# Supplementary material for: Characterising functional redundancy in microbiome communities via relative entropy
Source: Comput Struct Biotechnol J. 2025 Mar 12;27:1482–97. doi: 10.1016/j.csbj.2025.03.012 (PMC12013412; doi:10.1016/j.csbj.2025.03.012)
Supplement: Supplementary file 2 — Supplementary material [file mmc2.xlsx]

## Sheet: Table Legend
Table Legend
Supplementary Table 1: Individual maximum secretion fluxes (mmol/(g dry weight*h) for each microbe and metabolite, based on 616 samples and 45 metabolites of the colorectal cancer study (raw output of the predictmicrobecontributions function, without inverting the sign).
Supplementary Table 2: Computed sample taxon-based (KL_Sample), reference taxon-based (KL_Reference), abundance-based (KL_Abundance) measures of functional redundancy, interdependency indices (KLI_) and their VMH* classifier across 612 samples and 45 metabolites of the colorectal cancer study.
Supplementary Table 3: Computed sample taxon-based (KL_Sample), reference taxon-based (KL_Reference), abundance-based (KL_Abundance) measures of functional redundancy, interdependency indices (KLI_) and their VMH* classifier across 102 samples and 161 metabolites of the inflammatory bowel disease study.
Supplementary Table 4: Comparing the different measures of functional redundancy with each other using linear regression models (colorectal cancer study).
Supplementary Table 5: Results of regression models, using the corresponding measure of functional redundancy as response variable and Shannon diversity as predictor of interest (colorectal cancer study).
Supplementary Table 6: Results of regression models, using the corresponding measure of functional redundancy as response variable and species richness, species evenness and Simpson diversity as predictor of interest (colorectal cancer study). Regressions have been conducted using species richness, species evenness, and Simpson's diversity as the sole predictors.
Supplementary Table 7: Comparing measures of functional redundancy across 21 metabolites with their corresponding log faecal concentrations, adjusted for covariates*** (colorectal cancer study).
Supplementary Table 8: Summary statistics for the relations between functional redundancy measures, interdependency and and colorectal cancer, adjusted for covariates****.
Supplementary Table 9: ANOVA results for measures of functional redundancy treating the disease status as independent variable (categories: healthy, Inflammatory Bowel Disease (non-dysbiotic), inflammatory bowel disease (dysbiotic)).
Supplementary Table 10: ANOVA results using contrasts (testing inflammatory bowel disease vs. healthy), treating the disease status as independent variable.
Supplementary Table 11: Summary statistics of linear regression models using the corresponding redundancy measure as response, treating the disease status as predictor of interest while adjusting for Shannon entropy (inflammatory bowel disease study).
	Metabolite	VMH* ID	KEGG** ID
	Carbon dioxide	co2	C00011
	Ammonia	nh4	C00014
	Water	h2o	C00001
	Hydrogen Ion	h	C00080
	Acetic acid	ac	C00033
	Glycine	gly	C00037
	Succinic acid	succ	C00042
	L-Serine	ser_L	C00065
	Formic acid	for	C00058
	L-Threonine	thr_L	C00188
	L-Lysine	lys_L	C00047
	L-Glutamic acid	glu_L	C00025
	L-Cysteine	cys_L	C00097
	L-Aspartic acid	asp_L	C00049
	Acetaldehyde	acald	C00084
	L-Asparagine	asn_L	C00152
	Glycerol	glyc	C00116
	L-Glutamine	gln_L	C00064
	Nicotinic acid	nac	C00253
	L-Valine	val_L	C00183
	L-Phenylalanine	phe_L	C00079
	L-Proline	pro_L	C00148
	L-Lactic acid	lac_L	C00186
	L-Alanine	ala_L	C00041
	Ethanol	etoh	C00469
	Propionic acid	ppa	C00163
	D-Lactic acid	lac_D	C00256
	Deoxyadenosine	dad_2	C00559
	Cytidine	cytd	C00475
	Pyrophosphate	ppi	C00013
	L-Leucine	leu_L	C00123
	Uridine	uri	C00299
	Deoxycytidine	dcyt	C00881
	L-Tyrosine	tyr_L	C00082
	Thymidine	thymd	C00214
	Ornithine	orn	C00077
	L-Histidine	his_L	C00135
	L-Isoleucine	ile_L	C00407
	L-Arginine	arg_L	C00062
	Inosine	ins	C00294
	Adenosine	adn	C00212
	D-Fructose	fru	C02336
	H2S	h2s	''
	Phosphate	pi	C00009
	2-Ketobutyric acid	2obut	C00109
	Glycolaldehyde	gcald	C00266
	Sulfate	so4	C00059
	D-Ribose	rib_D	C00121
	Fumaric acid	fum	C00122
	Adenine	ade	C00147
	L-Tryptophan	trp_L	C00078
	D-Alanine	ala_D	C00133
	Guanine	gua	C00242
	Cholic acid	cholate	C00695
	Chenodeoxycholic acid	C02528	C02528
	Hydrogen	h2	C00282
	3-Methyl-2-Oxovaleric Acid	3mop	C03465
	Taurine	taur	C00245
	L-Malic acid	mal_L	C00149
	L-Methionine	met_L	C00073
	Stearic acid	ocdca	C01530
	Butyric acid	but	C00246
	Hypoxanthine	hxan	C00262
	Guanosine	gsn	C00387
	Urea	urea	C00086
	Deoxyguanosine	dgsn	C00330
	Indole	indole	C00463
	Myristic acid	ttdca	C06424
	Palmitic acid	hdca	C00249
	Oxoglutaric acid	akg	C00026
	Glycerol 3-phosphate	glyc3p	C00093
	D-Glucose	glc_D	C00031
	Isocaproic acid	isocapr	''
	Isovaleric acid	isoval	C08262
	Menaquinone-8	mqn8	C00828
	Putrescine	ptrc	C00134
	D-Maltose	malt	C00208
	gamma-Aminobutyric acid	4abut	C00334
	Isobutyric acid	isobut	C02632
	Starch, Structure 2 (1,6-{2[1,4-Glc], [1,4-Glc]})	strch2	''
	Oxygen	o2	C00007
	D-Galactose	gal	C00984
	Trimethylamine	tma	C00565
	Riboflavin	ribflv	C00255
	Pyruvic acid	pyr	C00022
	Citric acid	cit	C00158
	Acetoacetic acid	acac	C00164
	Gluconic acid	glcn	C00257
	Ortho-Hydroxyphenylacetic acid	2hyoxplac	C05852
	Uracil	ura	C00106
	Dodecanoic acid	ddca	C02679
	1,5-Diaminopentane	15dap	C01672
	N-Acetyl-D-glucosamine	acgam	C00140
	Meso-2,6-Diaminoheptanedioate	26dap_M	C00680
	Folic acid	fol	C00504
	(R)-3-Hydroxybutyric acid	bhb	C01089
	Cytosine	csn	C00380
	Niacinamide	ncam	C00153
	Chorismate	chor	C00251
	7-Dehydrochenodeoxycholic acid; 7oxo-3alpha-hydroxy-5beta-cholan-24-oic acid	7dhcdchol	''
	3alpha,12alpha-Dihydroxy-7-oxo-5beta-Cholanate	7ocholate	C04643
	12-Dehydrocholic acid; 12-Oxodeoxycholic acid; 12oxo-3alpha,7alpha-Dihydroxy-5beta-cholan-24-oic acid	12dhchol	''
	Oxalic acid	oxa	C00209
	Trimethylamine N-oxide	tmao	C01104
	Betaine	glyb	C00719
	2-Dehydro-3-deoxy-D-gluconate	2ddglcn	C00204
	Glycolic acid	glyclt	C00160
	D-Mannitol	mnl	''
	Nitrite	no2	C00088
	N-Acetylgalactosamine	acgal	C01074
	3-Dehydrochenodeoxychollyc acid; 7oxo-3alpha-hydroxy-5beta-cholan-24-oic acid	3dhcdchol	''
	3-Dehydrocholic acid; 3oxo-7alpha,12alpha-Dihydroxy-5beta-cholan-24-oic acid	3dhchol	''
	Glutathione	gthrd	C00051
	N-Acetylneuraminic acid	acnam	C19910
	Core 2	core2	''
	Core 3	core3	C01306
	Core 6	core6	''
	Phenylacetic acid	pac	C07086
	Protein-Linked Serine Or Threonine Residue (O-Glycosylation Site)	Ser_Thr	''
	Sialyl-T Antigen	sT_antigen	C04901
	T-Antigen (Core 1)	T_antigen	C04750
	Tn Antigen	Tn_antigen	G00023
	Oxidized glutathione	gthox	C00127
	L-Cystine	Lcystin	C00491
	Reduced riboflavin	rbflvrd	''
	L-Kynurenine	Lkynr	C00328
	Pyridoxine	pydxn	C00314
	D-Glucuronic acid	glcur	C00191
	Isochenodeoxycholic acid; 3beta,7alpha-Dihydroxy-5beta-cholanic acid	icdchol	C17660
	Isochenodeoxycholic acid; 3beta,7alpha,12alpha-Trihydroxy-5beta-cholanic acid	isochol	C17660
	Pyridoxal	pydx	C00250
	Glucosamine	gam	C00329
	Methanol	meoh	C00132
	Iduronic acid	idour	C06472
	Dimer GalNAc-GlcA	acgalglcur	''
	Dimer GalNAc-IdoA	acgalidour	''
	Dimer GalNAc-IdoA2S	acgalidour2s	''
	Dimer GalNAc4S-GlcA	cspg_a_degr	''
	Not degradable product CSABCPASE_A/B, Gal4S-Gal-Xyl-L-Ser-protein	cspg_ab_rest	''
	Dimer GalNAc4S-IdoA2S	cspg_b_degr	''
	Dimer GalNAc6S-GlcA	cspg_c_degr	''
	Not degradable product CSABCPASE_C, Gal6S-Gal-Xyl-L-Ser-protein	cspg_c_rest	''
	Glucosamine 2,6-sulfate	gam26s	''
	Product 1 HEPARL1_e, IdoA-GlcN2,6diS-GlcA-GlcN2,3,6triS	hspg_degr_1	''
	Product AS3TASE_HS2, GlcN2S-IdoA-GlcNAc-GlcA-Gal-Gal-Xyl-L-Ser (protein)	hspg_degr_10	''
	Product GAM2STASE_HS3, GlcN-IdoA-GlcNAc-GlcA-Gal-Gal-Xyl-L-Ser (protein)	hspg_degr_11	''
	Product GLCNACASE_HS2, GlcA-GlcNAc-IdoA-Gal-Gal-Xyl-L-Ser (protein)	hspg_degr_12	''
	Product GLCAASE_HS, GlcNAc-IdoA-Gal-Gal-Xyl-L-Ser (protein)	hspg_degr_13	''
	Product 2 HEPARL1_e, IdoA2S-GlcN2,6diS-IdoA2S-GlcNAc3S-GlcA-Gal-Gal-Xyl-L-Ser (protein)	hspg_degr_2	''
	Product IDOURASE_HS1, GlcN2,6diS-GlcA-GlcN2,3,6triS	hspg_degr_3	''
	Product AS6TASE_HS1, GlcN2S-GlcA-GlcN2,3diS	hspg_degr_4	''
	Product AS3TASE_HS1, GlcN2S-GlcA-GlcN2S	hspg_degr_5	''
	Product GAM2STASE_HS2, GlcN-GlcA-GlcN	hspg_degr_6	''
	Product IS2TASE_HS1, IdoA-GlcN2,6diS-IdoA-GlcNAc3S-GlcA-Gal-Gal-Xyl-L-Ser (protein)	hspg_degr_7	''
	Product IDOURASE_HS2, GlcN2,6diS-IdoA-GlcNAc3S-GlcA-Gal-Gal-Xyl-L-Ser (protein)	hspg_degr_8	''
	Product AS6TASE_HS2, GlcN2S-IdoA-GlcNAc3S-GlcA-Gal-Gal-Xyl-L-Ser (protein)	hspg_degr_9	''
	Hyaluronan Degradation Product 1	ha_deg1	''
	Hyaluronan biosynthesis, precursor 1	ha_pre1	C04794
	N-Acetylmannosamine	acmana	C00645
	Ursodeoxycholic acid	HC02194	C07880
	Ursocholic acid; 3alpha,7beta,12alpha-Trihydroxy-5beta-cholan-24-oic acid; 3alpha,7beta,12alpha-Trihydroxy-5beta-cholanic acid; 7beta-Hydroxyisocholic acid; 7-Epicholic acid	uchol	C17644
	Dopamine	dopa	C03758
	Histamine	hista	C00388
	Serotonin	srtn	C00780
	Tryptamine	trypta	C00398
	Tyramine	tym	C00483
	5-Methyltetrahydrofolic acid	5mthf	C00440
	5'-Methylthioadenosine	5mta	C00170
	Glucose 6-phosphate	g6p	C00092
	Xanthosine	xtsn	C01762
	Analysed metabolites in the colorectal cancer and inflammatory bowel disease study
*Virtual Metabolic Human database (https://vmh.life).
**Kyoto Encyclopedia of Genes and Genomes (https://www.genome.jp/kegg/).
***Adjusted for age, BMI, sex and healthstatus (colorectal cancer yes/no).
****Adjusted for age, BMI and sex (colorectal cancer yes/no).

## Sheet: Supplementary Table 1
Supplementary Table 1: Individual maximum secretion fluxes (mmol/(g dry weight*h) for each microbe and metabolite, based on 616 samples and 45 metabolites of the colorectal cancer study (raw output of the predictmicrobecontributions function, without inverting the sign).
Microbe name and VMH* identifier	sample_1	sample_10021	sample_10023	sample_10025	sample_10029	sample_10030	sample_10031	sample_10033	sample_10034	sample_10036	sample_10037	sample_10038	sample_10040	sample_10046	sample_10047	sample_10048	sample_10052	sample_10055	sample_10058	sample_10059	sample_10060	sample_10061	sample_10066	sample_10067	sample_10073	sample_10074	sample_10076	sample_10077	sample_10078	sample_10080	sample_10081	sample_10084	sample_10089	sample_10091	sample_10092	sample_10096	sample_10097	sample_10099	sample_10100	sample_10103	sample_10105	sample_10106	sample_10107	sample_10109	sample_10111	sample_10114	sample_10115	sample_10118	sample_10119
Streptococcus_gordonii_2obut	-0.02152	0	-0.03992	0	-0.084064	0	0	0	-0.078012	0	0	0	-0.26919	0	0	-0.08386	-0.0242	-0.03208	0	0	-0.0421	0	-0.17172	0	-0.049008	0	-0.0598	-0.11766	-0.051712	-0.041504	-0.02896	0	0	0	-0.01736	0	0	0	-0.02348	0	0	-0.26451	-0.03168	0	0	0	0	0	0
Streptococcus_gordonii_acgam	-0.02152	0	-0.03992	0	-0.084064	0	0	0	-0.078012	0	0	0	-0.2	0	0	-0.08386	-0.0242	-0.03208	0	0	-0.0421	0	-0.17172	0	-0.049008	0	-0.0598	-0.11766	-0.051712	-0.041504	-0.02896	0	0	0	-0.01736	0	0	0	-0.02348	0	0	-0.2	-0.03168	0	0	0	0	0	0
Streptococcus_gordonii_adn	-0.02152	0	-0.03992	0	-0.084064	0	0	0	-0.078012	0	0	0	-0.26919	0	0	-0.08386	-0.0242	-0.03208	0	0	-0.0421	0	-0.17172	0	-0.049008	0	-0.0598	-0.11766	-0.051712	-0.041504	-0.02896	0	0	0	-0.01736	0	0	0	-0.02348	0	0	-0.26451	-0.03168	0	0	0	0	0	0
Streptococcus_gordonii_asp_L	-0.02152	0	-0.03992	0	-0.084064	0	0	0	-0.078012	0	0	0	-0.26919	0	0	-0.08386	-0.0242	-0.03208	0	0	-0.0421	0	-0.17172	0	-0.049008	0	-0.0598	-0.11766	-0.051712	-0.041504	-0.02896	0	0	0	-0.01736	0	0	0	-0.02348	0	0	-0.26451	-0.03168	0	0	0	0	0	0
Streptococcus_gordonii_cytd	-0.02152	0	-0.03992	0	-0.084064	0	0	0	-0.078012	0	0	0	-0.26919	0	0	-0.08386	-0.0242	-0.03208	0	0	-0.0421	0	-0.17172	0	-0.049008	0	-0.0598	-0.11766	-0.051712	-0.041504	-0.02896	0	0	0	-0.01736	0	0	0	-0.02348	0	0	-0.26451	-0.03168	0	0	0	0	0	0
Streptococcus_gordonii_dcyt	-0.02152	0	-0.03992	0	-0.084064	0	0	0	-0.078012	0	0	0	-0.26919	0	0	-0.08386	-0.0242	-0.03208	0	0	-0.0421	0	-0.17172	0	-0.049008	0	-0.0598	-0.11766	-0.051712	-0.041504	-0.02896	0	0	0	-0.01736	0	0	0	-0.02348	0	0	-0.26451	-0.03168	0	0	0	0	0	0
Streptococcus_gordonii_dgsn	-0.02152	0	-0.03992	0	-0.084064	0	0	0	-0.078012	0	0	0	-0.26919	0	0	-0.08386	-0.0242	-0.03208	0	0	-0.0421	0	-0.17172	0	-0.049008	0	-0.0598	-0.11766	-0.051712	-0.041504	-0.02896	0	0	0	-0.01736	0	0	0	-0.02348	0	0	-0.26451	-0.03168	0	0	0	0	0	0
Streptococcus_gordonii_dopa	-0.02152	0	-0.03992	0	-0.084064	0	0	0	-0.078012	0	0	0	-0.26919	0	0	-0.08386	-0.0242	-0.03208	0	0	-0.0421	0	-0.17172	0	-0.049008	0	-0.0598	-0.11766	-0.051712	-0.041504	-0.02896	0	0	0	-0.01736	0	0	0	-0.02348	0	0	-0.26451	-0.03168	0	0	0	0	0	0
Streptococcus_gordonii_glu_L	-0.02152	0	-0.03992	0	-0.084064	0	0	0	-0.078012	0	0	0	-0.26919	0	0	-0.08386	-0.0242	-0.03208	0	0	-0.0421	0	-0.17172	0	-0.049008	0	-0.0598	-0.11766	-0.051712	-0.041504	-0.02896	0	0	0	-0.01736	0	0	0	-0.02348	0	0	-0.26451	-0.03168	0	0	0	0	0	0
Streptococcus_gordonii_gly	-0.02152	0	-0.03992	0	-0.084064	0	0	0	-0.078012	0	0	0	-0.26919	0	0	-0.08386	-0.0242	-0.03208	0	0	-0.0421	0	-0.17172	0	-0.049008	0	-0.0598	-0.11766	-0.051712	-0.041504	-0.02896	0	0	0	-0.01736	0	0	0	-0.02348	0	0	-0.26451	-0.03168	0	0	0	0	0	0
Streptococcus_gordonii_gua	-0.02152	0	-0.03992	0	-0.084064	0	0	0	-0.078012	0	0	0	-0.26919	0	0	-0.08386	-0.0242	-0.03208	0	0	-0.0421	0	-0.17172	0	-0.049008	0	-0.0598	-0.11766	-0.051712	-0.041504	-0.02896	0	0	0	-0.01736	0	0	0	-0.02348	0	0	-0.26451	-0.03168	0	0	0	0	0	0
Streptococcus_gordonii_hista	-0.02152	0	-0.03992	0	-0.084064	0	0	0	-0.078012	0	0	0	-0.26919	0	0	-0.08386	-0.0242	-0.03208	0	0	-0.0421	0	-0.17172	0	-0.049008	0	-0.0598	-0.11766	-0.051712	-0.041504	-0.02896	0	0	0	-0.01736	0	0	0	-0.02348	0	0	-0.26451	-0.03168	0	0	0	0	0	0
Streptococcus_gordonii_ins	-0.021514	0	-0.03991	0	-0.084042	0	0	0	-0.077992	0	0	0	-0.26912	0	0	-0.083838	-0.024194	-0.032072	0	0	-0.042089	0	-0.17168	0	-0.048995	0	-0.059784	-0.11763	-0.051698	-0.041493	-0.028952	0	0	0	-0.017355	0	0	0	-0.023474	0	0	-0.26444	-0.03168	0	0	0	0	0	0
Streptococcus_gordonii_lac_L	-0.02152	0	-0.03992	0	-0.084064	0	0	0	-0.078012	0	0	0	-0.26919	0	0	-0.08386	-0.0242	-0.03208	0	0	-0.0421	0	-0.17172	0	-0.049008	0	-0.0598	-0.11766	-0.051712	-0.041504	-0.02896	0	0	0	-0.01736	0	0	0	-0.02348	0	0	-0.26451	-0.03168	0	0	0	0	0	0
Streptococcus_gordonii_ppa	-0.02152	0	-0.03992	0	-0.084064	0	0	0	-0.078012	0	0	0	-0.26919	0	0	-0.08386	-0.0242	-0.03208	0	0	-0.0421	0	-0.17172	0	-0.049008	0	-0.0598	-0.11766	-0.051712	-0.041504	-0.02896	0	0	0	-0.01736	0	0	0	-0.02348	0	0	-0.26451	-0.03168	0	0	0	0	0	0
Streptococcus_gordonii_srtn	-0.02152	0	-0.03992	0	-0.084064	0	0	0	-0.078012	0	0	0	-0.26919	0	0	-0.08386	-0.0242	-0.03208	0	0	-0.0421	0	-0.17172	0	-0.049008	0	-0.0598	-0.11766	-0.051712	-0.041504	-0.02896	0	0	0	-0.01736	0	0	0	-0.02348	0	0	-0.26451	-0.03168	0	0	0	0	0	0
Streptococcus_gordonii_succ	-0.02152	0	-0.03992	0	-0.084064	0	0	0	-0.078012	0	0	0	-0.26919	0	0	-0.08386	-0.0242	-0.03208	0	0	-0.0421	0	-0.17172	0	-0.049008	0	-0.0598	-0.11766	-0.051712	-0.041504	-0.02896	0	0	0	-0.01736	0	0	0	-0.02348	0	0	-0.26451	-0.03168	0	0	0	0	0	0
Streptococcus_gordonii_trypta	-0.016205	0	-0.031102	0	-0.063125	0	0	0	-0.060779	0	0	0	-0.19919	0	0	-0.062975	-0.018183	-0.024994	0	0	-0.031642	0	-0.12772	0	-0.036837	0	-0.04659	-0.088053	-0.038898	-0.031185	-0.021751	0	0	0	-0.013042	0	0	0	-0.017634	0	0	-0.19576	-0.023789	0	0	0	0	0	0
Streptococcus_gordonii_tym	-0.02152	0	-0.03992	0	-0.084064	0	0	0	-0.078012	0	0	0	-0.26919	0	0	-0.08386	-0.0242	-0.03208	0	0	-0.0421	0	-0.17172	0	-0.049008	0	-0.0598	-0.11766	-0.051712	-0.041504	-0.02896	0	0	0	-0.01736	0	0	0	-0.02348	0	0	-0.26451	-0.03168	0	0	0	0	0	0
Streptococcus_gordonii_urea	-0.02152	0	-0.03992	0	-0.084064	0	0	0	-0.078012	0	0	0	-0.26919	0	0	-0.08386	-0.0242	-0.03208	0	0	-0.0421	0	-0.17172	0	-0.049008	0	-0.0598	-0.11766	-0.051712	-0.041504	-0.02896	0	0	0	-0.01736	0	0	0	-0.02348	0	0	-0.26451	-0.03168	0	0	0	0	0	0
Streptococcus_gordonii_uri	-0.02152	0	-0.03992	0	-0.084064	0	0	0	-0.078012	0	0	0	-0.26919	0	0	-0.08386	-0.0242	-0.03208	0	0	-0.0421	0	-0.17172	0	-0.049008	0	-0.0598	-0.11766	-0.051712	-0.041504	-0.02896	0	0	0	-0.01736	0	0	0	-0.02348	0	0	-0.26451	-0.03168	0	0	0	0	0	0
Anaerobutyricum_hallii_asp_L	-0.84079	0	-0.54231	-2.1109	-2.0142	-0.44741	-0.17578	-1.0738	-0.33387	-1.3663	-0.27094	0	-0.63961	-0.22778	-1.145	-3.9907	-1.4845	-1.297	-0.81424	-4.8729	0	0	-4.4553	-0.12101	-1.1168	-4.5463	0	-1.2971	-2.3771	0	0	-0.01613	0	-7.1527	-8.3037	-0.32081	-0.64835	-0.31044	-0.050099	0	-0.40588	-0.21151	-0.094132	0	0	0	-0.32836	-0.6246	0
Anaerobutyricum_hallii_but	-0.84236	0	-0.54332	-2.1149	-2.018	-0.44824	-0.17611	-1.0758	-0.33449	-1.3688	-0.27144	0	-0.6408	-0.2282	-1.1471	-3.9982	-1.4872	-1.2994	-0.81576	-4.882	0	0	-4.4636	-0.12124	-1.1189	-4.5548	0	-1.2995	-2.3815	0	0	-0.01616	0	-7.166	-8.3192	-0.32141	-0.64956	-0.31102	-0.050192	0	-0.40664	-0.2119	-0.094132	0	0	0	-0.32897	-0.62576	0
Anaerobutyricum_hallii_cholate	-0.84236	0	-0.54332	-2.1149	-2.018	-0.44824	-0.17611	-1.0758	-0.33449	-1.3688	-0.27144	0	-0.6408	-0.2282	-1.1471	-3.9982	-1.4872	-1.2994	-0.81576	-4.882	0	0	-4.4636	-0.12124	-1.1189	-4.5548	0	-1.2995	-2.3815	0	0	-0.01616	0	-7.166	-8.3192	-0.32141	-0.64956	-0.31102	-0.050192	0	-0.40664	-0.2119	-0.094132	0	0	0	-0.32897	-0.62576	0
Anaerobutyricum_hallii_glu_L	-0.84061	0	-0.54219	-2.1105	-2.0138	-0.44731	-0.17574	-1.0735	-0.3338	-1.366	-0.27088	0	-0.63947	-0.22773	-1.1447	-3.9899	-1.4842	-1.2967	-0.81407	-4.8719	0	0	-4.4543	-0.12098	-1.1166	-4.5454	0	-1.2968	-2.3766	0	0	-0.016126	0	-7.1511	-8.302	-0.32075	-0.64821	-0.31037	-0.050088	0	-0.4058	-0.21146	-0.093937	0	0	0	-0.32829	-0.62446	0
Anaerobutyricum_hallii_gly	-0.84236	0	-0.54332	-2.1149	-2.018	-0.44824	-0.17611	-1.0758	-0.33449	-1.3688	-0.27144	0	-0.6408	-0.2282	-1.1471	-3.9982	-1.4872	-1.2994	-0.81576	-4.882	0	0	-4.4636	-0.12124	-1.1189	-4.5548	0	-1.2995	-2.3815	0	0	-0.01616	0	-7.166	-8.3192	-0.32141	-0.64956	-0.31102	-0.050192	0	-0.40664	-0.2119	-0.094132	0	0	0	-0.32897	-0.62576	0
Anaerobutyricum_hallii_lac_L	-0.84236	0	-0.54332	-2.1149	-2.018	-0.44824	-0.17611	-1.0758	-0.33449	-1.3688	-0.27144	0	-0.6408	-0.2282	-1.1471	-3.9982	-1.4872	-1.2994	-0.81576	-4.882	0	0	-4.4636	-0.12124	-1.1189	-4.5548	0	-1.2995	-2.3815	0	0	-0.01616	0	-7.166	-8.3192	-0.32141	-0.64956	-0.31102	-0.050192	0	-0.40664	-0.2119	-0.094132	0	0	0	-0.32897	-0.62576	0
Anaerobutyricum_hallii_pyr	-0.84236	0	-0.54332	-2.1149	-2.018	-0.44824	-0.17611	-1.0758	-0.33449	-1.3688	-0.27144	0	-0.6408	-0.2282	-1.1471	-3.9982	-1.4872	-1.2994	-0.81576	-4.882	0	0	-4.4636	-0.12124	-1.1189	-4.5548	0	-1.2995	-2.3815	0	0	-0.01616	0	-7.166	-8.3192	-0.32141	-0.64956	-0.31102	-0.050192	0	-0.40664	-0.2119	-0.094132	0	0	0	-0.32897	-0.62576	0
Anaerobutyricum_hallii_succ	-0.84236	0	-0.54332	-2.1149	-2.018	-0.44824	-0.17611	-1.0758	-0.33449	-1.3688	-0.27144	0	-0.6408	-0.2282	-1.1471	-3.9982	-1.4872	-1.2994	-0.81576	-4.882	0	0	-4.4636	-0.12124	-1.1189	-4.5548	0	-1.2995	-2.3815	0	0	-0.01616	0	-7.166	-8.3192	-0.32141	-0.64956	-0.31102	-0.050192	0	-0.40664	-0.2119	-0.094132	0	0	0	-0.32897	-0.62576	0
Anaerobutyricum_hallii_taur	-0.84236	0	-0.54332	-2.1149	-2.018	-0.44824	-0.17611	-1.0758	-0.33449	-1.3688	-0.27144	0	-0.6408	-0.2282	-1.1471	-3.9982	-1.4872	-1.2994	-0.81576	-4.882	0	0	-4.4636	-0.12124	-1.1189	-4.5548	0	-1.2995	-2.3815	0	0	-0.01616	0	-7.166	-8.3192	-0.32141	-0.64956	-0.31102	-0.050192	0	-0.40664	-0.2119	-0.094132	0	0	0	-0.32897	-0.62576	0
Alistipes_putredinis_adn	-0.11339	-0.46918	0	-0.90965	0	-1.0836	-0.75362	0	-8.0121	0	0	-3.9015	-0.43518	-4.483	-0.19506	0	-0.57233	-0.37583	-0.19595	-0.002606	0	-0.62731	0	-6.7044	-3.149	0	0	-0.094542	-6.0695	0	0	-8.5796	0	-0.00050478	0	-8.2424	-0.083159	-1.3762	0	0	-1.5374	-0.34092	0	-0.033105	0	-4.1679	-4.9677	-0.12361	-2.6033
Alistipes_putredinis_cholate	-0.6152	-2.5496	0	-4.9432	0	-4.5196	-4.0516	0	-20	0	0	-20	-2.3648	-20	-0.81356	0	-3.1101	-1.5675	-1.0646	-0.014	0	-3.409	0	-20	-17.1128	0	0	-0.51372	-20	0	0	-20	0	-0.002676	0	-20	-0.45188	-7.4788	0	0	-8.3548	-1.8526	0	-0.17977	0	-20	-20	-0.67172	-10.9704
Alistipes_putredinis_cytd	-0.6152	-2.5482	0	-4.9404	0	-4.5171	-4.0493	0	-36.7233	0	0	-21.1633	-2.3635	-24.3483	-0.8131	0	-3.1084	-1.5666	-1.064	-0.013992	0	-3.407	0	-36.093	-17.1032	0	0	-0.51372	-32.796	0	0	-45.9433	0	-0.0026745	0	-44.1665	-0.45163	-7.4746	0	0	-8.3501	-1.8516	0	-0.17967	0	-22.6365	-26.8973	-0.67134	-10.9642
Alistipes_putredinis_glu_L	-0.61449	-2.5466	0	-4.9375	0	-4.5144	-4.0469	0	-36.7015	0	0	-21.1507	-2.3621	-24.3338	-0.81262	0	-3.1065	-1.5657	-1.0634	-0.013984	0	-3.405	0	-36.3914	-17.093	0	0	-0.51313	-32.9454	0	0	-46.57	0	-0.0026729	0	-44.7401	-0.45136	-7.4701	0	0	-8.3451	-1.8505	0	-0.17956	0	-22.623	-26.8812	-0.67094	-10.9577
Alistipes_putredinis_gly	-0.6152	-2.5496	0	-4.9432	0	-4.5196	-4.0516	0	-36.744	0	0	-21.1752	-2.3648	-24.362	-0.81356	0	-3.1101	-1.5675	-1.0646	-0.014	0	-3.409	0	-36.4336	-17.1128	0	0	-0.51372	-32.9836	0	0	-46.624	0	-0.002676	0	-44.792	-0.45188	-7.4788	0	0	-8.3548	-1.8526	0	-0.17977	0	-22.6492	-26.9124	-0.67172	-10.9704
Alistipes_putredinis_gsn	-0.6152	-2.056	0	-4.9432	0	-3.3123	-4.0516	0	-36.744	0	0	-6.0922	-2.3648	-24.362	-0.81356	0	-3.1101	-1.5675	-1.0646	-0.014	0	-1.8421	0	-15.7518	-6.3346	0	0	-0.51372	-26.3	0	0	-14.2416	0	-0.002676	0	-28.2274	-0.45188	-7.4788	0	0	-8.3548	-1.8526	0	-0.17977	0	-11.248	-9.2114	-0.67172	-6.4014
Alistipes_putredinis_ins	-0.12191	-0.50437	0	-0.97786	0	-1.1776	-0.81076	0	-8.6754	0	0	-4.1946	-0.46782	-4.8192	-0.21197	0	-0.61525	-0.40841	-0.21064	-0.0028036	0	-0.67435	0	-7.2071	-3.3852	0	0	-0.10163	-6.5246	0	0	-9.2229	0	-0.00054323	0	-8.8605	-0.089395	-1.4794	0	0	-1.6527	-0.36648	0	-0.03559	0	-4.4804	-5.3418	-0.13288	-2.832
Alistipes_putredinis_isoval	-0.20483	-0.84889	0	-1.6458	0	-1.5048	-1.349	0	-12.2339	0	0	-7.0503	-0.78737	-8.1113	-0.27087	0	-1.0355	-0.52191	-0.35447	-0.0046613	0	-1.135	0	-12.1305	-5.6977	0	0	-0.17104	-10.9819	0	0	-15.5234	0	-0.00089097	0	-14.9135	-0.15045	-2.4901	0	0	-2.7817	-0.61682	0	-0.059854	0	-7.541	-8.9605	-0.22365	-3.6526
Alistipes_putredinis_ppa	-0.6152	-2.5496	0	-4.9432	0	-4.5196	-4.0516	0	-36.744	0	0	-21.1752	-2.3648	-24.362	-0.81356	0	-3.1101	-1.5675	-1.0646	-0.014	0	-3.409	0	-36.4336	-17.1128	0	0	-0.51372	-32.9836	0	0	-46.624	0	-0.002676	0	-44.792	-0.45188	-7.4788	0	0	-8.3548	-1.8526	0	-0.17977	0	-22.6492	-26.9124	-0.67172	-10.9704
Alistipes_putredinis_succ	-0.6152	-2.5496	0	-4.9432	0	-4.5196	-4.0516	0	-36.744	0	0	-21.1752	-2.3648	-24.362	-0.81356	0	-3.1101	-1.5675	-1.0646	-0.014	0	-3.409	0	-36.4336	-17.1128	0	0	-0.51372	-32.9836	0	0	-46.624	0	-0.002676	0	-44.792	-0.45188	-7.4788	0	0	-8.3548	-1.8526	0	-0.17977	0	-22.6492	-26.9124	-0.67172	-10.9704
Alistipes_putredinis_taur	-0.6152	-2.5496	0	-4.9432	0	-4.5196	-4.0516	0	-20	0	0	-20	-2.3648	-20	-0.81356	0	-3.1101	-1.5675	-1.0646	-0.014	0	-3.409	0	-20	-17.1128	0	0	-0.51372	-20	0	0	-20	0	-0.002676	0	-20	-0.45188	-7.4788	0	0	-8.3548	-1.8526	0	-0.17977	0	-20	-20	-0.67172	-10.9704
Alistipes_putredinis_urea	-4.7624e-06	-1.9737e-05	0	-3.8267e-05	0	-3.4987e-05	-3.1364e-05	0	-0.00028444	0	0	-0.00016392	-1.8307e-05	-0.00018859	-6.298e-06	0	-2.4076e-05	-1.2135e-05	-8.2416e-06	-1.0838e-07	0	-2.639e-05	0	-0.00028204	-0.00013247	0	0	-3.9768e-06	-0.00025533	0	0	-0.00036093	0	-2.0716e-08	0	-0.00034675	-3.4981e-06	-5.7895e-05	0	0	-6.4677e-05	-1.4341e-05	0	-1.3916e-06	0	-0.00017533	-0.00020834	-5.2e-06	-8.4925e-05
Alistipes_putredinis_uri	-0.14015	-0.57982	0	-1.1241	0	-1.5035	-0.93229	0	-10.1088	0	0	-4.8221	-0.5378	-5.5401	-0.27064	0	-0.70729	-0.52145	-0.24215	-0.003224	0	-0.77523	0	-8.2852	-3.8916	0	0	-0.11684	-7.5007	0	0	-10.6026	0	-0.00062528	0	-10.186	-0.10277	-1.7007	0	0	-1.8999	-0.42131	0	-0.040915	0	-5.1506	-6.1409	-0.15276	-3.3782
Eubacterium_rectale_4abut	-8.9152	-3.4183	-37.6944	-102.7	-44.8	0	-60.056	-18.7704	-12.604	-0.0178	-29.59	-3.9656	-44.548	-35.3176	-0.40624	-2.2518	-53.992	-106.668	-47.76	0	0	0	0	-9.6632	-38.3436	-1.4844	0	-68.88	0	0	0	-1.6808	-0.0226	-26.1176	-4.7164	-29.5776	-19.138	-6.904	-0.00904	-0.02092	-2.9397	0	0	0	0	0	-31.8376	-87.236	0
Eubacterium_rectale_Lcystin	-4.5065	-1.7587	-18.8928	-51.3881	-22.4448	0	-28.9973	-9.433	-6.3505	-0.017798	-14.8415	-2.0322	-22.3187	-17.7046	-0.25303	-1.1756	-27.0397	-42.8469	-23.9244	0	0	0	0	-4.8805	-19.2172	-0.79203	0	-34.4819	0	0	0	-0.89012	-0.022597	-13.1056	-2.4076	-14.8352	-9.6168	-3.5009	-0.009039	-0.020918	-1.5195	0	0	0	0	0	-15.9651	-43.6578	0
Eubacterium_rectale_asp_L	-8.9017	-3.4131	-37.6373	-102.544	-44.7321	0	-59.965	-18.7419	-12.5849	-0.017773	-29.5451	-3.9596	-44.4805	-35.2641	-0.40562	-2.2484	-53.9102	-106.506	-47.6876	0	0	0	0	-9.6486	-38.2855	-1.4822	0	-68.7756	0	0	0	-1.6782	-0.022566	-26.078	-4.7093	-29.5328	-19.109	-6.8935	-0.0090263	-0.020888	-2.9353	0	0	0	0	0	-31.7893	-87.1038	0
Eubacterium_rectale_but	-8.9152	-3.4183	-37.6944	-102.7	-44.8	0	-60.056	-18.7704	-12.604	-0.0178	-29.59	-3.9656	-44.548	-35.3176	-0.40624	-2.2518	-53.992	-106.668	-47.76	0	0	0	0	-9.6632	-38.3436	-1.4844	0	-68.88	0	0	0	-1.6808	-0.0226	-26.1176	-4.7164	-29.5776	-19.138	-6.904	-0.00904	-0.02092	-2.9397	0	0	0	0	0	-31.8376	-87.236	0
Eubacterium_rectale_cholate	-8.9152	-3.4183	-20	-20	-20	0	-20	-18.7704	-12.604	-0.0178	-20	-3.9656	-20	-20	-0.40624	-2.2518	-20	-20	-20	0	0	0	0	-9.6632	-20	-1.4844	0	-20	0	0	0	-1.6808	-0.0226	-20	-4.7164	-20	-19.138	-6.904	-0.00904	-0.02092	-2.9397	0	0	0	0	0	-20	-20	0
Eubacterium_rectale_fum	-8.9152	-3.4183	-37.6944	-102.7	-44.8	0	-60.056	-18.7704	-12.604	-0.0178	-29.59	-3.9656	-44.548	-35.3176	-0.40624	-2.2518	-53.992	-106.668	-47.76	0	0	0	0	-9.6632	-38.3436	-1.4844	0	-68.88	0	0	0	-1.6808	-0.0226	-26.1176	-4.7164	-29.5776	-19.138	-6.904	-0.00904	-0.02092	-2.9397	0	0	0	0	0	-31.8376	-87.236	0
Eubacterium_rectale_gly	-8.9152	-3.4183	-37.6944	-102.7	-44.8	0	-60.056	-18.7704	-12.604	-0.0178	-29.59	-3.9656	-44.548	-35.3176	-0.40624	-2.2518	-53.992	-106.668	-47.76	0	0	0	0	-9.6632	-38.3436	-1.4844	0	-68.88	0	0	0	-1.6808	-0.0226	-26.1176	-4.7164	-29.5776	-19.138	-6.904	-0.00904	-0.02092	-2.9397	0	0	0	0	0	-31.8376	-87.236	0
Eubacterium_rectale_lac_L	-8.9152	-3.4183	-37.6944	-102.7	-44.8	0	-60.056	-18.7704	-12.604	-0.0178	-29.59	-3.9656	-44.548	-35.3176	-0.40624	-2.2518	-53.992	-106.668	-47.76	0	0	0	0	-9.6632	-38.3436	-1.4844	0	-68.88	0	0	0	-1.6808	-0.0226	-26.1176	-4.7164	-29.5776	-19.138	-6.904	-0.00904	-0.02092	-2.9397	0	0	0	0	0	-31.8376	-87.236	0
Eubacterium_rectale_succ	-8.9152	-3.4183	-37.6944	-102.7	-44.8	0	-60.056	-18.7704	-12.604	-0.0178	-29.59	-3.9656	-44.548	-35.3176	-0.40624	-2.2518	-53.992	-106.668	-47.76	0	0	0	0	-9.6632	-38.3436	-1.4844	0	-68.88	0	0	0	-1.6808	-0.0226	-26.1176	-4.7164	-29.5776	-19.138	-6.904	-0.00904	-0.02092	-2.9397	0	0	0	0	0	-31.8376	-87.236	0
Eubacterium_rectale_taur	-8.9152	-3.4183	-20	-20	-20	0	-20	-18.7704	-12.604	-0.0178	-20	-3.9656	-20	-20	-0.40624	-2.2518	-20	-20	-20	0	0	0	0	-9.6632	-20	-1.4844	0	-20	0	0	0	-1.6808	-0.0226	-20	-4.7164	-20	-19.138	-6.904	-0.00904	-0.02092	-2.9397	0	0	0	0	0	-20	-20	0
Streptococcus_australis_2obut	-0.2391	-0.60384	-0.20073	-0.043412	0	0	-0.6428	-0.076712	0	-0.28838	-0.01092	0	-0.82368	-0.062192	-0.024	-0.11402	0	-0.16102	-0.053896	-0.00984	-0.24164	0	0	0	-0.1848	-0.00844	-0.25572	-0.09648	0	-0.35093	-0.34021	-0.11745	-0.02476	-0.01668	0	-0.37416	0	-0.002028	0	-0.12658	-0.10312	-0.24613	-0.095532	0	0	-0.03076	-0.045568	0	0
Streptococcus_australis_adn	-0.2391	-0.60384	-0.20073	-0.043412	0	0	-0.6428	-0.076712	0	-0.28838	-0.01092	0	-0.82368	-0.062192	-0.024	-0.11402	0	-0.16102	-0.053896	-0.00984	-0.24164	0	0	0	-0.1848	-0.00844	-0.25572	-0.09648	0	-0.35093	-0.34021	-0.11745	-0.02476	-0.01668	0	-0.37416	0	-0.002028	0	-0.12658	-0.10312	-0.24613	-0.095532	0	0	-0.03076	-0.045568	0	0
Streptococcus_australis_asp_L	-0.2391	-0.60384	-0.20073	-0.043412	0	0	-0.6428	-0.076712	0	-0.28838	-0.01092	0	-0.82368	-0.062192	-0.024	-0.11402	0	-0.16102	-0.053896	-0.00984	-0.24164	0	0	0	-0.1848	-0.00844	-0.25572	-0.09648	0	-0.35093	-0.34021	-0.11745	-0.02476	-0.01668	0	-0.37416	0	-0.002028	0	-0.12658	-0.10312	-0.24613	-0.095532	0	0	-0.03076	-0.045568	0	0
Streptococcus_australis_cytd	-0.2391	-0.60384	-0.20073	-0.043412	0	0	-0.6428	-0.076712	0	-0.28838	-0.01092	0	-0.82368	-0.062192	-0.024	-0.11402	0	-0.16102	-0.053896	-0.00984	-0.24164	0	0	0	-0.1848	-0.00844	-0.25572	-0.09648	0	-0.35093	-0.34021	-0.11745	-0.02476	-0.01668	0	-0.37416	0	-0.002028	0	-0.12658	-0.10312	-0.24613	-0.095532	0	0	-0.03076	-0.045568	0	0
Streptococcus_australis_dcyt	-0.2391	-0.60384	-0.20073	-0.043412	0	0	-0.6428	-0.076712	0	-0.28838	-0.01092	0	-0.82368	-0.062192	-0.024	-0.11402	0	-0.16102	-0.053896	-0.00984	-0.24164	0	0	0	-0.1848	-0.00844	-0.25572	-0.09648	0	-0.35093	-0.34021	-0.11745	-0.02476	-0.01668	0	-0.37416	0	-0.002028	0	-0.12658	-0.10312	-0.24613	-0.095532	0	0	-0.03076	-0.045568	0	0
Streptococcus_australis_dgsn	-0.2391	-0.60384	-0.20073	-0.043412	0	0	-0.6428	-0.076712	0	-0.28838	-0.01092	0	-0.82368	-0.062192	-0.024	-0.11402	0	-0.16102	-0.053896	-0.00984	-0.24164	0	0	0	-0.1848	-0.00844	-0.25572	-0.09648	0	-0.35093	-0.34021	-0.11745	-0.02476	-0.01668	0	-0.37416	0	-0.002028	0	-0.12658	-0.10312	-0.24613	-0.095532	0	0	-0.03076	-0.045568	0	0
Streptococcus_australis_dopa	-0.2391	-0.60384	-0.20073	-0.043412	0	0	-0.6428	-0.076712	0	-0.28838	-0.01092	0	-0.82368	-0.062192	-0.024	-0.11402	0	-0.16102	-0.053896	-0.00984	-0.24164	0	0	0	-0.1848	-0.00844	-0.25572	-0.09648	0	-0.35093	-0.34021	-0.11745	-0.02476	-0.01668	0	-0.37416	0	-0.002028	0	-0.12658	-0.10312	-0.24613	-0.095532	0	0	-0.03076	-0.045568	0	0
Streptococcus_australis_glu_L	-0.2391	-0.60384	-0.20073	-0.043412	0	0	-0.6428	-0.076712	0	-0.28838	-0.01092	0	-0.82368	-0.062192	-0.024	-0.11402	0	-0.16102	-0.053896	-0.00984	-0.24164	0	0	0	-0.1848	-0.00844	-0.25572	-0.09648	0	-0.35093	-0.34021	-0.11745	-0.02476	-0.01668	0	-0.37416	0	-0.002028	0	-0.12658	-0.10312	-0.24613	-0.095532	0	0	-0.03076	-0.045568	0	0
Streptococcus_australis_gly	-0.2391	-0.60384	-0.20073	-0.043412	0	0	-0.6428	-0.076712	0	-0.28838	-0.01092	0	-0.82368	-0.062192	-0.024	-0.11402	0	-0.16102	-0.053896	-0.00984	-0.24164	0	0	0	-0.1848	-0.00844	-0.25572	-0.09648	0	-0.35093	-0.34021	-0.11745	-0.02476	-0.01668	0	-0.37416	0	-0.002028	0	-0.12658	-0.10312	-0.24613	-0.095532	0	0	-0.03076	-0.045568	0	0
Streptococcus_australis_gua	-0.2391	-0.60384	-0.20073	-0.043412	0	0	-0.6428	-0.076712	0	-0.28838	-0.01092	0	-0.82368	-0.062192	-0.024	-0.11402	0	-0.16102	-0.053896	-0.00984	-0.24164	0	0	0	-0.1848	-0.00844	-0.25572	-0.09648	0	-0.35093	-0.34021	-0.11745	-0.02476	-0.01668	0	-0.37416	0	-0.002028	0	-0.12658	-0.10312	-0.24613	-0.095532	0	0	-0.03076	-0.045568	0	0
Streptococcus_australis_hista	-0.23905	-0.60372	-0.20069	-0.043403	0	0	-0.64267	-0.076696	0	-0.28832	-0.010918	0	-0.82351	-0.062179	-0.023995	-0.114	0	-0.16098	-0.053885	-0.009838	-0.24159	0	0	0	-0.18476	-0.0084383	-0.25567	-0.09646	0	-0.35086	-0.34014	-0.11742	-0.024755	-0.016677	0	-0.37408	0	-0.0020276	0	-0.12655	-0.10309	-0.24608	-0.095512	0	0	-0.030754	-0.045559	0	0
Streptococcus_australis_ins	-0.2391	-0.60384	-0.20073	-0.043412	0	0	-0.6428	-0.076712	0	-0.28838	-0.01092	0	-0.82368	-0.062192	-0.024	-0.11402	0	-0.16102	-0.053896	-0.00984	-0.24164	0	0	0	-0.1848	-0.00844	-0.25572	-0.09648	0	-0.35093	-0.34021	-0.11745	-0.02476	-0.01668	0	-0.37416	0	-0.002028	0	-0.12658	-0.10312	-0.24613	-0.095532	0	0	-0.03076	-0.045568	0	0
Streptococcus_australis_lac_L	-0.2391	-0.60384	-0.20073	-0.043412	0	0	-0.6428	-0.076712	0	-0.28838	-0.01092	0	-0.82368	-0.062192	-0.024	-0.11402	0	-0.16102	-0.053896	-0.00984	-0.24164	0	0	0	-0.1848	-0.00844	-0.25572	-0.09648	0	-0.35093	-0.34021	-0.11745	-0.02476	-0.01668	0	-0.37416	0	-0.002028	0	-0.12658	-0.10312	-0.24613	-0.095532	0	0	-0.03076	-0.045568	0	0
Streptococcus_australis_ppa	-0.2391	-0.60384	-0.20073	-0.043412	0	0	-0.6428	-0.076712	0	-0.28838	-0.01092	0	-0.82368	-0.062192	-0.024	-0.11402	0	-0.16102	-0.053896	-0.00984	-0.24164	0	0	0	-0.1848	-0.00844	-0.25572	-0.09648	0	-0.35093	-0.34021	-0.11745	-0.02476	-0.01668	0	-0.37416	0	-0.002028	0	-0.12658	-0.10312	-0.24613	-0.095532	0	0	-0.03076	-0.045568	0	0
Streptococcus_australis_srtn	-0.2391	-0.60384	-0.20073	-0.043412	0	0	-0.6428	-0.076712	0	-0.28838	-0.01092	0	-0.82368	-0.062192	-0.024	-0.11402	0	-0.16102	-0.053896	-0.00984	-0.24164	0	0	0	-0.1848	-0.00844	-0.25572	-0.09648	0	-0.35093	-0.34021	-0.11745	-0.02476	-0.01668	0	-0.37416	0	-0.002028	0	-0.12658	-0.10312	-0.24613	-0.095532	0	0	-0.03076	-0.045568	0	0
Streptococcus_australis_succ	-0.2391	-0.60384	-0.20073	-0.043412	0	0	-0.6428	-0.076712	0	-0.28838	-0.01092	0	-0.82368	-0.062192	-0.024	-0.11402	0	-0.16102	-0.053896	-0.00984	-0.24164	0	0	0	-0.1848	-0.00844	-0.25572	-0.09648	0	-0.35093	-0.34021	-0.11745	-0.02476	-0.01668	0	-0.37416	0	-0.002028	0	-0.12658	-0.10312	-0.24613	-0.095532	0	0	-0.03076	-0.045568	0	0
Streptococcus_australis_trypta	-0.16112	-0.40196	-0.13573	-0.02997	0	0	-0.42768	-0.052959	0	-0.19371	-0.0075387	0	-0.54709	-0.042935	-0.016569	-0.07832	0	-0.10943	-0.037207	-0.0067931	-0.16281	0	0	0	-0.12518	-0.0058266	-0.17213	-0.066606	0	-0.235	-0.22792	-0.080587	-0.017093	-0.011515	0	-0.25034	0	-0.0014	0	-0.086633	-0.071099	-0.16578	-0.065951	0	0	-0.021235	-0.031458	0	0
Streptococcus_australis_tym	-0.2391	-0.60384	-0.20073	-0.043412	0	0	-0.6428	-0.076712	0	-0.28838	-0.01092	0	-0.82368	-0.062192	-0.024	-0.11402	0	-0.16102	-0.053896	-0.00984	-0.24164	0	0	0	-0.1848	-0.00844	-0.25572	-0.09648	0	-0.35093	-0.34021	-0.11745	-0.02476	-0.01668	0	-0.37416	0	-0.002028	0	-0.12658	-0.10312	-0.24613	-0.095532	0	0	-0.03076	-0.045568	0	0
Streptococcus_australis_uri	-0.2391	-0.60384	-0.20073	-0.043412	0	0	-0.6428	-0.076712	0	-0.28838	-0.01092	0	-0.82368	-0.062192	-0.024	-0.11402	0	-0.16102	-0.053896	-0.00984	-0.24164	0	0	0	-0.1848	-0.00844	-0.25572	-0.09648	0	-0.35093	-0.34021	-0.11745	-0.02476	-0.01668	0	-0.37416	0	-0.002028	0	-0.12658	-0.10312	-0.24613	-0.095532	0	0	-0.03076	-0.045568	0	0
Dorea_longicatena_adn	-9.0848	-1.0633	0	-20.16	-2.7882	0	-2.2495	-5.6752	-4.2324	0	0	0	0	-0.56192	-0.72732	-1.4884	-6.1008	-1.3385	-10.1524	-7.348	0	-6.818	-1.39	-1.062	-12.9536	-6.3324	0	-4.2196	-0.046648	0	0	-0.76392	0	-3.4658	-0.6642	-1.4201	-4.3372	-0.1274	-0.15419	-3.106	-0.52788	-3.3423	0	0	0	-4.9112	0	-10.0268	-0.9442
Dorea_longicatena_cholate	-9.0848	-1.0633	0	-20	-2.7882	0	-2.2495	-5.6752	-4.2324	0	0	0	0	-0.56192	-0.72732	-1.4884	-6.1008	-1.3385	-10.1524	-7.348	0	-6.818	-1.39	-1.062	-12.9536	-6.3324	0	-4.2196	-0.046648	0	0	-0.76392	0	-3.4658	-0.6642	-1.4201	-4.3372	-0.1274	-0.15419	-3.106	-0.52788	-3.3423	0	0	0	-4.9112	0	-10.0268	-0.9442
Dorea_longicatena_glu_L	-9.0645	-1.0609	0	-20.115	-2.7819	0	-2.2445	-5.6625	-4.223	0	0	0	0	-0.56067	-0.7257	-1.4851	-6.0872	-1.3355	-10.1297	-7.3316	0	-6.8028	-1.3869	-1.0596	-12.9247	-6.3183	0	-4.2102	-0.046544	0	0	-0.76221	0	-3.458	-0.66272	-1.4169	-4.3275	-0.12712	-0.15384	-3.0991	-0.5267	-3.3348	0	0	0	-4.9002	0	-10.0044	-0.94209
Dorea_longicatena_gly	-9.0848	-1.0633	0	-20.16	-2.7882	0	-2.2495	-5.6752	-4.2324	0	0	0	0	-0.56192	-0.72732	-1.4884	-6.1008	-1.3385	-10.1524	-7.348	0	-6.818	-1.39	-1.062	-12.9536	-6.3324	0	-4.2196	-0.046648	0	0	-0.76392	0	-3.4658	-0.6642	-1.4201	-4.3372	-0.1274	-0.15419	-3.106	-0.52788	-3.3423	0	0	0	-4.9112	0	-10.0268	-0.9442
Dorea_longicatena_ins	-9.0848	-1.0633	0	-20.16	-2.7882	0	-2.2495	-5.6752	-4.2324	0	0	0	0	-0.56192	-0.72732	-1.4884	-6.1008	-1.3385	-10.1524	-7.348	0	-6.818	-1.39	-1.062	-12.9536	-6.3324	0	-4.2196	-0.046648	0	0	-0.76392	0	-3.4658	-0.6642	-1.4201	-4.3372	-0.1274	-0.15419	-3.106	-0.52788	-3.3423	0	0	0	-4.9112	0	-10.0268	-0.9442
Dorea_longicatena_succ	-9.0848	-1.0633	0	-20.16	-2.7882	0	-2.2495	-5.6752	-4.2324	0	0	0	0	-0.56192	-0.72732	-1.4884	-6.1008	-1.3385	-10.1524	-7.348	0	-6.818	-1.39	-1.062	-12.9536	-6.3324	0	-4.2196	-0.046648	0	0	-0.76392	0	-3.4658	-0.6642	-1.4201	-4.3372	-0.1274	-0.15419	-3.106	-0.52788	-3.3423	0	0	0	-4.9112	0	-10.0268	-0.9442
Dorea_longicatena_taur	-9.0848	-1.0633	0	-20	-2.7882	0	-2.2495	-5.6752	-4.2324	0	0	0	0	-0.56192	-0.72732	-1.4884	-6.1008	-1.3385	-10.1524	-7.348	0	-6.818	-1.39	-1.062	-12.9536	-6.3324	0	-4.2196	-0.046648	0	0	-0.76392	0	-3.4658	-0.6642	-1.4201	-4.3372	-0.1274	-0.15419	-3.106	-0.52788	-3.3423	0	0	0	-4.9112	0	-10.0268	-0.9442
Dorea_longicatena_uri	-9.0848	-1.0633	0	-20.16	-2.7882	0	-2.2495	-5.6752	-4.2324	0	0	0	0	-0.56192	-0.72732	-1.4884	-6.1008	-1.3385	-10.1524	-7.348	0	-6.818	-1.39	-1.062	-12.9536	-6.3324	0	-4.2196	-0.046648	0	0	-0.76392	0	-3.4658	-0.6642	-1.4201	-4.3372	-0.1274	-0.15419	-3.106	-0.52788	-3.3423	0	0	0	-4.9112	0	-10.0268	-0.9442
Bifidobacterium_pseudocatenulatum_5mthf	-0.1	0	-0.1	-0.1	-0.1	-0.1	0	0	-0.070793	-0.1	0	0	-0.1	-0.1	-0.1	-0.1	-0.1	-0.1	0	0	0	0	-0.098063	-0.1	-0.1	0	0	-0.1	0	-0.1	-0.1	0	0	0	0	-0.1	0	-0.1	0	-0.049787	-0.0022706	0	0	-0.1	0	-0.1	0	-0.1	-0.1
Bifidobacterium_pseudocatenulatum_asp_L	-0.48372	0	-4.8616	-3.2461	-9.3672	-0.84348	0	0	-0.19954	-91.148	0	0	-7.1796	-1.5605	-3.365	-4.5364	-5.0052	-4.5268	0	0	0	0	-0.2764	-3.0769	-5.454	0	0	-0.83748	0	-77.992	-5.8868	0	0	0	0	-2.312	0	-4.0872	0	-0.14033	-0.0064	0	0	-2.9568	0	-7.0616	0	-16.1084	-0.78796
Bifidobacterium_pseudocatenulatum_cholate	-0.48372	0	-4.8616	-3.2461	-9.3672	-0.84348	0	0	-0.19954	-20	0	0	-7.1796	-1.5605	-3.365	-4.5364	-5.0052	-4.5268	0	0	0	0	-0.2764	-3.0769	-5.454	0	0	-0.83748	0	-20	-5.8868	0	0	0	0	-2.312	0	-4.0872	0	-0.14033	-0.0064	0	0	-2.9568	0	-7.0616	0	-16.1084	-0.78796
Bifidobacterium_pseudocatenulatum_glu_L	-0.48372	0	-4.8616	-3.2461	-9.3672	-0.84348	0	0	-0.19954	-91.148	0	0	-7.1796	-1.5605	-3.365	-4.5364	-5.0052	-4.5268	0	0	0	0	-0.2764	-3.0769	-5.454	0	0	-0.83748	0	-77.992	-5.8868	0	0	0	0	-2.312	0	-4.0872	0	-0.14033	-0.0064	0	0	-2.9568	0	-7.0616	0	-16.1084	-0.78796
Bifidobacterium_pseudocatenulatum_gly	-0.48372	0	-4.8616	-3.2461	-9.3672	-0.84348	0	0	-0.19954	-91.148	0	0	-7.1796	-1.5605	-3.365	-4.5364	-5.0052	-4.5268	0	0	0	0	-0.2764	-3.0769	-5.454	0	0	-0.83748	0	-77.992	-5.8868	0	0	0	0	-2.312	0	-4.0872	0	-0.14033	-0.0064	0	0	-2.9568	0	-7.0616	0	-16.1084	-0.78796
Bifidobacterium_pseudocatenulatum_lac_L	-0.48372	0	-4.8616	-3.2461	-9.3672	-0.84348	0	0	-0.19954	-91.148	0	0	-7.1796	-1.5605	-3.365	-4.5364	-5.0052	-4.5268	0	0	0	0	-0.2764	-3.0769	-5.454	0	0	-0.83748	0	-77.992	-5.8868	0	0	0	0	-2.312	0	-4.0872	0	-0.14033	-0.0064	0	0	-2.9568	0	-7.0616	0	-16.1084	-0.78796
Bifidobacterium_pseudocatenulatum_succ	-0.48372	0	-4.8616	-3.2461	-9.3672	-0.84348	0	0	-0.19954	-91.148	0	0	-7.1796	-1.5605	-3.365	-4.5364	-5.0052	-4.5268	0	0	0	0	-0.2764	-3.0769	-5.454	0	0	-0.83748	0	-77.992	-5.8868	0	0	0	0	-2.312	0	-4.0872	0	-0.14033	-0.0064	0	0	-2.9568	0	-7.0616	0	-16.1084	-0.78796
Bifidobacterium_pseudocatenulatum_taur	-0.48372	0	-4.8616	-3.2461	-9.3672	-0.84348	0	0	-0.19954	-20	0	0	-7.1796	-1.5605	-3.365	-4.5364	-5.0052	-4.5268	0	0	0	0	-0.2764	-3.0769	-5.454	0	0	-0.83748	0	-20	-5.8868	0	0	0	0	-2.312	0	-4.0872	0	-0.14033	-0.0064	0	0	-2.9568	0	-7.0616	0	-16.1084	-0.78796
Roseburia_hominis_asp_L	-0.13908	0	0	-0.73888	-0.2833	-0.075104	-0.3346	-1.4868	-3.8312	0	0	-0.47248	-2.1238	0	-0.2013	-0.02	0	0	-0.1302	-0.62168	0	-0.0774	-0.02612	0	-1.0247	-0.60044	0	-2.7362	-0.15543	0	0	-0.084576	0	-4.3124	0	-0.16592	-0.39544	-0.40608	0	-0.11965	-10.414	-0.39603	-0.003996	0	0	0	-0.6274	-0.09016	-0.12648
Roseburia_hominis_but	-0.13908	0	0	-0.73888	-0.2833	-0.075104	-0.3346	-1.4868	-3.8312	0	0	-0.47248	-2.1238	0	-0.2013	-0.02	0	0	-0.1302	-0.62168	0	-0.0774	-0.02612	0	-1.0247	-0.60044	0	-2.7362	-0.15543	0	0	-0.084576	0	-4.3124	0	-0.16592	-0.39544	-0.40608	0	-0.11965	-10.414	-0.39603	-0.003996	0	0	0	-0.6274	-0.09016	-0.12648
Roseburia_hominis_cholate	-0.13908	0	0	-0.73888	-0.2833	-0.075104	-0.3346	-1.4868	-3.8312	0	0	-0.47248	-2.1238	0	-0.2013	-0.02	0	0	-0.1302	-0.62168	0	-0.0774	-0.02612	0	-1.0247	-0.60044	0	-2.7362	-0.15543	0	0	-0.084576	0	-4.3124	0	-0.16592	-0.39544	-0.40608	0	-0.11965	-10.414	-0.39603	-0.003996	0	0	0	-0.6274	-0.09016	-0.12648
Roseburia_hominis_fum	-0.13908	0	0	-0.73888	-0.2833	-0.075104	-0.3346	-1.4868	-3.8312	0	0	-0.47248	-2.1238	0	-0.2013	-0.02	0	0	-0.1302	-0.62168	0	-0.0774	-0.02612	0	-1.0247	-0.60044	0	-2.7362	-0.15543	0	0	-0.084576	0	-4.3124	0	-0.16592	-0.39544	-0.40608	0	-0.11965	-10.414	-0.39603	-0.003996	0	0	0	-0.6274	-0.09016	-0.12648
Roseburia_hominis_glu_L	-0.1389	0	0	-0.73791	-0.28293	-0.075006	-0.33416	-1.4849	-3.8262	0	0	-0.47186	-2.121	0	-0.20103	-0.019974	0	0	-0.13003	-0.62087	0	-0.077299	-0.026086	0	-1.0233	-0.59965	0	-2.7326	-0.15523	0	0	-0.084465	0	-4.3068	0	-0.1657	-0.39492	-0.40555	0	-0.1195	-10.4004	-0.39551	-0.0039908	0	0	0	-0.62658	-0.090042	-0.12632
Roseburia_hominis_gly	-0.13908	0	0	-0.73888	-0.2833	-0.075104	-0.3346	-1.4868	-3.8312	0	0	-0.47248	-2.1238	0	-0.2013	-0.02	0	0	-0.1302	-0.62168	0	-0.0774	-0.02612	0	-1.0247	-0.60044	0	-2.7362	-0.15543	0	0	-0.084576	0	-4.3124	0	-0.16592	-0.39544	-0.40608	0	-0.11965	-10.414	-0.39603	-0.003996	0	0	0	-0.6274	-0.09016	-0.12648
Roseburia_hominis_lac_L	-0.13908	0	0	-0.73888	-0.2833	-0.075104	-0.3346	-1.4868	-3.8312	0	0	-0.47248	-2.1238	0	-0.2013	-0.02	0	0	-0.1302	-0.62168	0	-0.0774	-0.02612	0	-1.0247	-0.60044	0	-2.7362	-0.15543	0	0	-0.084576	0	-4.3124	0	-0.16592	-0.39544	-0.40608	0	-0.11965	-10.414	-0.39603	-0.003996	0	0	0	-0.6274	-0.09016	-0.12648
Roseburia_hominis_succ	-0.13908	0	0	-0.73888	-0.2833	-0.075104	-0.3346	-1.4868	-3.8312	0	0	-0.47248	-2.1238	0	-0.2013	-0.02	0	0	-0.1302	-0.62168	0	-0.0774	-0.02612	0	-1.0247	-0.60044	0	-2.7362	-0.15543	0	0	-0.084576	0	-4.3124	0	-0.16592	-0.39544	-0.40608	0	-0.11965	-10.414	-0.39603	-0.003996	0	0	0	-0.6274	-0.09016	-0.12648
Roseburia_hominis_taur	-0.13908	0	0	-0.73888	-0.2833	-0.075104	-0.3346	-1.4868	-3.8312	0	0	-0.47248	-2.1238	0	-0.2013	-0.02	0	0	-0.1302	-0.62168	0	-0.0774	-0.02612	0	-1.0247	-0.60044	0	-2.7362	-0.15543	0	0	-0.084576	0	-4.3124	0	-0.16592	-0.39544	-0.40608	0	-0.11965	-10.414	-0.39603	-0.003996	0	0	0	-0.6274	-0.09016	-0.12648
Bacteroides_xylanisolvens_2obut	-1.1458	-2.6455	0	-0.11765	-3.7616	-2.2504	-0.18812	-1.988	-0.20284	0	-29.2428	-7.6592	0	-0.1036	-2.6276	-0.01444	-0.003132	-0.0396	0	-0.44304	0	-2.9619	-1.0091	-0.72236	-0.88744	-0.10128	-0.55832	-0.20877	0	-0.01596	-0.1224	-4.7712	0	0	-1.1828	0	-0.49588	-0.17278	-0.31318	0	-0.58676	-0.54432	0	0	0	-0.82488	-0.91128	-0.058036	-0.068164
Bacteroides_xylanisolvens_4abut	-1.1458	-2.6455	0	-0.11765	-3.7616	-2.2504	-0.18812	-1.988	-0.20284	0	-29.2428	-7.6592	0	-0.1036	-2.6276	-0.01444	-0.003132	-0.0396	0	-0.44304	0	-2.9619	-1.0091	-0.72236	-0.88744	-0.10128	-0.55832	-0.20877	0	-0.01596	-0.1224	-4.7712	0	0	-1.1828	0	-0.49588	-0.17278	-0.31318	0	-0.58676	-0.54432	0	0	0	-0.82488	-0.91128	-0.058036	-0.068164
Bacteroides_xylanisolvens_acgam	-1.1458	-2.6455	0	-0.11765	-3.7616	-2.2504	-0.18812	-1.988	-0.20284	0	-29.2428	-7.6592	0	-0.1036	-2.6276	-0.01444	-0.003132	-0.0396	0	-0.44304	0	-2.9619	-1.0091	-0.72236	-0.88744	-0.10128	-0.55832	-0.20877	0	-0.01596	-0.1224	-4.7712	0	0	-1.1828	0	-0.49588	-0.17278	-0.31318	0	-0.58676	-0.54432	0	0	0	-0.82488	-0.91128	-0.058036	-0.068164
Bacteroides_xylanisolvens_adn	-1.1458	-2.6455	0	-0.11765	-3.7616	-2.2504	-0.18812	-1.988	-0.20284	0	-29.2428	-7.6592	0	-0.1036	-2.6276	-0.01444	-0.003132	-0.0396	0	-0.44304	0	-2.9619	-1.0091	-0.72236	-0.88744	-0.10128	-0.55832	-0.20877	0	-0.01596	-0.1224	-4.7712	0	0	-1.1828	0	-0.49588	-0.17278	-0.31318	0	-0.58676	-0.54432	0	0	0	-0.82488	-0.91128	-0.058036	-0.068164
Bacteroides_xylanisolvens_cholate	-1.1458	-2.6455	0	-0.11765	-3.7616	-2.2504	-0.18812	-1.988	-0.20284	0	-29.2428	-7.6592	0	-0.1036	-2.6276	-0.01444	-0.003132	-0.0396	0	-0.44304	0	-2.9619	-1.0091	-0.72236	-0.88744	-0.10128	-0.55832	-0.20877	0	-0.01596	-0.1224	-4.7712	0	0	-1.1828	0	-0.49588	-0.17278	-0.31318	0	-0.58676	-0.54432	0	0	0	-0.82488	-0.91128	-0.058036	-0.068164
Bacteroides_xylanisolvens_cytd	-1.1448	-2.6431	0	-0.11754	-3.7582	-2.2484	-0.18812	-1.9862	-0.20265	0	-29.2163	-7.6523	0	-0.1035	-2.6252	-0.014427	-0.0031292	-0.039564	0	-0.44264	0	-2.9592	-1.0082	-0.72171	-0.88664	-0.10118	-0.55781	-0.20858	0	-0.015946	-0.12229	-4.7669	0	0	-1.1817	0	-0.49543	-0.17262	-0.3129	0	-0.58623	-0.54383	0	0	0	-0.82413	-0.91045	-0.057983	-0.068102
Bacteroides_xylanisolvens_dcyt	-1.1458	-2.6455	0	-0.11765	-3.7616	-2.2504	-0.18812	-1.988	-0.20284	0	-29.2428	-7.6592	0	-0.1036	-2.6276	-0.01444	-0.003132	-0.0396	0	-0.44304	0	-2.9619	-1.0091	-0.72236	-0.88744	-0.10128	-0.55832	-0.20877	0	-0.01596	-0.1224	-4.7712	0	0	-1.1828	0	-0.49588	-0.17278	-0.31318	0	-0.58676	-0.54432	0	0	0	-0.82488	-0.91128	-0.058036	-0.068164
Bacteroides_xylanisolvens_gly	-1.1458	-2.6455	0	-0.11765	-3.7616	-2.2504	-0.18812	-1.988	-0.20284	0	-20	-7.6592	0	-0.1036	-2.6276	-0.01444	-0.003132	-0.0396	0	-0.44304	0	-2.9619	-1.0091	-0.72236	-0.88744	-0.10128	-0.55832	-0.20877	0	-0.01596	-0.1224	-4.7712	0	0	-1.1828	0	-0.49588	-0.17278	-0.31318	0	-0.58676	-0.54432	0	0	0	-0.82488	-0.91128	-0.058036	-0.068164
Bacteroides_xylanisolvens_gsn	-1.1458	-2.6455	0	-0.11765	-3.7616	-2.2504	-0.18812	-1.988	-0.20284	0	-29.2428	-7.6592	0	-0.1036	-2.6276	-0.01444	-0.003132	-0.0396	0	-0.44304	0	-2.9619	-1.0091	-0.72236	-0.88744	-0.10128	-0.55832	-0.20877	0	-0.01596	-0.1224	-4.7712	0	0	-1.1828	0	-0.49588	-0.17278	-0.31318	0	-0.58676	-0.54432	0	0	0	-0.82488	-0.91128	-0.058036	-0.068164
Bacteroides_xylanisolvens_ins	-0.67641	-1.5274	0	-0.076074	-2.1608	-1.3032	-0.12164	-1.1555	-0.13116	0	-16.0061	-4.3725	0	-0.066988	-1.5173	-0.0093373	-0.0020252	-0.025606	0	-0.2758	0	-1.707	-0.59886	-0.43561	-0.5298	-0.065488	-0.34174	-0.135	0	-0.01032	-0.079147	-2.7337	0	0	-0.69739	0	-0.30602	-0.11172	-0.20153	0	-0.35802	-0.33373	0	0	0	-0.49418	-0.54333	-0.037528	-0.044077
Bacteroides_xylanisolvens_isoval	-0.5729	-1.3227	0	-0.058824	-1.8808	-1.1252	-0.09406	-0.99402	-0.10142	0	-14.6214	-3.8296	0	-0.051798	-1.3138	-0.00722	-0.001566	-0.0198	0	-0.22152	0	-1.4809	-0.50456	-0.36118	-0.44372	-0.050638	-0.27916	-0.10439	0	-0.00798	-0.0612	-2.3856	0	0	-0.59138	0	-0.24794	-0.086388	-0.15659	0	-0.29338	-0.27216	0	0	0	-0.41244	-0.45564	-0.029018	-0.034082
Bacteroides_xylanisolvens_ppa	-1.1458	-2.6455	0	-0.11765	-3.7616	-2.2504	-0.18812	-1.988	-0.20284	0	-29.2428	-7.6592	0	-0.1036	-2.6276	-0.01444	-0.003132	-0.0396	0	-0.44304	0	-2.9619	-1.0091	-0.72236	-0.88744	-0.10128	-0.55832	-0.20877	0	-0.01596	-0.1224	-4.7712	0	0	-1.1828	0	-0.49588	-0.17278	-0.31318	0	-0.58676	-0.54432	0	0	0	-0.82488	-0.91128	-0.058036	-0.068164
Bacteroides_xylanisolvens_succ	-1.1458	-2.6455	0	-0.11765	-3.7616	-2.2504	-0.18812	-1.988	-0.20284	0	-29.2428	-7.6592	0	-0.1036	-2.6276	-0.01444	-0.003132	-0.0396	0	-0.44304	0	-2.9619	-1.0091	-0.72236	-0.88744	-0.10128	-0.55832	-0.20877	0	-0.01596	-0.1224	-4.7712	0	0	-1.1828	0	-0.49588	-0.17278	-0.31318	0	-0.58676	-0.54432	0	0	0	-0.82488	-0.91128	-0.058036	-0.068164
Bacteroides_xylanisolvens_taur	-1.1458	-2.6455	0	-0.11765	-3.7616	-2.2504	-0.18812	-1.988	-0.20284	0	-20	-7.6592	0	-0.1036	-2.6276	-0.01444	-0.003132	-0.0396	0	-0.44304	0	-2.9619	-1.0091	-0.72236	-0.88744	-0.10128	-0.55832	-0.20877	0	-0.01596	-0.1224	-4.7712	0	0	-1.1828	0	-0.49588	-0.17278	-0.31318	0	-0.58676	-0.54432	0	0	0	-0.82488	-0.91128	-0.058036	-0.068164
Bacteroides_xylanisolvens_urea	-1.1458	-2.6455	0	-0.11765	-3.7616	-2.2504	-0.18812	-1.988	-0.20284	0	-29.2428	-7.6592	0	-0.1036	-2.6276	-0.01444	-0.003132	-0.0396	0	-0.44304	0	-2.9619	-1.0091	-0.72236	-0.88744	-0.10128	-0.55832	-0.20877	0	-0.01596	-0.1224	-4.7712	0	0	-1.1828	0	-0.49588	-0.17278	-0.31318	0	-0.58676	-0.54432	0	0	0	-0.82488	-0.91128	-0.058036	-0.068164
Bacteroides_xylanisolvens_uri	-1.1458	-2.6455	0	-0.11765	-3.7616	-2.2504	-0.18812	-1.988	-0.20284	0	-29.2428	-7.6592	0	-0.1036	-2.6276	-0.01444	-0.003132	-0.0396	0	-0.44304	0	-2.9619	-1.0091	-0.72236	-0.88744	-0.10128	-0.55832	-0.20877	0	-0.01596	-0.1224	-4.7712	0	0	-1.1828	0	-0.49588	-0.17278	-0.31318	0	-0.58676	-0.54432	0	0	0	-0.82488	-0.91128	-0.058036	-0.068164
Streptococcus_parasanguinis_2obut	-3.3598	-0.06074	-0.52224	-0.15988	-1.5052	-0.02944	-5.6824	-0.17748	-6.176	-0.087756	-0.33348	-0.22352	-23.4656	-0.27177	-0.529	-2.8548	-7.79	-2.3426	-0.08312	-0.045632	-2.3464	0	-9.492	-0.64456	-0.65088	0	-0.64768	-4.642	-1.3486	-3.3101	-1.2155	-0.02516	-0.22564	-0.23787	-1.0734	-0.078172	-0.5892	0	-0.11238	-0.098132	-1.4478	-5.6868	-2.4218	-4.9776	0	-0.02252	-0.2042	-0.57192	-0.6008
Streptococcus_parasanguinis_acgam	-0.2	-0.06074	-0.2	-0.15988	-0.2	-0.02944	-0.2	-0.17748	-0.2	-0.087756	-0.2	-0.2	-0.2	-0.2	-0.2	-0.2	-0.2	-0.2	-0.08312	-0.045632	-0.2	0	-0.2	-0.2	-0.2	0	-0.2	-0.2	-0.2	-0.2	-0.2	-0.02516	-0.2	-0.2	-0.2	-0.078172	-0.2	0	-0.11238	-0.098132	-0.2	-0.2	-0.2	-0.2	0	-0.02252	-0.2	-0.2	-0.2
Streptococcus_parasanguinis_adn	-3.3598	-0.06074	-0.52224	-0.15988	-1.5052	-0.02944	-5.6824	-0.17748	-6.176	-0.087756	-0.33348	-0.22352	-23.4656	-0.27177	-0.529	-2.8548	-7.79	-2.3426	-0.08312	-0.045632	-2.3464	0	-9.492	-0.64456	-0.65088	0	-0.64768	-4.642	-1.3486	-3.3101	-1.2155	-0.02516	-0.22564	-0.23787	-1.0734	-0.078172	-0.5892	0	-0.11238	-0.098132	-1.4478	-5.6868	-2.4218	-4.9776	0	-0.02252	-0.2042	-0.57192	-0.6008
Streptococcus_parasanguinis_asp_L	-3.3598	-0.06074	-0.52224	-0.15988	-1.5052	-0.02944	-5.6824	-0.17748	-6.176	-0.087756	-0.33348	-0.22352	-23.4656	-0.27177	-0.529	-2.8548	-7.79	-2.3426	-0.08312	-0.045632	-2.3464	0	-9.492	-0.64456	-0.65088	0	-0.64768	-4.642	-1.3486	-3.3101	-1.2155	-0.02516	-0.22564	-0.23787	-1.0734	-0.078172	-0.5892	0	-0.11238	-0.098132	-1.4478	-5.6868	-2.4218	-4.9776	0	-0.02252	-0.2042	-0.57192	-0.6008
Streptococcus_parasanguinis_cytd	-3.3598	-0.06074	-0.52224	-0.15988	-1.5052	-0.02944	-5.6824	-0.17748	-6.176	-0.087756	-0.33348	-0.22352	-23.4656	-0.27177	-0.529	-2.8548	-7.79	-2.3426	-0.08312	-0.045632	-2.3464	0	-9.492	-0.64456	-0.65088	0	-0.64768	-4.642	-1.3486	-3.3101	-1.2155	-0.02516	-0.22564	-0.23787	-1.0734	-0.078172	-0.5892	0	-0.11238	-0.098132	-1.4478	-5.6868	-2.4218	-4.9776	0	-0.02252	-0.2042	-0.57192	-0.6008
Streptococcus_parasanguinis_dcyt	-3.3598	-0.06074	-0.52224	-0.15988	-1.5052	-0.02944	-5.6824	-0.17748	-6.176	-0.087756	-0.33348	-0.22352	-23.4656	-0.27177	-0.529	-2.8548	-7.79	-2.3426	-0.08312	-0.045632	-2.3464	0	-9.492	-0.64456	-0.65088	0	-0.64768	-4.642	-1.3486	-3.3101	-1.2155	-0.02516	-0.22564	-0.23787	-1.0734	-0.078172	-0.5892	0	-0.11238	-0.098132	-1.4478	-5.6868	-2.4218	-4.9776	0	-0.02252	-0.2042	-0.57192	-0.6008
Streptococcus_parasanguinis_dgsn	-3.3594	-0.060732	-0.52217	-0.15985	-1.505	-0.029436	-5.6816	-0.17746	-6.1752	-0.087744	-0.33344	-0.22349	-23.4625	-0.27173	-0.52893	-2.8544	-7.789	-2.3422	-0.083109	-0.045626	-2.346	0	-9.4907	-0.64447	-0.65079	0	-0.64759	-4.6414	-1.3486	-3.3096	-1.2154	-0.025157	-0.22561	-0.23784	-1.0733	-0.078162	-0.58912	0	-0.11236	-0.098119	-1.4476	-5.686	-2.4214	-4.9769	0	-0.022517	-0.20418	-0.57184	-0.60072
Streptococcus_parasanguinis_dopa	-3.3598	-0.06074	-0.52224	-0.15988	-1.5052	-0.02944	-5.6824	-0.17748	-6.176	-0.087756	-0.33348	-0.22352	-10	-0.27177	-0.529	-2.8548	-7.79	-2.3426	-0.08312	-0.045632	-2.3464	0	-9.492	-0.64456	-0.65088	0	-0.64768	-4.642	-1.3486	-3.3101	-1.2155	-0.02516	-0.22564	-0.23787	-1.0734	-0.078172	-0.5892	0	-0.11238	-0.098132	-1.4478	-5.6868	-2.4218	-4.9776	0	-0.02252	-0.2042	-0.57192	-0.6008
Streptococcus_parasanguinis_glu_L	-3.3598	-0.06074	-0.52224	-0.15988	-1.5052	-0.02944	-5.6824	-0.17748	-6.176	-0.087756	-0.33348	-0.22352	-23.4656	-0.27177	-0.529	-2.8548	-7.79	-2.3426	-0.08312	-0.045632	-2.3464	0	-9.492	-0.64456	-0.65088	0	-0.64768	-4.642	-1.3486	-3.3101	-1.2155	-0.02516	-0.22564	-0.23787	-1.0734	-0.078172	-0.5892	0	-0.11238	-0.098132	-1.4478	-5.6868	-2.4218	-4.9776	0	-0.02252	-0.2042	-0.57192	-0.6008
Streptococcus_parasanguinis_gly	-3.3598	-0.06074	-0.52224	-0.15988	-1.5052	-0.02944	-5.6824	-0.17748	-6.176	-0.087756	-0.33348	-0.22352	-23.4656	-0.27177	-0.529	-2.8548	-7.79	-2.3426	-0.08312	-0.045632	-2.3464	0	-9.492	-0.64456	-0.65088	0	-0.64768	-4.642	-1.3486	-3.3101	-1.2155	-0.02516	-0.22564	-0.23787	-1.0734	-0.078172	-0.5892	0	-0.11238	-0.098132	-1.4478	-5.6868	-2.4218	-4.9776	0	-0.02252	-0.2042	-0.57192	-0.6008
Streptococcus_parasanguinis_gua	-3.3594	-0.060732	-0.52217	-0.15985	-1.505	-0.029436	-5.6816	-0.17746	-6.1752	-0.087744	-0.33344	-0.22349	-23.4625	-0.27173	-0.52893	-2.8544	-7.789	-2.3422	-0.083109	-0.045626	-2.346	0	-9.4907	-0.64447	-0.65079	0	-0.64759	-4.6414	-1.3484	-3.3096	-1.2154	-0.025157	-0.22561	-0.23784	-1.0733	-0.078162	-0.58912	0	-0.11236	-0.098119	-1.4476	-5.686	-2.4214	-4.9769	0	-0.022517	-0.20418	-0.57184	-0.60072
Streptococcus_parasanguinis_hista	-3.3592	-0.060728	-0.52213	-0.15984	-1.5049	-0.029434	-5.6812	-0.17745	-6.1747	-0.087738	-0.33341	-0.22347	-23.4608	-0.27171	-0.52889	-2.8542	-7.7884	-2.3421	-0.083103	-0.045623	-2.3459	0	-9.4901	-0.64443	-0.65075	0	-0.64755	-4.641	-1.3483	-3.3094	-1.2153	-0.025155	-0.22559	-0.23782	-1.0732	-0.078156	-0.58908	0	-0.11235	-0.098112	-1.4475	-5.6856	-2.4213	-4.9766	0	-0.022515	-0.20416	-0.5718	-0.60068
Streptococcus_parasanguinis_ins	-3.3598	-0.06074	-0.52224	-0.15988	-1.5052	-0.02944	-5.6824	-0.17748	-6.176	-0.087756	-0.33348	-0.22352	-23.4656	-0.27177	-0.529	-2.8548	-7.79	-2.3426	-0.08312	-0.045632	-2.3464	0	-9.492	-0.64456	-0.65088	0	-0.64768	-4.642	-1.3486	-3.3101	-1.2155	-0.02516	-0.22564	-0.23787	-1.0734	-0.078172	-0.5892	0	-0.11238	-0.098132	-1.4478	-5.6868	-2.4218	-4.9776	0	-0.02252	-0.2042	-0.57192	-0.6008
Streptococcus_parasanguinis_lac_L	-3.3598	-0.06074	-0.52224	-0.15988	-1.5052	-0.02944	-5.6824	-0.17748	-6.176	-0.087756	-0.33348	-0.22352	-23.4656	-0.27177	-0.529	-2.8548	-7.79	-2.3426	-0.08312	-0.045632	-2.3464	0	-9.492	-0.64456	-0.65088	0	-0.64768	-4.642	-1.3486	-3.3101	-1.2155	-0.02516	-0.22564	-0.23787	-1.0734	-0.078172	-0.5892	0	-0.11238	-0.098132	-1.4478	-5.6868	-2.4218	-4.9776	0	-0.02252	-0.2042	-0.57192	-0.6008
Streptococcus_parasanguinis_ppa	-3.3598	-0.06074	-0.52224	-0.15988	-1.5052	-0.02944	-5.6824	-0.17748	-6.176	-0.087756	-0.33348	-0.22352	-23.4656	-0.27177	-0.529	-2.8548	-7.79	-2.3426	-0.08312	-0.045632	-2.3464	0	-9.492	-0.64456	-0.65088	0	-0.64768	-4.642	-1.3486	-3.3101	-1.2155	-0.02516	-0.22564	-0.23787	-1.0734	-0.078172	-0.5892	0	-0.11238	-0.098132	-1.4478	-5.6868	-2.4218	-4.9776	0	-0.02252	-0.2042	-0.57192	-0.6008
Streptococcus_parasanguinis_srtn	-3.3598	-0.06074	-0.52224	-0.15988	-1.5052	-0.02944	-5.6824	-0.17748	-6.176	-0.087756	-0.33348	-0.22352	-10	-0.27177	-0.529	-2.8548	-7.79	-2.3426	-0.08312	-0.045632	-2.3464	0	-9.492	-0.64456	-0.65088	0	-0.64768	-4.642	-1.3486	-3.3101	-1.2155	-0.02516	-0.22564	-0.23787	-1.0734	-0.078172	-0.5892	0	-0.11238	-0.098132	-1.4478	-5.6868	-2.4218	-4.9776	0	-0.02252	-0.2042	-0.57192	-0.6008
Streptococcus_parasanguinis_succ	-3.3598	-0.06074	-0.52224	-0.15988	-1.5052	-0.02944	-5.6824	-0.17748	-6.176	-0.087756	-0.33348	-0.22352	-23.4656	-0.27177	-0.529	-2.8548	-7.79	-2.3426	-0.08312	-0.045632	-2.3464	0	-9.492	-0.64456	-0.65088	0	-0.64768	-4.642	-1.3486	-3.3101	-1.2155	-0.02516	-0.22564	-0.23787	-1.0734	-0.078172	-0.5892	0	-0.11238	-0.098132	-1.4478	-5.6868	-2.4218	-4.9776	0	-0.02252	-0.2042	-0.57192	-0.6008
Streptococcus_parasanguinis_trypta	-2.2213	-0.041932	-0.34809	-0.10868	-0.997	-0.020324	-3.7546	-0.12033	-4.0804	-0.060583	-0.22348	-0.15081	-15.4942	-0.18274	-0.35255	-1.8879	-5.1459	-1.5498	-0.057382	-0.031502	-1.5523	0	-6.2695	-0.42884	-0.43301	0	-0.4309	-3.0678	-0.89362	-2.1885	-0.80576	-0.017369	-0.15221	-0.16031	-0.71197	-0.053967	-0.3923	0	-0.077229	-0.067746	-0.95913	-3.7575	-1.6021	-3.2893	0	-0.015547	-0.13802	-0.38089	-0.39995
Streptococcus_parasanguinis_tym	-3.3598	-0.06074	-0.52224	-0.15988	-1.5052	-0.02944	-5.6824	-0.17748	-6.176	-0.087756	-0.33348	-0.22352	-23.4656	-0.27177	-0.529	-2.8548	-7.79	-2.3426	-0.08312	-0.045632	-2.3464	0	-9.492	-0.64456	-0.65088	0	-0.64768	-4.642	-1.3486	-3.3101	-1.2155	-0.02516	-0.22564	-0.23787	-1.0734	-0.078172	-0.5892	0	-0.11238	-0.098132	-1.4478	-5.6868	-2.4218	-4.9776	0	-0.02252	-0.2042	-0.57192	-0.6008
Streptococcus_parasanguinis_uri	-3.3598	-0.06074	-0.52224	-0.15988	-1.5052	-0.02944	-5.6824	-0.17748	-6.176	-0.087756	-0.33348	-0.22352	-23.4656	-0.27177	-0.529	-2.8548	-7.79	-2.3426	-0.08312	-0.045632	-2.3464	0	-9.492	-0.64456	-0.65088	0	-0.64768	-4.642	-1.3486	-3.3101	-1.2155	-0.02516	-0.22564	-0.23787	-1.0734	-0.078172	-0.5892	0	-0.11238	-0.098132	-1.4478	-5.6868	-2.4218	-4.9776	0	-0.02252	-0.2042	-0.57192	-0.6008
Blautia_obeum_Lcystin	-0.94309	-0.19152	-1.8258	-6.3286	-1.278	-0.24526	-0.44837	-3.6489	-1.3909	-10.2663	-0.026798	-1.4792	-1.9325	-4.0951	-1.6922	-3.9047	-1.8046	-1.2117	-3.4218	-7.9826	-0.1497	-1.7664	-0.71403	-1.4491	-3.2519	-11.9155	-0.0058395	-0.76844	-1.145	0	-6.6006	-0.067063	-0.010359	-4.6173	-2.8435	-2.5975	-0.63244	-0.18048	-0.18798	-1.44	-0.79211	-2.0091	-0.18184	-0.15619	0	-0.068246	-5.9062	-0.91329	-0.17316
Blautia_obeum_asp_L	-1.7865	-0.28315	-3.5523	-12.5592	-2.4565	-0.39079	-0.79692	-7.1992	-2.6824	-20.436	-0.0268	-2.8592	-3.7657	-8.0916	-3.2851	-7.7108	-3.5098	-2.324	-6.7448	-15.868	-0.19962	-3.4334	-1.3286	-2.7987	-6.4052	-23.7348	-0.00584	-1.4373	-2.1906	0	-13.1036	-0.067068	-0.01036	-9.1364	-5.588	-5.096	-1.1651	-0.26158	-0.27605	-2.7805	-1.4846	-3.9189	-0.26399	-0.21264	0	-0.068252	-11.7144	-1.727	-0.2466
Blautia_obeum_cholate	-1.7865	-0.28315	-3.5523	-12.5592	-2.4565	-0.39079	-0.79692	-7.1992	-2.6824	-20	-0.0268	-2.8592	-3.7657	-8.0916	-3.2851	-7.7108	-3.5098	-2.324	-6.7448	-15.868	-0.19962	-3.4334	-1.3286	-2.7987	-6.4052	-20	-0.00584	-1.4373	-2.1906	0	-13.1036	-0.067068	-0.01036	-9.1364	-5.588	-5.096	-1.1651	-0.26158	-0.27605	-2.7805	-1.4846	-3.9189	-0.26399	-0.21264	0	-0.068252	-11.7144	-1.727	-0.2466
Blautia_obeum_dcyt	-1.7853	-0.28296	-3.5499	-12.5509	-2.4549	-0.39053	-0.79639	-7.1944	-2.6806	-20.4225	-0.026782	-2.8573	-3.7632	-8.0863	-3.2829	-7.7057	-3.5074	-2.3225	-6.7403	-15.8575	-0.19949	-3.4311	-1.3277	-2.7968	-6.401	-23.7191	-0.0058361	-1.4363	-2.1892	0	-13.0949	-0.067024	-0.010353	-9.1304	-5.5843	-5.0926	-1.1643	-0.26141	-0.27587	-2.7786	-1.4836	-3.9163	-0.26381	-0.2125	0	-0.068207	-11.7067	-1.7259	-0.24644
Blautia_obeum_fum	-1.7865	-0.28315	-3.5523	-12.5592	-2.4565	-0.39079	-0.79692	-7.1992	-2.6824	-20.436	-0.0268	-2.8592	-3.7657	-8.0916	-3.2851	-7.7108	-3.5098	-2.324	-6.7448	-15.868	-0.19962	-3.4334	-1.3286	-2.7987	-6.4052	-23.7348	-0.00584	-1.4373	-2.1906	0	-13.1036	-0.067068	-0.01036	-9.1364	-5.588	-5.096	-1.1651	-0.26158	-0.27605	-2.7805	-1.4846	-3.9189	-0.26399	-0.21264	0	-0.068252	-11.7144	-1.727	-0.2466
Blautia_obeum_glu_L	-1.7839	-0.28274	-3.5472	-12.5411	-2.4529	-0.39023	-0.79577	-7.1888	-2.6785	-20.4066	-0.026761	-2.855	-3.7603	-8.0799	-3.2803	-7.6997	-3.5047	-2.3207	-6.7351	-15.8451	-0.19934	-3.4285	-1.3266	-2.7946	-6.396	-23.7006	-0.0058316	-1.4352	-2.1874	0	-13.0847	-0.066971	-0.010345	-9.1232	-5.58	-5.0887	-1.1634	-0.2612	-0.27565	-2.7765	-1.4824	-3.9133	-0.26361	-0.21233	0	-0.068154	-11.6975	-1.7246	-0.24624
Blautia_obeum_gly	-1.7865	-0.28315	-3.5523	-12.5592	-2.4565	-0.39079	-0.79692	-7.1992	-2.6824	-20.436	-0.0268	-2.8592	-3.7657	-8.0916	-3.2851	-7.7108	-3.5098	-2.324	-6.7448	-15.868	-0.19962	-3.4334	-1.3286	-2.7987	-6.4052	-23.7348	-0.00584	-1.4373	-2.1906	0	-13.1036	-0.067068	-0.01036	-9.1364	-5.588	-5.096	-1.1651	-0.26158	-0.27605	-2.7805	-1.4846	-3.9189	-0.26399	-0.21264	0	-0.068252	-11.7144	-1.727	-0.2466
Blautia_obeum_lac_L	-1.7865	-0.28315	-3.5523	-12.5592	-2.4565	-0.39079	-0.79692	-7.1992	-2.6824	-20.436	-0.0268	-2.8592	-3.7657	-8.0916	-3.2851	-7.7108	-3.5098	-2.324	-6.7448	-15.868	-0.19962	-3.4334	-1.3286	-2.7987	-6.4052	-23.7348	-0.00584	-1.4373	-2.1906	0	-13.1036	-0.067068	-0.01036	-9.1364	-5.588	-5.096	-1.1651	-0.26158	-0.27605	-2.7805	-1.4846	-3.9189	-0.26399	-0.21264	0	-0.068252	-11.7144	-1.727	-0.2466
Blautia_obeum_ppa	-1.7865	-0.28315	-3.5523	-12.5592	-2.4565	-0.39079	-0.79692	-7.1992	-2.6824	-20.436	-0.0268	-2.8592	-3.7657	-8.0916	-3.2851	-7.7108	-3.5098	-2.324	-6.7448	-15.868	-0.19962	-3.4334	-1.3286	-2.7987	-6.4052	-23.7348	-0.00584	-1.4373	-2.1906	0	-13.1036	-0.067068	-0.01036	-9.1364	-5.588	-5.096	-1.1651	-0.26158	-0.27605	-2.7805	-1.4846	-3.9189	-0.26399	-0.21264	0	-0.068252	-11.7144	-1.727	-0.2466
Blautia_obeum_succ	-1.7865	-0.28315	-3.5523	-12.5592	-2.4565	-0.39079	-0.79692	-7.1992	-2.6824	-20.436	-0.0268	-2.8592	-3.7657	-8.0916	-3.2851	-7.7108	-3.5098	-2.324	-6.7448	-15.868	-0.19962	-3.4334	-1.3286	-2.7987	-6.4052	-23.7348	-0.00584	-1.4373	-2.1906	0	-13.1036	-0.067068	-0.01036	-9.1364	-5.588	-5.096	-1.1651	-0.26158	-0.27605	-2.7805	-1.4846	-3.9189	-0.26399	-0.21264	0	-0.068252	-11.7144	-1.727	-0.2466
Blautia_obeum_taur	-1.7865	-0.28315	-3.5523	-12.5592	-2.4565	-0.39079	-0.79692	-7.1992	-2.6824	-20	-0.0268	-2.8592	-3.7657	-8.0916	-3.2851	-7.7108	-3.5098	-2.324	-6.7448	-15.868	-0.19962	-3.4334	-1.3286	-2.7987	-6.4052	-20	-0.00584	-1.4373	-2.1906	0	-13.1036	-0.067068	-0.01036	-9.1364	-5.588	-5.096	-1.1651	-0.26158	-0.27605	-2.7805	-1.4846	-3.9189	-0.26399	-0.21264	0	-0.068252	-11.7144	-1.727	-0.2466
Blautia_obeum_urea	-1.7865	-0.28315	-3.5523	-12.5592	-2.4565	-0.39079	-0.79692	-7.1992	-2.6824	-20.436	-0.0268	-2.8592	-3.7657	-8.0916	-3.2851	-7.7108	-3.5098	-2.324	-6.7448	-15.868	-0.19962	-3.4334	-1.3286	-2.7987	-6.4052	-23.7348	-0.00584	-1.4373	-2.1906	0	-13.1036	-0.067068	-0.01036	-9.1364	-5.588	-5.096	-1.1651	-0.26158	-0.27605	-2.7805	-1.4846	-3.9189	-0.26399	-0.21264	0	-0.068252	-11.7144	-1.727	-0.2466
Bacteroides_uniformis_4abut	-9.2476	-2.6876	-9.9368	-1.6708	-39.218	-36.5024	-0.90184	-1.9004	-9.198	-0.37557	-0.30675	-28.8368	-12.9852	-63.216	-0.98324	-1.4796	-1.7948	-2.4807	-5.172	-3.896	0	-175.036	-0.87012	-13.0052	-6.2612	-3.525	-3.8568	-9.9404	-12.7512	-0.06004	-10.8296	-7.5068	-5.2964	-0.077028	-17.656	-18.5544	-0.79904	-63.9	-3.8538	-9.5864	-3.0891	-6.7308	-0.26037	-25.6612	0	-31.624	-14.3412	-4.1688	0
Bacteroides_uniformis_acgam	-9.2476	-2.6876	-9.9368	-1.6708	-39.218	-36.5024	-0.90184	-1.9004	-9.198	-0.37557	-0.30675	-28.8368	-12.9852	-63.216	-0.98324	-1.4796	-1.7948	-2.4807	-5.172	-3.896	0	-175.036	-0.87012	-13.0052	-6.2612	-3.525	-3.8568	-9.9404	-12.7512	-0.06004	-10.8296	-7.5068	-5.2964	-0.077028	-17.656	-18.5544	-0.79904	-63.9	-3.8538	-9.5864	-3.0891	-6.7308	-0.26037	-25.6612	0	-31.624	-14.3412	-4.1688	0
Bacteroides_uniformis_adn	-9.2345	-2.6838	-9.9227	-1.6684	-39.1625	-36.4508	-0.90056	-1.8977	-9.185	-0.37504	-0.30632	-28.796	-12.9668	-63.1266	-0.98185	-1.4775	-1.7922	-2.4772	-5.1647	-3.8905	0	-100.471	-0.86889	-12.9868	-6.2523	-3.5201	-3.8514	-9.9263	-12.7332	-0.059955	-10.8143	-7.4962	-5.2889	-0.076919	-17.631	-18.5282	-0.79791	-63.8096	-3.8483	-9.5728	-3.0847	-6.7213	-0.26	-25.6249	0	-31.5793	-14.3209	-4.1629	0
Bacteroides_uniformis_cholate	-9.2476	-2.6876	-9.9368	-1.6708	-20	-20	-0.90184	-1.9004	-9.198	-0.37557	-0.30675	-20	-12.9852	-20	-0.98324	-1.4796	-1.7948	-2.4807	-5.172	-3.896	0	-20	-0.87012	-13.0052	-6.2612	-3.525	-3.8568	-9.9404	-12.7512	-0.06004	-10.8296	-7.5068	-5.2964	-0.077028	-17.656	-18.5544	-0.79904	-20	-3.8538	-9.5864	-3.0891	-6.7308	-0.26037	-20	0	-20	-14.3412	-4.1688	0
Bacteroides_uniformis_cytd	-9.24	-2.6854	-9.9286	-1.6694	-39.1858	-36.4724	-0.9011	-1.8988	-9.1905	-0.37526	-0.3065	-28.8131	-12.9745	-63.1641	-0.98243	-1.4783	-1.7933	-2.4787	-5.1678	-3.8928	0	-174.892	-0.86941	-12.9945	-6.2561	-3.5221	-3.8537	-9.9322	-12.7407	-0.059991	-10.8207	-7.5006	-5.2921	-0.076965	-17.6415	-18.5392	-0.79838	-63.8475	-3.8506	-9.5785	-3.0865	-6.7253	-0.26016	-25.6401	0	-31.598	-14.3294	-4.1654	0
Bacteroides_uniformis_dcyt	-9.2476	-2.6876	-9.9368	-1.6708	-39.218	-36.5024	-0.90184	-1.9004	-9.198	-0.37557	-0.30675	-28.8368	-12.9852	-63.216	-0.98324	-1.4796	-1.7948	-2.4807	-5.172	-3.896	0	-175.036	-0.87012	-13.0052	-6.2612	-3.525	-3.8568	-9.9404	-12.7512	-0.06004	-10.8296	-7.5068	-5.2964	-0.077028	-17.656	-18.5544	-0.79904	-63.9	-3.8538	-9.5864	-3.0891	-6.7308	-0.26037	-25.6612	0	-31.624	-14.3412	-4.1688	0
Bacteroides_uniformis_gly	-9.2476	-2.6876	-9.9368	-1.6708	-39.218	-36.5024	-0.90184	-1.9004	-9.198	-0.37557	-0.30675	-28.8368	-12.9852	-63.216	-0.98324	-1.4796	-1.7948	-2.4807	-5.172	-3.896	0	-175.036	-0.87012	-13.0052	-6.2612	-3.525	-3.8568	-9.9404	-12.7512	-0.06004	-10.8296	-7.5068	-5.2964	-0.077028	-17.656	-18.5544	-0.79904	-63.9	-3.8538	-9.5864	-3.0891	-6.7308	-0.26037	-25.6612	0	-31.624	-14.3412	-4.1688	0
Bacteroides_uniformis_gsn	-9.2476	-2.6849	-5.6011	-1.6708	-23.6671	-16.5558	-0.90184	-1.9004	-9.198	-0.37557	-0.30675	-13.7381	-12.9852	-62.7443	-0.98324	-1.4796	-1.7948	-2.4807	-5.172	-3.896	0	-66.2247	-0.87012	-13.0052	-5.8729	-3.525	-3.4947	-9.9404	-12.7512	-0.06004	-10.8296	-7.5068	-5.2964	-0.077028	-17.656	-18.5544	-0.79904	-63.2489	-2.1355	-9.5163	-3.0891	-6.7308	-0.26037	-25.6612	0	-19.7298	-10.2132	-4.1688	0
Bacteroides_uniformis_ins	-4.5065	-1.3274	-4.8405	-0.83412	-19.0304	-17.7144	-0.4586	-0.94697	-4.4824	-0.20159	-0.16798	-13.9996	-6.3178	-30.6601	-0.49835	-0.74073	-0.89461	-1.2272	-2.5314	-1.913	0	-79.0567	-0.44311	-6.3275	-3.0592	-1.7333	-1.8941	-4.8422	-6.2044	-0.032962	-5.2731	-3.6629	-2.5917	-0.042285	-8.5813	-9.0167	-0.40839	-30.9916	-1.8926	-4.6707	-1.522	-3.2868	-0.14293	-12.4607	0	-15.3503	-6.9749	-2.0452	0
Bacteroides_uniformis_isoval	-4.6238	-1.3438	-4.9684	-0.8354	-19.609	-18.2512	-0.45092	-0.95018	-4.599	-0.18779	-0.15338	-14.4184	-6.4926	-31.608	-0.49162	-0.73978	-0.89738	-1.2404	-2.586	-1.948	0	-87.518	-0.43506	-6.5026	-3.1306	-1.7625	-1.9284	-4.9702	-6.3756	-0.03002	-5.4148	-3.7534	-2.6482	-0.038514	-8.828	-9.2772	-0.39952	-31.95	-1.9269	-4.7932	-1.5445	-3.3654	-0.13019	-12.8306	0	-15.812	-7.1706	-2.0844	0
Bacteroides_uniformis_ppa	-9.2476	-2.6876	-9.9368	-1.6708	-39.218	-36.5024	-0.90184	-1.9004	-9.198	-0.37557	-0.30675	-28.8368	-12.9852	-63.216	-0.98324	-1.4796	-1.7948	-2.4807	-5.172	-3.896	0	-175.036	-0.87012	-13.0052	-6.2612	-3.525	-3.8568	-9.9404	-12.7512	-0.06004	-10.8296	-7.5068	-5.2964	-0.077028	-17.656	-18.5544	-0.79904	-63.9	-3.8538	-9.5864	-3.0891	-6.7308	-0.26037	-25.6612	0	-31.624	-14.3412	-4.1688	0
Bacteroides_uniformis_succ	-9.2476	-2.6876	-9.9368	-1.6708	-39.218	-36.5024	-0.90184	-1.9004	-9.198	-0.37557	-0.30675	-28.8368	-12.9852	-63.216	-0.98324	-1.4796	-1.7948	-2.4807	-5.172	-3.896	0	-175.036	-0.87012	-13.0052	-6.2612	-3.525	-3.8568	-9.9404	-12.7512	-0.06004	-10.8296	-7.5068	-5.2964	-0.077028	-17.656	-18.5544	-0.79904	-63.9	-3.8538	-9.5864	-3.0891	-6.7308	-0.26037	-25.6612	0	-31.624	-14.3412	-4.1688	0
Bacteroides_uniformis_taur	-9.2476	-2.6876	-9.9368	-1.6708	-20	-20	-0.90184	-1.9004	-9.198	-0.37557	-0.30675	-20	-12.9852	-20	-0.98324	-1.4796	-1.7948	-2.4807	-5.172	-3.896	0	-20	-0.87012	-13.0052	-6.2612	-3.525	-3.8568	-9.9404	-12.7512	-0.06004	-10.8296	-7.5068	-5.2964	-0.077028	-17.656	-18.5544	-0.79904	-20	-3.8538	-9.5864	-3.0891	-6.7308	-0.26037	-20	0	-20	-14.3412	-4.1688	0
Bacteroides_uniformis_urea	-9.2343	-2.6837	-9.9225	-1.6684	-39.1618	-36.45	-0.90055	-1.8976	-9.1848	-0.37503	-0.30631	-28.7954	-12.9666	-63.1253	-0.98183	-1.4774	-1.7922	-2.4772	-5.1646	-3.8904	0	-174.785	-0.86887	-12.9865	-6.2522	-3.52	-3.8513	-9.9261	-12.7329	-0.059954	-10.8141	-7.496	-5.2888	-0.076918	-17.6307	-18.5278	-0.79789	-63.8083	-3.8482	-9.5727	-3.0846	-6.7211	-0.26	-25.6244	0	-31.5786	-14.3206	-4.1628	0
Bacteroides_uniformis_uri	-9.2476	-2.6876	-9.9368	-1.6708	-39.218	-36.5024	-0.90184	-1.9004	-9.198	-0.37557	-0.30675	-28.8368	-12.9852	-63.216	-0.98324	-1.4796	-1.7948	-2.4807	-5.172	-3.896	0	-175.036	-0.87012	-13.0052	-6.2612	-3.525	-3.8568	-9.9404	-12.7512	-0.06004	-10.8296	-7.5068	-5.2964	-0.077028	-17.656	-18.5544	-0.79904	-63.9	-3.8538	-9.5864	-3.0891	-6.7308	-0.26037	-25.6612	0	-31.624	-14.3412	-4.1688	0
Bacteroides_fragilis_2obut	-19.1768	0	-4.2512	0	0	0	0	0	-0.54372	-0.081172	0	-11.9876	-3.2753	-0.16607	0	-0.22555	-0.2665	0	0	0	0	-0.34677	-0.031	0	0	0	0	0	0	-0.03116	0	0	-17.5888	0	0	-0.56132	0	0	-10.5228	-3.771	0	-1.1865	0	0	0	-26.2964	-0.53144	-1.6029	0
Bacteroides_fragilis_4abut	-19.1768	0	-4.2512	0	0	0	0	0	-0.54372	-0.081172	0	-11.9876	-3.2753	-0.16607	0	-0.22555	-0.2665	0	0	0	0	-0.34677	-0.031	0	0	0	0	0	0	-0.03116	0	0	-17.5888	0	0	-0.56132	0	0	-10.5228	-3.771	0	-1.1865	0	0	0	-26.2964	-0.53144	-1.6029	0
Bacteroides_fragilis_acgam	-19.1768	0	-4.2512	0	0	0	0	0	-0.54372	-0.081172	0	-11.9876	-3.2753	-0.16607	0	-0.22555	-0.2665	0	0	0	0	-0.34677	-0.031	0	0	0	0	0	0	-0.03116	0	0	-17.5888	0	0	-0.56132	0	0	-10.5228	-3.771	0	-1.1865	0	0	0	-26.2964	-0.53144	-1.6029	0
Bacteroides_fragilis_adn	-19.1768	0	-4.2512	0	0	0	0	0	-0.54372	-0.081172	0	-11.9876	-3.2753	-0.16607	0	-0.22555	-0.2665	0	0	0	0	-0.34677	-0.031	0	0	0	0	0	0	-0.03116	0	0	-17.5888	0	0	-0.56132	0	0	-10.5228	-3.771	0	-1.1865	0	0	0	-26.2964	-0.53144	-1.6029	0
Bacteroides_fragilis_cholate	-19.1768	0	-4.2512	0	0	0	0	0	-0.54372	-0.081172	0	-11.9876	-3.2753	-0.16607	0	-0.22555	-0.2665	0	0	0	0	-0.34677	-0.031	0	0	0	0	0	0	-0.03116	0	0	-17.5888	0	0	-0.56132	0	0	-10.5228	-3.771	0	-1.1865	0	0	0	-26.2964	-0.53144	-1.6029	0
Bacteroides_fragilis_cytd	-19.1648	0	-4.2485	0	0	0	0	0	-0.54338	-0.081121	0	-11.9801	-3.2733	-0.16597	0	-0.22541	-0.26634	0	0	0	0	-0.34655	-0.030981	0	0	0	0	0	0	-0.03114	0	0	-17.5778	0	0	-0.56097	0	0	-10.5162	-3.7686	0	-1.1858	0	0	0	-26.2799	-0.53111	-1.6019	0
Bacteroides_fragilis_dcyt	-19.1768	0	-4.2512	0	0	0	0	0	-0.54372	-0.081172	0	-11.9876	-3.2753	-0.16607	0	-0.22555	-0.2665	0	0	0	0	-0.34677	-0.031	0	0	0	0	0	0	-0.03116	0	0	-17.5888	0	0	-0.56132	0	0	-10.5228	-3.771	0	-1.1865	0	0	0	-26.2964	-0.53144	-1.6029	0
Bacteroides_fragilis_glu_L	-19.1768	0	-4.2512	0	0	0	0	0	-0.54372	-0.081172	0	-11.9876	-3.2753	-0.16607	0	-0.22555	-0.2665	0	0	0	0	-0.34677	-0.031	0	0	0	0	0	0	-0.03116	0	0	-17.5888	0	0	-0.56132	0	0	-10.5228	-3.771	0	-1.1865	0	0	0	-26.2964	-0.53144	-1.6029	0
Bacteroides_fragilis_gly	-19.1768	0	-4.2512	0	0	0	0	0	-0.54372	-0.081172	0	-11.9876	-3.2753	-0.16607	0	-0.22555	-0.2665	0	0	0	0	-0.34677	-0.031	0	0	0	0	0	0	-0.03116	0	0	-17.5888	0	0	-0.56132	0	0	-10.5228	-3.771	0	-1.1865	0	0	0	-26.2964	-0.53144	-1.6029	0
Bacteroides_fragilis_gsn	-19.1768	0	-4.2512	0	0	0	0	0	-0.54372	-0.081172	0	-11.9876	-3.2753	-0.16607	0	-0.22555	-0.2665	0	0	0	0	-0.34677	-0.031	0	0	0	0	0	0	-0.03116	0	0	-14.4119	0	0	-0.56132	0	0	-7.909	-3.771	0	-1.1865	0	0	0	-26.2964	-0.53144	-1.6029	0
Bacteroides_fragilis_ins	-19.1768	0	-4.2512	0	0	0	0	0	-0.54372	-0.081172	0	-11.9876	-3.2753	-0.16607	0	-0.22555	-0.2665	0	0	0	0	-0.34677	-0.031	0	0	0	0	0	0	-0.03116	0	0	-17.5888	0	0	-0.56132	0	0	-10.5228	-3.771	0	-1.1865	0	0	0	-26.2964	-0.53144	-1.6029	0
Bacteroides_fragilis_isoval	-9.5884	0	-2.1256	0	0	0	0	0	-0.27186	-0.040586	0	-5.9938	-1.6377	-0.083036	0	-0.11277	-0.13325	0	0	0	0	-0.17338	-0.0155	0	0	0	0	0	0	-0.01558	0	0	-8.7944	0	0	-0.28066	0	0	-5.2614	-1.8855	0	-0.59326	0	0	0	-13.1482	-0.26572	-0.80146	0
Bacteroides_fragilis_ppa	-19.1768	0	-4.2512	0	0	0	0	0	-0.54372	-0.081172	0	-11.9876	-3.2753	-0.16607	0	-0.22555	-0.2665	0	0	0	0	-0.34677	-0.031	0	0	0	0	0	0	-0.03116	0	0	-17.5888	0	0	-0.56132	0	0	-10.5228	-3.771	0	-1.1865	0	0	0	-26.2964	-0.53144	-1.6029	0
Bacteroides_fragilis_succ	-19.1768	0	-4.2512	0	0	0	0	0	-0.54372	-0.081172	0	-11.9876	-3.2753	-0.16607	0	-0.22555	-0.2665	0	0	0	0	-0.34677	-0.031	0	0	0	0	0	0	-0.03116	0	0	-17.5888	0	0	-0.56132	0	0	-10.5228	-3.771	0	-1.1865	0	0	0	-26.2964	-0.53144	-1.6029	0
Bacteroides_fragilis_taur	-19.1768	0	-4.2512	0	0	0	0	0	-0.54372	-0.081172	0	-11.9876	-3.2753	-0.16607	0	-0.22555	-0.2665	0	0	0	0	-0.34677	-0.031	0	0	0	0	0	0	-0.03116	0	0	-17.5888	0	0	-0.56132	0	0	-10.5228	-3.771	0	-1.1865	0	0	0	-20	-0.53144	-1.6029	0
Bacteroides_fragilis_uri	-19.1768	0	-4.2512	0	0	0	0	0	-0.54372	-0.081172	0	-11.9876	-3.2753	-0.16607	0	-0.22555	-0.2665	0	0	0	0	-0.34677	-0.031	0	0	0	0	0	0	-0.03116	0	0	-17.5888	0	0	-0.56132	0	0	-10.5228	-3.771	0	-1.1865	0	0	0	-26.2964	-0.53144	-1.6029	0
Flavonifractor_plautii_asp_L	-0.003688	-0.2323	-1.1986	-0.01244	-0.21537	-0.34479	-0.02508	-0.0172	-0.02868	-0.26488	-2.471	-0.02548	0	-0.087352	-0.15963	0	-0.049808	0	-0.0025	-0.15104	-0.01752	-0.27947	-0.15858	-0.055232	-2.0541	0	-0.14195	-0.03224	-0.35934	0	-0.84028	-0.26663	-0.03164	-0.056732	-0.080696	-0.55716	-0.19201	-0.10146	-0.001104	-0.90996	0	-0.03352	0	-3.4212	0	-0.97696	-0.83496	0	-0.46652
Flavonifractor_plautii_but	-0.003688	-0.2323	-1.1986	-0.01244	-0.21537	-0.34479	-0.02508	-0.0172	-0.02868	-0.26488	-2.471	-0.02548	0	-0.087352	-0.15963	0	-0.049808	0	-0.0025	-0.15104	-0.01752	-0.27947	-0.15858	-0.055232	-2.0541	0	-0.14195	-0.03224	-0.35934	0	-0.84028	-0.26663	-0.03164	-0.056732	-0.080696	-0.55716	-0.19201	-0.10146	-0.001104	-0.90996	0	-0.03352	0	-3.4212	0	-0.97696	-0.83496	0	-0.46652
Flavonifractor_plautii_cgly	0	4.6106e-06	2.379e-05	2.469e-07	4.2745e-06	6.8431e-06	4.9777e-07	3.4137e-07	5.6922e-07	5.2572e-06	4.9042e-05	5.0571e-07	0	1.7337e-06	3.1682e-06	0	9.8855e-07	0	4.9618e-08	2.9977e-06	3.4772e-07	5.5468e-06	3.1474e-06	1.0962e-06	4.0769e-05	0	2.8174e-06	6.3988e-07	7.132e-06	0	1.6677e-05	5.2918e-06	6.2797e-07	1.126e-06	1.6016e-06	1.1058e-05	3.8108e-06	2.0136e-06	2.1911e-08	1.806e-05	0	6.6528e-07	0	6.7902e-05	0	1.939e-05	1.6572e-05	0	9.2591e-06
Flavonifractor_plautii_cholate	-0.003688	-0.2323	-1.1986	-0.01244	-0.21537	-0.34479	-0.02508	-0.0172	-0.02868	-0.26488	-2.471	-0.02548	0	-0.087352	-0.15963	0	-0.049808	0	-0.0025	-0.15104	-0.01752	-0.27947	-0.15858	-0.055232	-2.0541	0	-0.14195	-0.03224	-0.35934	0	-0.84028	-0.26663	-0.03164	-0.056732	-0.080696	-0.55716	-0.19201	-0.10146	-0.001104	-0.90996	0	-0.03352	0	-3.4212	0	-0.97696	-0.83496	0	-0.46652
Flavonifractor_plautii_dcyt	-0.003688	-0.2323	-1.1986	-0.01244	-0.21537	-0.34479	-0.02508	-0.0172	-0.02868	-0.26488	-2.471	-0.02548	0	-0.087352	-0.15963	0	-0.049808	0	-0.0025	-0.15104	-0.01752	-0.27947	-0.15858	-0.055232	-2.0541	0	-0.14195	-0.03224	-0.35934	0	-0.84028	-0.26663	-0.03164	-0.056732	-0.080696	-0.55716	-0.19201	-0.10146	-0.001104	-0.90996	0	-0.03352	0	-3.4212	0	-0.97696	-0.83496	0	-0.46652
Flavonifractor_plautii_fum	-0.003688	-0.2323	-1.1986	-0.01244	-0.21537	-0.34479	-0.02508	-0.0172	-0.02868	-0.26488	-2.471	-0.02548	0	-0.087352	-0.15963	0	-0.049808	0	-0.0025	-0.15104	-0.01752	-0.27947	-0.15858	-0.055232	-2.0541	0	-0.14195	-0.03224	-0.35934	0	-0.84028	-0.26663	-0.03164	-0.056732	-0.080696	-0.55716	-0.19201	-0.10146	-0.001104	-0.90996	0	-0.03352	0	-3.4212	0	-0.97696	-0.83496	0	-0.46652
Flavonifractor_plautii_glu_L	-0.003688	-0.2323	-1.1986	-0.01244	-0.21537	-0.34479	-0.02508	-0.0172	-0.02868	-0.26488	-2.471	-0.02548	0	-0.087352	-0.15963	0	-0.049808	0	-0.0025	-0.15104	-0.01752	-0.27947	-0.15858	-0.055232	-2.0541	0	-0.14195	-0.03224	-0.35934	0	-0.84028	-0.26663	-0.03164	-0.056732	-0.080696	-0.55716	-0.19201	-0.10146	-0.001104	-0.90996	0	-0.03352	0	-3.4212	0	-0.97696	-0.83496	0	-0.46652
Flavonifractor_plautii_gly	-0.003688	-0.2323	-1.1986	-0.01244	-0.21537	-0.34479	-0.02508	-0.0172	-0.02868	-0.26488	-2.471	-0.02548	0	-0.087352	-0.15963	0	-0.049808	0	-0.0025	-0.15104	-0.01752	-0.27947	-0.15858	-0.055232	-2.0541	0	-0.14195	-0.03224	-0.35934	0	-0.84028	-0.26663	-0.03164	-0.056732	-0.080696	-0.55716	-0.19201	-0.10146	-0.001104	-0.90996	0	-0.03352	0	-3.4212	0	-0.97696	-0.83496	0	-0.46652
Flavonifractor_plautii_ppa	-0.003688	-0.2323	-1.1986	-0.01244	-0.21537	-0.34479	-0.02508	-0.0172	-0.02868	-0.26488	-2.471	-0.02548	0	-0.087352	-0.15963	0	-0.049808	0	-0.0025	-0.15104	-0.01752	-0.27947	-0.15858	-0.055232	-2.0541	0	-0.14195	-0.03224	-0.35934	0	-0.84028	-0.26663	-0.03164	-0.056732	-0.080696	-0.55716	-0.19201	-0.10146	-0.001104	-0.90996	0	-0.03352	0	-3.4212	0	-0.97696	-0.83496	0	-0.46652
Flavonifractor_plautii_succ	-0.003688	-0.2323	-1.1986	-0.01244	-0.21537	-0.34479	-0.02508	-0.0172	-0.02868	-0.26488	-2.471	-0.02548	0	-0.087352	-0.15963	0	-0.049808	0	-0.0025	-0.15104	-0.01752	-0.27947	-0.15858	-0.055232	-2.0541	0	-0.14195	-0.03224	-0.35934	0	-0.84028	-0.26663	-0.03164	-0.056732	-0.080696	-0.55716	-0.19201	-0.10146	-0.001104	-0.90996	0	-0.03352	0	-3.4212	0	-0.97696	-0.83496	0	-0.46652
Dorea_formicigenerans_asp_L	-5.8699	-0.37858	0	0	-2.0882	-0.70601	-1.2595	-1.4588	-9.9825	0	0	0	0	0	-1.5073	-0.7798	-1.3832	-3.3751	-10.791	-4.5202	0	-0.0014399	0	-1.0134	-24.0848	-3.2929	0	-1.6215	-0.38378	0	0	-0.91457	0	0	0	-0.26704	-2.4299	-0.79934	0	0	-1.5872	-1.2684	-0.24208	0	0	-3.4942	0	-3.461	-0.53259
Dorea_formicigenerans_cholate	-5.8868	-0.37967	0	0	-2.0942	-0.70804	-1.2631	-1.463	-10.0112	0	0	0	0	0	-1.5116	-0.78204	-1.3872	-3.3848	-10.822	-4.5332	0	-0.001444	0	-1.0163	-24.154	-3.3024	0	-1.6262	-0.38488	0	0	-0.9172	0	0	0	-0.2678	-2.4369	-0.80164	0	0	-1.5918	-1.272	-0.24278	0	0	-3.5042	0	-3.4709	-0.53412
Dorea_formicigenerans_dcyt	-5.8847	-0.37954	0	0	-2.0934	-0.70779	-1.2627	-1.4625	-10.0076	0	0	0	0	0	-1.5111	-0.78176	-1.3867	-3.3836	-10.8181	-4.5316	0	-0.0014435	0	-1.0159	-24.1454	-3.3012	0	-1.6256	-0.38474	0	0	-0.91687	0	0	0	-0.26771	-2.4361	-0.80135	0	0	-1.5912	-1.2715	-0.24269	0	0	-3.503	0	-3.4697	-0.53393
Dorea_formicigenerans_fum	-5.8868	-0.37967	0	0	-2.0942	-0.70804	-1.2631	-1.463	-10.0112	0	0	0	0	0	-1.5116	-0.78204	-1.3872	-3.3848	-10.822	-4.5332	0	-0.001444	0	-1.0163	-24.154	-3.3024	0	-1.6262	-0.38488	0	0	-0.9172	0	0	0	-0.2678	-2.4369	-0.80164	0	0	-1.5918	-1.272	-0.24278	0	0	-3.5042	0	-3.4709	-0.53412
Dorea_formicigenerans_glu_L	-5.8868	-0.37967	0	0	-2.0942	-0.70804	-1.2631	-1.463	-10.0112	0	0	0	0	0	-1.5116	-0.78204	-1.3872	-3.3848	-10.822	-4.5332	0	-0.001444	0	-1.0163	-24.154	-3.3024	0	-1.6262	-0.38488	0	0	-0.9172	0	0	0	-0.2678	-2.4369	-0.80164	0	0	-1.5918	-1.272	-0.24278	0	0	-3.5042	0	-3.4709	-0.53412
Dorea_formicigenerans_gly	-5.8868	-0.37967	0	0	-2.0942	-0.70804	-1.2631	-1.463	-10.0112	0	0	0	0	0	-1.5116	-0.78204	-1.3872	-3.3848	-10.822	-4.5332	0	-0.001444	0	-1.0163	-24.154	-3.3024	0	-1.6262	-0.38488	0	0	-0.9172	0	0	0	-0.2678	-2.4369	-0.80164	0	0	-1.5918	-1.272	-0.24278	0	0	-3.5042	0	-3.4709	-0.53412
Dorea_formicigenerans_lac_L	-5.8868	-0.37967	0	0	-2.0942	-0.70804	-1.2631	-1.463	-10.0112	0	0	0	0	0	-1.5116	-0.78204	-1.3872	-3.3848	-10.822	-4.5332	0	-0.001444	0	-1.0163	-24.154	-3.3024	0	-1.6262	-0.38488	0	0	-0.9172	0	0	0	-0.2678	-2.4369	-0.80164	0	0	-1.5918	-1.272	-0.24278	0	0	-3.5042	0	-3.4709	-0.53412
Dorea_formicigenerans_ppa	-5.8868	-0.37967	0	0	-2.0942	-0.70804	-1.2631	-1.463	-10.0112	0	0	0	0	0	-1.5116	-0.78204	-1.3872	-3.3848	-10.822	-4.5332	0	-0.001444	0	-1.0163	-24.154	-3.3024	0	-1.6262	-0.38488	0	0	-0.9172	0	0	0	-0.2678	-2.4369	-0.80164	0	0	-1.5918	-1.272	-0.24278	0	0	-3.5042	0	-3.4709	-0.53412
Dorea_formicigenerans_succ	-5.8868	-0.37967	0	0	-2.0942	-0.70804	-1.2631	-1.463	-10.0112	0	0	0	0	0	-1.5116	-0.78204	-1.3872	-3.3848	-10.822	-4.5332	0	-0.001444	0	-1.0163	-24.154	-3.3024	0	-1.6262	-0.38488	0	0	-0.9172	0	0	0	-0.2678	-2.4369	-0.80164	0	0	-1.5918	-1.272	-0.24278	0	0	-3.5042	0	-3.4709	-0.53412
Blautia_gnavus_Lcystin	-0.96173	-17.0615	-12.1592	-0.41832	-0.36151	-1.5951	-0.22028	0	-0.14591	-9.4949	-5.6021	-0.96579	-0.36814	-0.80848	0	-1.0794	0	-0.41603	-0.35404	-0.2123	-2.4311	-0.47325	-0.5754	-0.16154	-1.118	0	-10.6268	-0.12276	-0.04881	-15.851	-1.262	-7.9981	-12.7855	-0.13478	-7.436	-0.63546	-0.0043594	-0.088836	-4.4674	-1.7436	0	-0.43778	-13.7513	-13.7813	0	-15.0985	-0.18795	-7.9766	-4.0202
Blautia_gnavus_acgam	-1.824	-6	-6	-0.73688	-0.62328	-3.0913	-0.34069	0	-0.19199	-6	-6	-1.8323	-0.63664	-1.5175	0	-2.0595	0	-0.73244	-0.60836	-0.32494	-4.7636	-0.84676	-1.0514	-0.22318	-2.1368	0	-6	-0.14573	-0.048816	-6	-2.4249	-6	-6	-0.16991	-6	-1.1715	-0.00436	-0.088848	-6	-3.3881	0	-0.77584	-6	-6	0	-6	-0.27604	-6	-6
Blautia_gnavus_asp_L	-1.824	-34.032	-24.2248	-0.73688	-0.62328	-3.0913	-0.34069	0	-0.19199	-18.8948	-11.1072	-1.8323	-0.63664	-1.5175	0	-2.0595	0	-0.73244	-0.60836	-0.32494	-4.7636	-0.84676	-1.0514	-0.22318	-2.1368	0	-53.984	-0.14573	-0.048816	-31.6104	-2.4249	-15.9004	-107.144	-0.16991	-14.776	-1.1715	-0.00436	-0.088848	-8.8372	-3.3881	0	-0.77584	-27.41	-27.47	0	-30.1052	-0.27604	-15.8576	-7.9428
Blautia_gnavus_cholate	-1.824	-26.209	-24.2248	-0.73688	-0.62328	-3.0913	-0.34069	0	-0.19199	-18.8948	-11.1072	-1.8323	-0.63664	-1.5175	0	-2.0595	0	-0.73244	-0.60836	-0.32494	-4.7636	-0.84676	-1.0514	-0.22318	-2.1368	0	-20.6293	-0.14573	-0.048816	-20.064	-2.4249	-15.9004	-21.0479	-0.16991	-14.776	-1.1715	-0.00436	-0.088848	-8.8372	-3.3881	0	-0.77584	-24.0401	-24.456	0	-21.6678	-0.27604	-15.8576	-7.9428
Blautia_gnavus_fum	-1.824	-34.032	-24.2248	-0.73688	-0.62328	-3.0913	-0.34069	0	-0.19199	-18.8948	-11.1072	-1.8323	-0.63664	-1.5175	0	-2.0595	0	-0.73244	-0.60836	-0.32494	-4.7636	-0.84676	-1.0514	-0.22318	-2.1368	0	-53.984	-0.14573	-0.048816	-31.6104	-2.4249	-15.9004	-107.144	-0.16991	-14.776	-1.1715	-0.00436	-0.088848	-8.8372	-3.3881	0	-0.77584	-27.41	-27.47	0	-30.1052	-0.27604	-15.8576	-7.9428
Blautia_gnavus_glu_L	-1.8202	-33.9614	-24.1746	-0.73535	-0.62199	-3.0849	-0.33999	0	-0.19159	-18.8556	-11.0842	-1.8285	-0.63532	-1.5143	0	-2.0552	0	-0.73092	-0.6071	-0.32427	-4.7537	-0.845	-1.0492	-0.22271	-2.1324	0	-53.8721	-0.14543	-0.048715	-31.5449	-2.4199	-15.8674	-106.922	-0.16956	-14.7454	-1.1691	-0.004351	-0.088664	-8.8189	-3.3811	0	-0.77423	-27.3532	-27.413	0	-30.0428	-0.27547	-15.8247	-7.9263
Blautia_gnavus_gly	-1.824	-34.032	-24.2248	-0.73688	-0.62328	-3.0913	-0.34069	0	-0.19199	-18.8948	-11.1072	-1.8323	-0.63664	-1.5175	0	-2.0595	0	-0.73244	-0.60836	-0.32494	-4.7636	-0.84676	-1.0514	-0.22318	-2.1368	0	-53.984	-0.14573	-0.048816	-31.6104	-2.4249	-15.9004	-107.144	-0.16991	-14.776	-1.1715	-0.00436	-0.088848	-8.8372	-3.3881	0	-0.77584	-27.41	-27.47	0	-30.1052	-0.27604	-15.8576	-7.9428
Blautia_gnavus_ppa	-1.8227	-34.008	-24.223	-0.73636	-0.62284	-3.0913	-0.34069	0	-0.19199	-18.8815	-11.0994	-1.831	-0.63619	-1.5164	0	-2.0581	0	-0.73244	-0.60793	-0.32471	-4.7602	-0.84616	-1.0506	-0.22302	-2.1353	0	-53.984	-0.14563	-0.048782	-31.5881	-2.4232	-15.8892	-107.068	-0.16979	-14.7656	-1.1707	-0.0043569	-0.088785	-8.831	-3.3857	0	-0.77529	-27.3906	-27.4506	0	-30.0839	-0.27585	-15.8464	-7.9428
Blautia_gnavus_succ	-1.824	-34.032	-24.2248	-0.73688	-0.62328	-3.0913	-0.34069	0	-0.19199	-18.8948	-11.1072	-1.8323	-0.63664	-1.5175	0	-2.0595	0	-0.73244	-0.60836	-0.32494	-4.7636	-0.84676	-1.0514	-0.22318	-2.1368	0	-53.984	-0.14573	-0.048816	-31.6104	-2.4249	-15.9004	-107.144	-0.16991	-14.776	-1.1715	-0.00436	-0.088848	-8.8372	-3.3881	0	-0.77584	-27.41	-27.47	0	-30.1052	-0.27604	-15.8576	-7.9428
Blautia_gnavus_taur	-1.824	-20	-20	-0.73688	-0.62328	-3.0913	-0.34069	0	-0.19199	-18.8948	-11.1072	-1.8323	-0.63664	-1.5175	0	-2.0595	0	-0.73244	-0.60836	-0.32494	-4.7636	-0.84676	-1.0514	-0.22318	-2.1368	0	-20	-0.14573	-0.048816	-20	-2.4249	-15.9004	-20	-0.16991	-14.776	-1.1715	-0.00436	-0.088848	-8.8372	-3.3881	0	-0.77584	-20	-20	0	-20	-0.27604	-15.8576	-7.9428
Veillonella_parvula_adn	-0.013677	-0.0065584	-0.51884	-0.30827	-0.041162	-0.10498	-0.11454	-0.042282	-0.54339	0	-0.099204	-1.5775	-0.087859	0	-0.12468	-0.68316	-0.071103	-0.76126	0	0	-0.021755	0	-1.6277	-0.047109	0	0	-0.19631	-0.21916	0	-0.83556	-0.14772	-0.019035	0	0	-0.018516	-0.004159	-0.25615	0	-0.023914	-0.0039631	-0.21088	-0.12361	-4.5501	-0.027713	0	-0.010637	0	0	-0.05699
Veillonella_parvula_akg	-0.01368	-0.00656	-0.51896	-0.30835	-0.041172	-0.105	-0.11457	-0.042292	-0.54352	0	-0.099228	-1.5779	-0.08788	0	-0.12471	-0.68332	-0.07112	-0.76144	0	0	-0.02176	0	-1.6281	-0.04712	0	0	-0.19635	-0.21922	0	-0.83576	-0.14775	-0.01904	0	0	-0.01852	-0.00416	-0.25621	0	-0.02392	-0.003964	-0.21093	-0.12364	-4.5512	-0.02772	0	-0.01064	0	0	-0.057004
Veillonella_parvula_csn	-0.013675	-0.0065577	-0.51877	-0.30824	-0.041157	-0.10497	-0.11453	-0.042277	-0.54333	0	-0.099193	-1.5774	-0.087849	0	-0.12466	-0.68308	-0.071095	-0.76117	0	0	-0.021752	0	-1.6275	-0.047103	0	0	-0.19628	-0.21914	0	-0.83546	-0.1477	-0.019033	0	0	-0.018513	-0.0041585	-0.25612	0	-0.023911	-0.0039626	-0.21085	-0.1236	-4.5496	-0.02771	0	-0.010636	0	0	-0.056984
Veillonella_parvula_fum	-0.01368	-0.00656	-0.51896	-0.30835	-0.041172	-0.105	-0.11457	-0.042292	-0.54352	0	-0.099228	-1.5779	-0.08788	0	-0.12471	-0.68332	-0.07112	-0.76144	0	0	-0.02176	0	-1.6281	-0.04712	0	0	-0.19635	-0.21922	0	-0.83576	-0.14775	-0.01904	0	0	-0.01852	-0.00416	-0.25621	0	-0.02392	-0.003964	-0.21093	-0.12364	-4.5512	-0.02772	0	-0.01064	0	0	-0.057004
Veillonella_parvula_glu_L	-0.01368	-0.00656	-0.51896	-0.30835	-0.041172	-0.105	-0.11457	-0.042292	-0.54352	0	-0.099228	-1.5779	-0.08788	0	-0.12471	-0.68332	-0.07112	-0.76144	0	0	-0.02176	0	-1.6281	-0.04712	0	0	-0.19635	-0.21922	0	-0.83576	-0.14775	-0.01904	0	0	-0.01852	-0.00416	-0.25621	0	-0.02392	-0.003964	-0.21093	-0.12364	-4.5512	-0.02772	0	-0.01064	0	0	-0.057004
Veillonella_parvula_gly	-0.01368	-0.00656	-0.51896	-0.30835	-0.041172	-0.105	-0.11457	-0.042292	-0.54352	0	-0.099228	-1.5779	-0.08788	0	-0.12471	-0.68332	-0.07112	-0.76144	0	0	-0.02176	0	-1.6281	-0.04712	0	0	-0.19635	-0.21922	0	-0.83576	-0.14775	-0.01904	0	0	-0.01852	-0.00416	-0.25621	0	-0.02392	-0.003964	-0.21093	-0.12364	-4.5512	-0.02772	0	-0.01064	0	0	-0.057004
Veillonella_parvula_glyc3p	-0.013638	-0.0065396	-0.51735	-0.30739	-0.041044	-0.10468	-0.11422	-0.042161	-0.54183	0	-0.09892	-1.573	-0.087607	0	-0.12432	-0.6812	-0.070899	-0.75908	0	0	-0.021692	0	-1.623	-0.046974	0	0	-0.19574	-0.21854	0	-0.83316	-0.14729	-0.018981	0	0	-0.018462	-0.0041471	-0.25542	0	-0.023846	-0.0039517	-0.21027	-0.12326	-4.5371	-0.027634	0	-0.010607	0	0	-0.056827
Veillonella_parvula_lac_L	-0.01368	-0.00656	-0.51896	-0.30835	-0.041172	-0.105	-0.11457	-0.042292	-0.54352	0	-0.099228	-1.5779	-0.08788	0	-0.12471	-0.68332	-0.07112	-0.76144	0	0	-0.02176	0	-1.6281	-0.04712	0	0	-0.19635	-0.21922	0	-0.83576	-0.14775	-0.01904	0	0	-0.01852	-0.00416	-0.25621	0	-0.02392	-0.003964	-0.21093	-0.12364	-4.5512	-0.02772	0	-0.01064	0	0	-0.057004
Veillonella_parvula_ppa	-0.01368	-0.00656	-0.51896	-0.30835	-0.041172	-0.105	-0.11457	-0.042292	-0.54352	0	-0.099228	-1.5779	-0.08788	0	-0.12471	-0.68332	-0.07112	-0.76144	0	0	-0.02176	0	-1.6281	-0.04712	0	0	-0.19635	-0.21922	0	-0.83576	-0.14775	-0.01904	0	0	-0.01852	-0.00416	-0.25621	0	-0.02392	-0.003964	-0.21093	-0.12364	-4.5512	-0.02772	0	-0.01064	0	0	-0.057004
Veillonella_parvula_pyr	-0.01368	-0.00656	-0.51896	-0.30835	-0.041172	-0.105	-0.11457	-0.042292	-0.54352	0	-0.099228	-1.5779	-0.08788	0	-0.12471	-0.68332	-0.07112	-0.76144	0	0	-0.02176	0	-1.6281	-0.04712	0	0	-0.19635	-0.21922	0	-0.83576	-0.14775	-0.01904	0	0	-0.01852	-0.00416	-0.25621	0	-0.02392	-0.003964	-0.21093	-0.12364	-4.5512	-0.02772	0	-0.01064	0	0	-0.057004
Veillonella_parvula_succ	-0.01368	-0.00656	-0.51896	-0.30835	-0.041172	-0.105	-0.11457	-0.042292	-0.54352	0	-0.099228	-1.5779	-0.08788	0	-0.12471	-0.68332	-0.07112	-0.76144	0	0	-0.02176	0	-1.6281	-0.04712	0	0	-0.19635	-0.21922	0	-0.83576	-0.14775	-0.01904	0	0	-0.01852	-0.00416	-0.25621	0	-0.02392	-0.003964	-0.21093	-0.12364	-4.5512	-0.02772	0	-0.01064	0	0	-0.057004
Collinsella_aerofaciens_asp_L	-3.1728	-5.8776	-7.6488	-11.1532	-8.3648	-8.0812	-3.8039	-5.1972	-3.4794	0	0	-2.1374	-9.3268	-6.1536	-3.0446	-12.6324	-12.4676	-10.7716	-16.4712	-6.2472	0	0	-12.7584	-1.2705	-16.3768	-4.9672	0	-3.2222	-1.5041	0	-11.3724	-1.0214	-1.02	-10.8348	0	-6.0744	-2.3946	-3.0012	-3.1409	-24.8636	-2.4536	0	-3.8981	-1.4937	0	0	0	-5.93	-6.0376
Collinsella_aerofaciens_cholate	-3.1728	-5.8776	-7.6488	-11.1532	-8.3648	-8.0812	-3.8039	-5.1972	-3.4794	0	0	-2.1374	-9.3268	-6.1536	-3.0446	-12.6324	-12.4676	-10.7716	-16.4712	-6.2472	0	0	-12.7584	-1.2705	-16.3768	-4.9672	0	-3.2222	-1.5041	0	-11.3724	-1.0214	-1.02	-10.8348	0	-6.0744	-2.3946	-3.0012	-3.1409	-24.8636	-2.4536	0	-3.8981	-1.4937	0	0	0	-5.93	-6.0376
Collinsella_aerofaciens_glu_L	-3.1661	-5.8651	-7.6326	-11.1296	-8.3471	-8.0641	-3.7958	-5.1862	-3.472	0	0	-2.1329	-9.307	-6.1406	-3.0381	-12.6056	-12.4412	-10.7488	-16.4363	-6.234	0	0	-12.7314	-1.2678	-16.3421	-4.9567	0	-3.2154	-1.5009	0	-11.3483	-1.0192	-1.0178	-10.8118	0	-6.0615	-2.3895	-2.9948	-3.1343	-24.8109	-2.4484	0	-3.8899	-1.4905	0	0	0	-5.9174	-6.0248
Collinsella_aerofaciens_gly	-3.1728	-5.8776	-7.6488	-11.1532	-8.3648	-8.0812	-3.8039	-5.1972	-3.4794	0	0	-2.1374	-9.3268	-6.1536	-3.0446	-12.6324	-12.4676	-10.7716	-16.4712	-6.2472	0	0	-12.7584	-1.2705	-16.3768	-4.9672	0	-3.2222	-1.5041	0	-11.3724	-1.0214	-1.02	-10.8348	0	-6.0744	-2.3946	-3.0012	-3.1409	-24.8636	-2.4536	0	-3.8981	-1.4937	0	0	0	-5.93	-6.0376
Collinsella_aerofaciens_lac_L	-3.1728	-5.8776	-7.6488	-11.1532	-8.3648	-8.0812	-3.8039	-5.1972	-3.4794	0	0	-2.1374	-9.3268	-6.1536	-3.0446	-12.6324	-12.4676	-10.7716	-16.4712	-6.2472	0	0	-12.7584	-1.2705	-16.3768	-4.9672	0	-3.2222	-1.5041	0	-11.3724	-1.0214	-1.02	-10.8348	0	-6.0744	-2.3946	-3.0012	-3.1409	-24.8636	-2.4536	0	-3.8981	-1.4937	0	0	0	-5.93	-6.0376
Collinsella_aerofaciens_taur	-3.1728	-5.8776	-7.6488	-11.1532	-8.3648	-8.0812	-3.8039	-5.1972	-3.4794	0	0	-2.1374	-9.3268	-6.1536	-3.0446	-12.6324	-12.4676	-10.7716	-16.4712	-6.2472	0	0	-12.7584	-1.2705	-16.3768	-4.9672	0	-3.2222	-1.5041	0	-11.3724	-1.0214	-1.02	-10.8348	0	-6.0744	-2.3946	-3.0012	-3.1409	-20	-2.4536	0	-3.8981	-1.4937	0	0	0	-5.93	-6.0376
Granulicatella_adiacens_2obut	-0.00932	-0.0384	-0.01392	0	0	0	-0.0178	0	-0.053832	-0.01692	-0.01008	0	-0.03068	0	0	-0.02712	-0.00652	0	-0.002444	0	-0.0298	0	-0.10918	-0.00156	-0.03476	0	-0.0322	-0.0296	0	-0.090496	-0.046732	0	0	-0.25978	-0.0246	0	0	0	-0.001064	-0.10125	0	-0.02436	-0.04998	0	0	0	0	0	0
Granulicatella_adiacens_asp_L	-0.00932	-0.0384	-0.01392	0	0	0	-0.0178	0	-0.053832	-0.01692	-0.01008	0	-0.03068	0	0	-0.02712	-0.00652	0	-0.002444	0	-0.0298	0	-0.10918	-0.00156	-0.03476	0	-0.0322	-0.0296	0	-0.090496	-0.046732	0	0	-0.25978	-0.0246	0	0	0	-0.001064	-0.10125	0	-0.02436	-0.04998	0	0	0	0	0	0
Granulicatella_adiacens_cgly	1.8498e-07	7.6213e-07	2.7627e-07	0	0	0	3.5328e-07	0	1.0684e-06	3.3582e-07	2.0006e-07	0	6.0891e-07	0	0	5.3826e-07	1.294e-07	0	4.8507e-08	0	5.9145e-07	0	2.1669e-06	3.0962e-08	6.8989e-07	0	6.3908e-07	5.8748e-07	0	1.7961e-06	9.275e-07	0	0	5.156e-06	4.8824e-07	0	0	0	2.1117e-08	2.0096e-06	0	4.8348e-07	9.9197e-07	0	0	0	0	0	0
Granulicatella_adiacens_cytd	-0.0093173	-0.038389	-0.013916	0	0	0	-0.017795	0	-0.053816	-0.016915	-0.010077	0	-0.030671	0	0	-0.027112	-0.0065181	0	-0.0024433	0	-0.029791	0	-0.10915	-0.0015595	-0.03475	0	-0.032191	-0.029591	0	-0.09047	-0.046718	0	0	-0.25971	-0.024593	0	0	0	-0.0010637	-0.10122	0	-0.024353	-0.049966	0	0	0	0	0	0
Granulicatella_adiacens_dcyt	-0.00932	-0.0384	-0.01392	0	0	0	-0.0178	0	-0.053832	-0.01692	-0.01008	0	-0.03068	0	0	-0.02712	-0.00652	0	-0.002444	0	-0.0298	0	-0.10918	-0.00156	-0.03476	0	-0.0322	-0.0296	0	-0.090496	-0.046732	0	0	-0.25978	-0.0246	0	0	0	-0.001064	-0.10125	0	-0.02436	-0.04998	0	0	0	0	0	0
Granulicatella_adiacens_dgsn	-0.00932	-0.0384	-0.01392	0	0	0	-0.0178	0	-0.053832	-0.01692	-0.01008	0	-0.03068	0	0	-0.02712	-0.00652	0	-0.002444	0	-0.0298	0	-0.10918	-0.00156	-0.03476	0	-0.0322	-0.0296	0	-0.090496	-0.046732	0	0	-0.25978	-0.0246	0	0	0	-0.001064	-0.10125	0	-0.02436	-0.04998	0	0	0	0	0	0
Granulicatella_adiacens_glu_L	-0.0093076	-0.038349	-0.013901	0	0	0	-0.017776	0	-0.05376	-0.016898	-0.010067	0	-0.030639	0	0	-0.027084	-0.0065113	0	-0.0024408	0	-0.02976	0	-0.10903	-0.0015579	-0.034714	0	-0.032157	-0.029561	0	-0.090376	-0.04667	0	0	-0.25944	-0.024567	0	0	0	-0.0010626	-0.10112	0	-0.024328	-0.049914	0	0	0	0	0	0
Granulicatella_adiacens_gly	-0.00932	-0.0384	-0.01392	0	0	0	-0.0178	0	-0.053832	-0.01692	-0.01008	0	-0.03068	0	0	-0.02712	-0.00652	0	-0.002444	0	-0.0298	0	-0.10918	-0.00156	-0.03476	0	-0.0322	-0.0296	0	-0.090496	-0.046732	0	0	-0.25978	-0.0246	0	0	0	-0.001064	-0.10125	0	-0.02436	-0.04998	0	0	0	0	0	0
Granulicatella_adiacens_gua	-0.00932	-0.0384	-0.01392	0	0	0	-0.0178	0	-0.053832	-0.01692	-0.01008	0	-0.03068	0	0	-0.02712	-0.00652	0	-0.002444	0	-0.0298	0	-0.10918	-0.00156	-0.03476	0	-0.0322	-0.0296	0	-0.090496	-0.046732	0	0	-0.25978	-0.0246	0	0	0	-0.001064	-0.10125	0	-0.02436	-0.04998	0	0	0	0	0	0
Granulicatella_adiacens_lac_L	-0.00932	-0.0384	-0.01392	0	0	0	-0.0178	0	-0.053832	-0.01692	-0.01008	0	-0.03068	0	0	-0.02712	-0.00652	0	-0.002444	0	-0.0298	0	-0.10918	-0.00156	-0.03476	0	-0.0322	-0.0296	0	-0.090496	-0.046732	0	0	-0.25978	-0.0246	0	0	0	-0.001064	-0.10125	0	-0.02436	-0.04998	0	0	0	0	0	0
Granulicatella_adiacens_ppa	-0.00932	-0.0384	-0.01392	0	0	0	-0.0178	0	-0.053832	-0.01692	-0.01008	0	-0.03068	0	0	-0.02712	-0.00652	0	-0.002444	0	-0.0298	0	-0.10918	-0.00156	-0.03476	0	-0.0322	-0.0296	0	-0.090496	-0.046732	0	0	-0.25978	-0.0246	0	0	0	-0.001064	-0.10125	0	-0.02436	-0.04998	0	0	0	0	0	0
Granulicatella_adiacens_succ	-0.00932	-0.0384	-0.01392	0	0	0	-0.0178	0	-0.053832	-0.01692	-0.01008	0	-0.03068	0	0	-0.02712	-0.00652	0	-0.002444	0	-0.0298	0	-0.10918	-0.00156	-0.03476	0	-0.0322	-0.0296	0	-0.090496	-0.046732	0	0	-0.25978	-0.0246	0	0	0	-0.001064	-0.10125	0	-0.02436	-0.04998	0	0	0	0	0	0
Granulicatella_adiacens_uri	-0.00932	-0.0384	-0.01392	0	0	0	-0.0178	0	-0.053832	-0.01692	-0.01008	0	-0.03068	0	0	-0.02712	-0.00652	0	-0.002444	0	-0.0298	0	-0.10918	-0.00156	-0.03476	0	-0.0322	-0.0296	0	-0.090496	-0.046732	0	0	-0.25978	-0.0246	0	0	0	-0.001064	-0.10125	0	-0.02436	-0.04998	0	0	0	0	0	0
Eubacterium_ventriosum_asp_L	-2.1704	0	-1.7136	-8.1927	-5.8663	-1.7833	-3.1744	-0.37489	-4.2237	0	0	-0.62791	0	-0.41561	-0.2388	-1.1095	-3.8823	-5.1876	-0.30823	0	0	-0.11494	0	-0.99221	-1.0393	-0.35304	0	-0.23466	0	-0.3186	-2.0611	-0.061089	0	-3.1321	0	-1.6183	0	0	0	0	-2.4311	-0.78546	0	0	0	0	-0.19351	-1.9084	0
Eubacterium_ventriosum_but	-2.1722	0	-1.7151	-8.1996	-5.8712	-1.7848	-3.177	-0.3752	-4.2272	0	0	-0.62844	0	-0.41596	-0.239	-1.1104	-3.8856	-5.192	-0.30849	0	0	-0.11503	0	-0.99304	-1.0402	-0.35334	0	-0.23486	0	-0.31886	-2.0629	-0.06114	0	-3.1348	0	-1.6197	0	0	0	0	-2.4331	-0.78612	0	0	0	0	-0.19367	-1.91	0
Eubacterium_ventriosum_cholate	-2.1722	0	-1.7151	-8.1996	-5.8712	-1.7848	-3.177	-0.3752	-4.2272	0	0	-0.62844	0	-0.41596	-0.239	-1.1104	-3.8856	-5.192	-0.30849	0	0	-0.11503	0	-0.99304	-1.0402	-0.35334	0	-0.23486	0	-0.31886	-2.0629	-0.06114	0	-3.1348	0	-1.6197	0	0	0	0	-2.4331	-0.78612	0	0	0	0	-0.19367	-1.91	0
Eubacterium_ventriosum_gly	-2.1722	0	-1.7151	-8.1996	-5.8712	-1.7848	-3.177	-0.3752	-4.2272	0	0	-0.62844	0	-0.41596	-0.239	-1.1104	-3.8856	-5.192	-0.30849	0	0	-0.11503	0	-0.99304	-1.0402	-0.35334	0	-0.23486	0	-0.31886	-2.0629	-0.06114	0	-3.1348	0	-1.6197	0	0	0	0	-2.4331	-0.78612	0	0	0	0	-0.19367	-1.91	0
Eubacterium_ventriosum_lac_L	-2.1722	0	-1.7151	-8.1996	-5.8712	-1.7848	-3.177	-0.3752	-4.2272	0	0	-0.62844	0	-0.41596	-0.239	-1.1104	-3.8856	-5.192	-0.30849	0	0	-0.11503	0	-0.99304	-1.0402	-0.35334	0	-0.23486	0	-0.31886	-2.0629	-0.06114	0	-3.1348	0	-1.6197	0	0	0	0	-2.4331	-0.78612	0	0	0	0	-0.19367	-1.91	0
Eubacterium_ventriosum_succ	-2.1722	0	-1.7151	-8.1996	-5.8712	-1.7848	-3.177	-0.3752	-4.2272	0	0	-0.62844	0	-0.41596	-0.239	-1.1104	-3.8856	-5.192	-0.30849	0	0	-0.11503	0	-0.99304	-1.0402	-0.35334	0	-0.23486	0	-0.31886	-2.0629	-0.06114	0	-3.1348	0	-1.6197	0	0	0	0	-2.4331	-0.78612	0	0	0	0	-0.19367	-1.91	0
Eubacterium_ventriosum_taur	-2.1722	0	-1.7151	-8.1996	-5.8712	-1.7848	-3.177	-0.3752	-4.2272	0	0	-0.62844	0	-0.41596	-0.239	-1.1104	-3.8856	-5.192	-0.30849	0	0	-0.11503	0	-0.99304	-1.0402	-0.35334	0	-0.23486	0	-0.31886	-2.0629	-0.06114	0	-3.1348	0	-1.6197	0	0	0	0	-2.4331	-0.78612	0	0	0	0	-0.19367	-1.91	0
Eubacterium_ventriosum_urea	-1.8552	0	-1.4699	-6.9918	-5.0075	-1.5294	-2.7125	-0.32453	-3.6143	0	0	-0.54018	0	-0.35856	-0.2099	-0.95035	-3.3154	-4.4378	-0.26696	0	0	-0.10209	0	-0.85036	-0.89054	-0.30518	0	-0.2042	0	-0.2758	-1.7621	-0.054631	0	-2.6755	0	-1.3844	0	0	0	0	-2.0776	-0.67399	0	0	0	0	-0.17093	-1.6318	0
Streptococcus_infantis_2obut	-0.03424	0	-0.074948	-0.084188	-0.02712	0	-0.12812	0	-0.052464	-0.02104	-0.009	0	-0.60064	-0.02864	-0.02616	0	-0.065112	-0.062296	0	0	-0.15262	0	-0.14347	0	-0.13987	-0.01408	-0.01932	-0.32549	0	-0.06898	-0.4752	-0.03968	0	0	-0.040372	-0.02392	0	0	0	-0.24179	0	-0.12212	-0.20375	-0.03372	0	0	0	0	0
Streptococcus_infantis_asp_L	-0.03424	0	-0.074948	-0.084188	-0.02712	0	-0.12812	0	-0.052464	-0.02104	-0.009	0	-0.60064	-0.02864	-0.02616	0	-0.065112	-0.062296	0	0	-0.15262	0	-0.14347	0	-0.13987	-0.01408	-0.01932	-0.32549	0	-0.06898	-0.4752	-0.03968	0	0	-0.040372	-0.02392	0	0	0	-0.24179	0	-0.12212	-0.20375	-0.03372	0	0	0	0	0
Streptococcus_infantis_cgly	6.7957e-07	0	1.4875e-06	1.6709e-06	5.3826e-07	0	2.5428e-06	0	1.0413e-06	4.1759e-07	1.7863e-07	0	1.1921e-05	5.6843e-07	5.192e-07	0	1.2923e-06	1.2364e-06	0	0	3.0291e-06	0	2.8475e-06	0	2.776e-06	2.7945e-07	3.8345e-07	6.4601e-06	0	1.3691e-06	9.4314e-06	7.8754e-07	0	0	8.0127e-07	4.7475e-07	0	0	0	4.7989e-06	0	2.4237e-06	4.0439e-06	6.6925e-07	0	0	0	0	0
Streptococcus_infantis_cytd	-0.03424	0	-0.074948	-0.084188	-0.02712	0	-0.12812	0	-0.052464	-0.02104	-0.009	0	-0.60064	-0.02864	-0.02616	0	-0.065112	-0.062296	0	0	-0.15262	0	-0.14347	0	-0.13987	-0.01408	-0.01932	-0.32549	0	-0.06898	-0.4752	-0.03968	0	0	-0.040372	-0.02392	0	0	0	-0.24179	0	-0.12212	-0.20375	-0.03372	0	0	0	0	0
Streptococcus_infantis_dcyt	-0.03424	0	-0.074948	-0.084188	-0.02712	0	-0.12812	0	-0.052464	-0.02104	-0.009	0	-0.60064	-0.02864	-0.02616	0	-0.065112	-0.062296	0	0	-0.15262	0	-0.14347	0	-0.13987	-0.01408	-0.01932	-0.32549	0	-0.06898	-0.4752	-0.03968	0	0	-0.040372	-0.02392	0	0	0	-0.24179	0	-0.12212	-0.20375	-0.03372	0	0	0	0	0
Streptococcus_infantis_dgsn	-0.03424	0	-0.074948	-0.084188	-0.02712	0	-0.12812	0	-0.052464	-0.02104	-0.009	0	-0.60064	-0.02864	-0.02616	0	-0.065112	-0.062296	0	0	-0.15262	0	-0.14347	0	-0.13987	-0.01408	-0.01932	-0.32549	0	-0.06898	-0.4752	-0.03968	0	0	-0.040372	-0.02392	0	0	0	-0.24179	0	-0.12212	-0.20375	-0.03372	0	0	0	0	0
Streptococcus_infantis_dopa	-0.03424	0	-0.074948	-0.084188	-0.02712	0	-0.12812	0	-0.052464	-0.02104	-0.009	0	-0.60064	-0.02864	-0.02616	0	-0.065112	-0.062296	0	0	-0.15262	0	-0.14347	0	-0.13987	-0.01408	-0.01932	-0.32549	0	-0.06898	-0.4752	-0.03968	0	0	-0.040372	-0.02392	0	0	0	-0.24179	0	-0.12212	-0.20375	-0.03372	0	0	0	0	0
Streptococcus_infantis_glu_L	-0.034194	0	-0.074848	-0.084076	-0.027084	0	-0.12795	0	-0.052394	-0.021012	-0.008988	0	-0.59984	-0.028602	-0.026125	0	-0.065025	-0.062213	0	0	-0.15242	0	-0.14328	0	-0.13968	-0.014061	-0.019294	-0.32506	0	-0.068888	-0.47457	-0.039627	0	0	-0.040318	-0.023888	0	0	0	-0.24147	0	-0.12196	-0.20348	-0.033675	0	0	0	0	0
Streptococcus_infantis_gly	-0.03424	0	-0.074948	-0.084188	-0.02712	0	-0.12812	0	-0.052464	-0.02104	-0.009	0	-0.60064	-0.02864	-0.02616	0	-0.065112	-0.062296	0	0	-0.15262	0	-0.14347	0	-0.13987	-0.01408	-0.01932	-0.32549	0	-0.06898	-0.4752	-0.03968	0	0	-0.040372	-0.02392	0	0	0	-0.24179	0	-0.12212	-0.20375	-0.03372	0	0	0	0	0
Streptococcus_infantis_gua	-0.03424	0	-0.074948	-0.084188	-0.02712	0	-0.12812	0	-0.052464	-0.02104	-0.009	0	-0.60064	-0.02864	-0.02616	0	-0.065112	-0.062296	0	0	-0.15262	0	-0.14347	0	-0.13987	-0.01408	-0.01932	-0.32549	0	-0.06898	-0.4752	-0.03968	0	0	-0.040372	-0.02392	0	0	0	-0.24179	0	-0.12212	-0.20375	-0.03372	0	0	0	0	0
Streptococcus_infantis_hista	-0.034233	0	-0.074933	-0.084171	-0.027114	0	-0.12809	0	-0.052453	-0.021036	-0.0089982	0	-0.60052	-0.028634	-0.026155	0	-0.065099	-0.062283	0	0	-0.15259	0	-0.14344	0	-0.13984	-0.014077	-0.019316	-0.32543	0	-0.068966	-0.4751	-0.039672	0	0	-0.040364	-0.023915	0	0	0	-0.24174	0	-0.12209	-0.20371	-0.033713	0	0	0	0	0
Streptococcus_infantis_ins	-0.034069	0	-0.074575	-0.083769	-0.026985	0	-0.12748	0	-0.052203	-0.020935	-0.0089552	0	-0.59765	-0.028497	-0.02603	0	-0.064788	-0.061986	0	0	-0.15186	0	-0.14276	0	-0.13917	-0.01401	-0.019224	-0.32387	0	-0.068636	-0.47283	-0.039482	0	0	-0.040171	-0.023801	0	0	0	-0.24059	0	-0.12151	-0.20274	-0.033552	0	0	0	0	0
Streptococcus_infantis_lac_L	-0.03424	0	-0.074948	-0.084188	-0.02712	0	-0.12812	0	-0.052464	-0.02104	-0.009	0	-0.60064	-0.02864	-0.02616	0	-0.065112	-0.062296	0	0	-0.15262	0	-0.14347	0	-0.13987	-0.01408	-0.01932	-0.32549	0	-0.06898	-0.4752	-0.03968	0	0	-0.040372	-0.02392	0	0	0	-0.24179	0	-0.12212	-0.20375	-0.03372	0	0	0	0	0
Streptococcus_infantis_ppa	-0.03424	0	-0.074948	-0.084188	-0.02712	0	-0.12812	0	-0.052464	-0.02104	-0.009	0	-0.60064	-0.02864	-0.02616	0	-0.065112	-0.062296	0	0	-0.15262	0	-0.14347	0	-0.13987	-0.01408	-0.01932	-0.32549	0	-0.06898	-0.4752	-0.03968	0	0	-0.040372	-0.02392	0	0	0	-0.24179	0	-0.12212	-0.20375	-0.03372	0	0	0	0	0
Streptococcus_infantis_srtn	-0.03424	0	-0.074948	-0.084188	-0.02712	0	-0.12812	0	-0.052464	-0.02104	-0.009	0	-0.60064	-0.02864	-0.02616	0	-0.065112	-0.062296	0	0	-0.15262	0	-0.14347	0	-0.13987	-0.01408	-0.01932	-0.32549	0	-0.06898	-0.4752	-0.03968	0	0	-0.040372	-0.02392	0	0	0	-0.24179	0	-0.12212	-0.20375	-0.03372	0	0	0	0	0
Streptococcus_infantis_succ	-0.03424	0	-0.074948	-0.084188	-0.02712	0	-0.12812	0	-0.052464	-0.02104	-0.009	0	-0.60064	-0.02864	-0.02616	0	-0.065112	-0.062296	0	0	-0.15262	0	-0.14347	0	-0.13987	-0.01408	-0.01932	-0.32549	0	-0.06898	-0.4752	-0.03968	0	0	-0.040372	-0.02392	0	0	0	-0.24179	0	-0.12212	-0.20375	-0.03372	0	0	0	0	0
Streptococcus_infantis_trypta	-0.020685	0	-0.045278	-0.05086	-0.016384	0	-0.076637	0	-0.031695	-0.012711	-0.0054371	0	-0.34933	-0.017302	-0.015804	0	-0.039335	-0.037634	0	0	-0.090778	0	-0.085499	0	-0.083419	-0.008506	-0.011672	-0.19054	0	-0.041673	-0.27694	-0.023971	0	0	-0.024389	-0.014451	0	0	0	-0.14224	0	-0.073177	-0.12029	-0.020371	0	0	0	0	0
Streptococcus_infantis_tym	-0.03424	0	-0.074948	-0.084188	-0.02712	0	-0.12812	0	-0.052464	-0.02104	-0.009	0	-0.60064	-0.02864	-0.02616	0	-0.065112	-0.062296	0	0	-0.15262	0	-0.14347	0	-0.13987	-0.01408	-0.01932	-0.32549	0	-0.06898	-0.4752	-0.03968	0	0	-0.040372	-0.02392	0	0	0	-0.24179	0	-0.12212	-0.20375	-0.03372	0	0	0	0	0
Streptococcus_infantis_uri	-0.03424	0	-0.074948	-0.084188	-0.02712	0	-0.12812	0	-0.052464	-0.02104	-0.009	0	-0.60064	-0.02864	-0.02616	0	-0.065112	-0.062296	0	0	-0.15262	0	-0.14347	0	-0.13987	-0.01408	-0.01932	-0.32549	0	-0.06898	-0.4752	-0.03968	0	0	-0.040372	-0.02392	0	0	0	-0.24179	0	-0.12212	-0.20375	-0.03372	0	0	0	0	0
Burkholderiales_bacterium_1_1_47_fum	-0.28524	-0.001188	-0.001156	-0.059388	0	-0.02676	0	0	-0.23546	0	0	0	0	-0.74864	-0.01532	0	0	-0.01836	0	-0.0076	0	0	0	0	-1.5525	0	0	-0.01808	0	0	0	0	0	-0.03208	0	0	0	0	0	0	-0.003912	0	0	0	0	-0.43144	0	-0.24398	0
Burkholderiales_bacterium_1_1_47_glu_L	-0.24671	-0.0010275	-0.00099985	-0.051366	0	-0.023145	0	0	-0.20365	0	0	0	0	-0.64752	-0.013251	0	0	-0.01588	0	-0.0065734	0	0	0	0	-1.3428	0	0	-0.015638	0	0	0	0	0	-0.027747	0	0	0	0	0	0	-0.0033836	0	0	0	0	-0.37316	0	-0.21103	0
Burkholderiales_bacterium_1_1_47_gly	-0.28524	-0.001188	-0.001156	-0.059388	0	-0.02676	0	0	-0.23546	0	0	0	0	-0.38968	-0.01532	0	0	-0.01836	0	-0.0076	0	0	0	0	-0.46608	0	0	-0.01808	0	0	0	0	0	-0.03208	0	0	0	0	0	0	-0.003912	0	0	0	0	-0.33454	0	-0.24398	0
Burkholderiales_bacterium_1_1_47_succ	-0.28524	-0.001188	-0.001156	-0.059388	0	-0.02676	0	0	-0.23546	0	0	0	0	-0.74864	-0.01532	0	0	-0.01836	0	-0.0076	0	0	0	0	-1.5525	0	0	-0.01808	0	0	0	0	0	-0.03208	0	0	0	0	0	0	-0.003912	0	0	0	0	-0.43144	0	-0.24398	0
Burkholderiales_bacterium_1_1_47_tmao	-0.28524	-0.001188	-0.001156	-0.059388	0	-0.02676	0	0	-0.23546	0	0	0	0	-0.74864	-0.01532	0	0	-0.01836	0	-0.0076	0	0	0	0	-1.5525	0	0	-0.01808	0	0	0	0	0	-0.03208	0	0	0	0	0	0	-0.003912	0	0	0	0	-0.43144	0	-0.24398	0
Streptococcus_salivarius_2obut	-3.847	-0.044144	-0.40352	-0.14175	-0.772	-0.03744	-10.6156	-0.9006	-0.42624	-0.29246	-0.49388	-0.3285	-35.162	-0.4922	-0.37608	-25.9384	-3.6832	-2.4861	-0.21696	0	-4.2352	-0.043824	-45.808	-0.25686	-0.8314	-0.091572	-0.059032	-3.9915	-3.5986	-16.4196	-1.8674	-0.03772	-0.16564	-0.31442	-0.75136	-1.2928	-0.34877	-0.059792	-0.10493	-0.24269	-1.595	-5.7412	-5.1932	-8.4692	0	-0.12329	0	-0.47156	-1.1758
Streptococcus_salivarius_asp_L	-3.847	-0.044144	-0.40352	-0.14175	-0.772	-0.03744	-10.6156	-0.9006	-0.42624	-0.29246	-0.49388	-0.3285	-35.162	-0.4922	-0.37608	-25.9384	-3.6832	-2.4861	-0.21696	0	-4.2352	-0.043824	-45.808	-0.25686	-0.8314	-0.091572	-0.059032	-3.9915	-3.5986	-16.4196	-1.8674	-0.03772	-0.16564	-0.31442	-0.75136	-1.2928	-0.34877	-0.059792	-0.10493	-0.24269	-1.595	-5.7412	-5.1932	-8.4692	0	-0.12329	0	-0.47156	-1.1758
Streptococcus_salivarius_cytd	-3.847	-0.044144	-0.40352	-0.14175	-0.772	-0.03744	-10.6156	-0.9006	-0.42624	-0.29246	-0.49388	-0.3285	-35.162	-0.4922	-0.37608	-25.9384	-3.6832	-2.4861	-0.21696	0	-4.2352	-0.043824	-45.808	-0.25686	-0.8314	-0.091572	-0.059032	-3.9915	-3.5986	-16.4196	-1.8674	-0.03772	-0.16564	-0.31442	-0.75136	-1.2928	-0.34877	-0.059792	-0.10493	-0.24269	-1.595	-5.7412	-5.1932	-8.4692	0	-0.12329	0	-0.47156	-1.1758
Streptococcus_salivarius_dcyt	-3.847	-0.044144	-0.40352	-0.14175	-0.772	-0.03744	-10.6156	-0.9006	-0.42624	-0.29246	-0.49388	-0.3285	-35.162	-0.4922	-0.37608	-25.9384	-3.6832	-2.4861	-0.21696	0	-4.2352	-0.043824	-45.808	-0.25686	-0.8314	-0.091572	-0.059032	-3.9915	-3.5986	-16.4196	-1.8674	-0.03772	-0.16564	-0.31442	-0.75136	-1.2928	-0.34877	-0.059792	-0.10493	-0.24269	-1.595	-5.7412	-5.1932	-8.4692	0	-0.12329	0	-0.47156	-1.1758
Streptococcus_salivarius_dgsn	-3.847	-0.044144	-0.40352	-0.14175	-0.772	-0.03744	-10.6156	-0.9006	-0.42624	-0.29246	-0.49388	-0.3285	-35.162	-0.4922	-0.37608	-25.9384	-3.6832	-2.4861	-0.21696	0	-4.2352	-0.043824	-45.808	-0.25686	-0.8314	-0.091572	-0.059032	-3.9915	-3.5986	-16.4196	-1.8674	-0.03772	-0.16564	-0.31442	-0.75136	-1.2928	-0.34877	-0.059792	-0.10493	-0.24269	-1.595	-5.7412	-5.1932	-8.4692	0	-0.12329	0	-0.47156	-1.1758
Streptococcus_salivarius_dopa	-3.847	-0.044144	-0.40352	-0.14175	-0.772	-0.03744	-10	-0.9006	-0.42624	-0.29246	-0.49388	-0.3285	-10	-0.4922	-0.37608	-10	-3.6832	-2.4861	-0.21696	0	-4.2352	-0.043824	-10	-0.25686	-0.8314	-0.091572	-0.059032	-3.9915	-3.5986	-10	-1.8674	-0.03772	-0.16564	-0.31442	-0.75136	-1.2928	-0.34877	-0.059792	-0.10493	-0.24269	-1.595	-5.7412	-5.1932	-8.4692	0	-0.12329	0	-0.47156	-1.1758
Streptococcus_salivarius_glu_L	-3.847	-0.044144	-0.40352	-0.14175	-0.772	-0.03744	-10.6156	-0.9006	-0.42624	-0.29246	-0.49388	-0.3285	-35.162	-0.4922	-0.37608	-25.9384	-3.6832	-2.4861	-0.21696	0	-4.2352	-0.043824	-45.808	-0.25686	-0.8314	-0.091572	-0.059032	-3.9915	-3.5986	-16.4196	-1.8674	-0.03772	-0.16564	-0.31442	-0.75136	-1.2928	-0.34877	-0.059792	-0.10493	-0.24269	-1.595	-5.7412	-5.1932	-8.4692	0	-0.12329	0	-0.47156	-1.1758
Streptococcus_salivarius_gly	-3.847	-0.044144	-0.40352	-0.14175	-0.772	-0.03744	-10.6156	-0.9006	-0.42624	-0.29246	-0.49388	-0.3285	-35.162	-0.4922	-0.37608	-25.9384	-3.6832	-2.4861	-0.21696	0	-4.2352	-0.043824	-45.808	-0.25686	-0.8314	-0.091572	-0.059032	-3.9915	-3.5986	-16.4196	-1.8674	-0.03772	-0.16564	-0.31442	-0.75136	-1.2928	-0.34877	-0.059792	-0.10493	-0.24269	-1.595	-5.7412	-5.1932	-8.4692	0	-0.12329	0	-0.47156	-1.1758
Streptococcus_salivarius_hista	-3.847	-0.044144	-0.40352	-0.14175	-0.772	-0.03744	-10.6156	-0.9006	-0.42624	-0.29246	-0.49388	-0.3285	-35.162	-0.4922	-0.37608	-25.9384	-3.6832	-2.4861	-0.21696	0	-4.2352	-0.043824	-45.808	-0.25686	-0.8314	-0.091572	-0.059032	-3.9915	-3.5986	-16.4196	-1.8674	-0.03772	-0.16564	-0.31442	-0.75136	-1.2928	-0.34877	-0.059792	-0.10493	-0.24269	-1.595	-5.7412	-5.1932	-8.4692	0	-0.12329	0	-0.47156	-1.1758
Streptococcus_salivarius_ins	-3.847	-0.044144	-0.40352	-0.14175	-0.772	-0.03744	-10.6156	-0.9006	-0.42624	-0.29246	-0.49388	-0.3285	-35.162	-0.4922	-0.37608	-25.9384	-3.6832	-2.4861	-0.21696	0	-4.2352	-0.043824	-45.808	-0.25686	-0.8314	-0.091572	-0.059032	-3.9915	-3.5986	-16.4196	-1.8674	-0.03772	-0.16564	-0.31442	-0.75136	-1.2928	-0.34877	-0.059792	-0.10493	-0.24269	-1.595	-5.7412	-5.1932	-8.4692	0	-0.12329	0	-0.47156	-1.1758
Streptococcus_salivarius_lac_L	-3.847	-0.044144	-0.40352	-0.14175	-0.772	-0.03744	-10.6156	-0.9006	-0.42624	-0.29246	-0.49388	-0.3285	-35.162	-0.4922	-0.37608	-25.9384	-3.6832	-2.4861	-0.21696	0	-4.2352	-0.043824	-45.808	-0.25686	-0.8314	-0.091572	-0.059032	-3.9915	-3.5986	-16.4196	-1.8674	-0.03772	-0.16564	-0.31442	-0.75136	-1.2928	-0.34877	-0.059792	-0.10493	-0.24269	-1.595	-5.7412	-5.1932	-8.4692	0	-0.12329	0	-0.47156	-1.1758
Streptococcus_salivarius_ppa	-3.847	-0.044144	-0.40352	-0.14175	-0.772	-0.03744	-10.6156	-0.9006	-0.42624	-0.29246	-0.49388	-0.3285	-35.162	-0.4922	-0.37608	-25.9384	-3.6832	-2.4861	-0.21696	0	-4.2352	-0.043824	-45.808	-0.25686	-0.8314	-0.091572	-0.059032	-3.9915	-3.5986	-16.4196	-1.8674	-0.03772	-0.16564	-0.31442	-0.75136	-1.2928	-0.34877	-0.059792	-0.10493	-0.24269	-1.595	-5.7412	-5.1932	-8.4692	0	-0.12329	0	-0.47156	-1.1758
Streptococcus_salivarius_srtn	-3.847	-0.044144	-0.40352	-0.14175	-0.772	-0.03744	-10	-0.9006	-0.42624	-0.29246	-0.49388	-0.3285	-10	-0.4922	-0.37608	-10	-3.6832	-2.4861	-0.21696	0	-4.2352	-0.043824	-10	-0.25686	-0.8314	-0.091572	-0.059032	-3.9915	-3.5986	-10	-1.8674	-0.03772	-0.16564	-0.31442	-0.75136	-1.2928	-0.34877	-0.059792	-0.10493	-0.24269	-1.595	-5.7412	-5.1932	-8.4692	0	-0.12329	0	-0.47156	-1.1758
Streptococcus_salivarius_succ	-3.847	-0.044144	-0.40352	-0.14175	-0.772	-0.03744	-10.6156	-0.9006	-0.42624	-0.29246	-0.49388	-0.3285	-35.162	-0.4922	-0.37608	-25.9384	-3.6832	-2.4861	-0.21696	0	-4.2352	-0.043824	-45.808	-0.25686	-0.8314	-0.091572	-0.059032	-3.9915	-3.5986	-16.4196	-1.8674	-0.03772	-0.16564	-0.31442	-0.75136	-1.2928	-0.34877	-0.059792	-0.10493	-0.24269	-1.595	-5.7412	-5.1932	-8.4692	0	-0.12329	0	-0.47156	-1.1758
Streptococcus_salivarius_trypta	-2.491	-0.029887	-0.264	-0.094703	-0.5023	-0.025348	-6.8684	-0.58547	-0.27869	-0.19217	-0.32244	-0.21548	-22.7433	-0.32135	-0.24625	-16.7781	-2.385	-1.6109	-0.14334	0	-2.7421	-0.02967	-29.6284	-0.16915	-0.54072	-0.061997	-0.039967	-2.5845	-2.3303	-10.6221	-1.2107	-0.025538	-0.11016	-0.20637	-0.48896	-0.83915	-0.22859	-0.040481	-0.070893	-0.15999	-1.0346	-3.716	-3.3616	-5.4803	0	-0.082764	0	-0.308	-0.76345
Streptococcus_salivarius_tym	-3.847	-0.044144	-0.40352	-0.14175	-0.772	-0.03744	-10.6156	-0.9006	-0.42624	-0.29246	-0.49388	-0.3285	-35.162	-0.4922	-0.37608	-25.9384	-3.6832	-2.4861	-0.21696	0	-4.2352	-0.043824	-45.808	-0.25686	-0.8314	-0.091572	-0.059032	-3.9915	-3.5986	-16.4196	-1.8674	-0.03772	-0.16564	-0.31442	-0.75136	-1.2928	-0.34877	-0.059792	-0.10493	-0.24269	-1.595	-5.7412	-5.1932	-8.4692	0	-0.12329	0	-0.47156	-1.1758
Streptococcus_salivarius_uri	-3.847	-0.044144	-0.40352	-0.14175	-0.772	-0.03744	-10.6156	-0.9006	-0.42624	-0.29246	-0.49388	-0.3285	-35.162	-0.4922	-0.37608	-25.9384	-3.6832	-2.4861	-0.21696	0	-4.2352	-0.043824	-45.808	-0.25686	-0.8314	-0.091572	-0.059032	-3.9915	-3.5986	-16.4196	-1.8674	-0.03772	-0.16564	-0.31442	-0.75136	-1.2928	-0.34877	-0.059792	-0.10493	-0.24269	-1.595	-5.7412	-5.1932	-8.4692	0	-0.12329	0	-0.47156	-1.1758
Coprococcus_catus_asp_L	-0.22979	-0.95344	0	-1.0383	-1.6339	0	-0.6704	-0.48208	-1.7758	0	0	0	-4.2548	0	-0.13713	-3.2532	-0.4854	0	-1.3992	-3.6636	0	0	0	-0.95296	-1.9682	-0.53508	0	-1.6844	0	0	-1.0012	-0.69104	0	0	-0.073472	-1.7332	-0.84852	0	0	0	-3.1629	0	-0.27872	0	0	0	0	-1.3222	0
Coprococcus_catus_but	-0.22979	-0.95344	0	-1.0383	-1.6339	0	-0.6704	-0.48208	-1.7758	0	0	0	-4.2548	0	-0.13713	-3.2532	-0.4854	0	-1.3992	-3.6636	0	0	0	-0.95296	-1.9682	-0.53508	0	-1.6844	0	0	-1.0012	-0.69104	0	0	-0.073472	-1.7332	-0.84852	0	0	0	-3.1629	0	-0.27872	0	0	0	0	-1.3222	0
Coprococcus_catus_cgly	4.5607e-06	1.8923e-05	0	2.0607e-05	3.2428e-05	0	1.3306e-05	9.568e-06	3.5246e-05	0	0	0	8.4446e-05	0	2.7217e-06	6.4566e-05	9.6339e-06	0	2.777e-05	7.2712e-05	0	0	0	1.8914e-05	3.9064e-05	1.062e-05	0	3.343e-05	0	0	1.9871e-05	1.3715e-05	0	0	1.4582e-06	3.4398e-05	1.6841e-05	0	0	0	6.2775e-05	0	5.5318e-06	0	0	0	0	2.6243e-05	0
Coprococcus_catus_cholate	-0.22979	-0.95344	0	-1.0383	-1.6339	0	-0.6704	-0.48208	-1.7758	0	0	0	-4.2548	0	-0.13713	-3.2532	-0.4854	0	-1.3992	-3.6636	0	0	0	-0.95296	-1.9682	-0.53508	0	-1.6844	0	0	-1.0012	-0.69104	0	0	-0.073472	-1.7332	-0.84852	0	0	0	-3.1629	0	-0.27872	0	0	0	0	-1.3222	0
Coprococcus_catus_dcyt	-0.22971	-0.9531	0	-1.0379	-1.6333	0	-0.67016	-0.48191	-1.7752	0	0	0	-4.2533	0	-0.13708	-3.252	-0.48523	0	-1.3987	-3.6623	0	0	0	-0.95262	-1.9675	-0.53489	0	-1.6838	0	0	-1.0008	-0.69079	0	0	-0.073446	-1.7325	-0.84822	0	0	0	-3.1618	0	-0.27862	0	0	0	0	-1.3218	0
Coprococcus_catus_glu_L	-0.22979	-0.95344	0	-1.0383	-1.6339	0	-0.6704	-0.48208	-1.7758	0	0	0	-4.2548	0	-0.13713	-3.2532	-0.4854	0	-1.3992	-3.6636	0	0	0	-0.95296	-1.9682	-0.53508	0	-1.6844	0	0	-1.0012	-0.69104	0	0	-0.073472	-1.7332	-0.84852	0	0	0	-3.1629	0	-0.27872	0	0	0	0	-1.3222	0
Coprococcus_catus_gly	-0.22979	-0.95344	0	-1.0383	-1.6339	0	-0.6704	-0.48208	-1.7758	0	0	0	-4.2548	0	-0.13713	-3.2532	-0.4854	0	-1.3992	-3.6636	0	0	0	-0.95296	-1.9682	-0.53508	0	-1.6844	0	0	-1.0012	-0.69104	0	0	-0.073472	-1.7332	-0.84852	0	0	0	-3.1629	0	-0.27872	0	0	0	0	-1.3222	0
Coprococcus_catus_lac_L	-0.22979	-0.95344	0	-1.0383	-1.6339	0	-0.6704	-0.48208	-1.7758	0	0	0	-4.2548	0	-0.13713	-3.2532	-0.4854	0	-1.3992	-3.6636	0	0	0	-0.95296	-1.9682	-0.53508	0	-1.6844	0	0	-1.0012	-0.69104	0	0	-0.073472	-1.7332	-0.84852	0	0	0	-3.1629	0	-0.27872	0	0	0	0	-1.3222	0
Coprococcus_catus_ppa	-0.22979	-0.95344	0	-1.0383	-1.6339	0	-0.6704	-0.48208	-1.7758	0	0	0	-4.2548	0	-0.13713	-3.2532	-0.4854	0	-1.3992	-3.6636	0	0	0	-0.95296	-1.9682	-0.53508	0	-1.6844	0	0	-1.0012	-0.69104	0	0	-0.073472	-1.7332	-0.84852	0	0	0	-3.1629	0	-0.27872	0	0	0	0	-1.3222	0
Coprococcus_catus_succ	-0.22979	-0.95344	0	-1.0383	-1.6339	0	-0.6704	-0.48208	-1.7758	0	0	0	-4.2548	0	-0.13713	-3.2532	-0.4854	0	-1.3992	-3.6636	0	0	0	-0.95296	-1.9682	-0.53508	0	-1.6844	0	0	-1.0012	-0.69104	0	0	-0.073472	-1.7332	-0.84852	0	0	0	-3.1629	0	-0.27872	0	0	0	0	-1.3222	0
Coprococcus_catus_taur	-0.22979	-0.95344	0	-1.0383	-1.6339	0	-0.6704	-0.48208	-1.7758	0	0	0	-4.2548	0	-0.13713	-3.2532	-0.4854	0	-1.3992	-3.6636	0	0	0	-0.95296	-1.9682	-0.53508	0	-1.6844	0	0	-1.0012	-0.69104	0	0	-0.073472	-1.7332	-0.84852	0	0	0	-3.1629	0	-0.27872	0	0	0	0	-1.3222	0
Klebsiella_aerogenes_15dap	-182.672	0	0	0	0	0	0	0	0	0	0	0	0	0	-0.63444	0	0	0	0	0	0	0	0	0	0	0	0	0	0	0	0	-32.9288	0	0	0	0	0	0	0	0	0	-1.6765	0	0	0	0	0	0	0
Klebsiella_aerogenes_2hyoxplac	-0.00081566	0	0	0	0	0	0	0	0	0	0	0	0	0	-0.36743	0	0	0	0	0	0	0	0	0	0	0	0	0	0	0	0	-0.0018103	0	0	0	0	0	0	0	0	0	-0.00010705	0	0	0	0	0	0	0
Klebsiella_aerogenes_4abut	-182.672	0	0	0	0	0	0	0	0	0	0	0	0	0	-0.63444	0	0	0	0	0	0	0	0	0	0	0	0	0	0	0	0	-32.9288	0	0	0	0	0	0	0	0	0	-1.6765	0	0	0	0	0	0	0
Klebsiella_aerogenes_5mta	-88.6587	0	0	0	0	0	0	0	0	0	0	0	0	0	-0.63441	0	0	0	0	0	0	0	0	0	0	0	0	0	0	0	0	-32.927	0	0	0	0	0	0	0	0	0	-1.6764	0	0	0	0	0	0	0
Klebsiella_aerogenes_acgam	-182.626	0	0	0	0	0	0	0	0	0	0	0	0	0	-0.63428	0	0	0	0	0	0	0	0	0	0	0	0	0	0	0	0	-32.9206	0	0	0	0	0	0	0	0	0	-1.6761	0	0	0	0	0	0	0
Klebsiella_aerogenes_adn	-171.91	0	0	0	0	0	0	0	0	0	0	0	0	0	-0.63444	0	0	0	0	0	0	0	0	0	0	0	0	0	0	0	0	-32.9288	0	0	0	0	0	0	0	0	0	-1.6765	0	0	0	0	0	0	0
Klebsiella_aerogenes_akg	-182.672	0	0	0	0	0	0	0	0	0	0	0	0	0	-0.63444	0	0	0	0	0	0	0	0	0	0	0	0	0	0	0	0	-32.9288	0	0	0	0	0	0	0	0	0	-1.6765	0	0	0	0	0	0	0
Klebsiella_aerogenes_cytd	-182.569	0	0	0	0	0	0	0	0	0	0	0	0	0	-0.63408	0	0	0	0	0	0	0	0	0	0	0	0	0	0	0	0	-32.9103	0	0	0	0	0	0	0	0	0	-1.6755	0	0	0	0	0	0	0
Klebsiella_aerogenes_dcyt	-182.657	0	0	0	0	0	0	0	0	0	0	0	0	0	-0.63439	0	0	0	0	0	0	0	0	0	0	0	0	0	0	0	0	-32.9262	0	0	0	0	0	0	0	0	0	-1.6763	0	0	0	0	0	0	0
Klebsiella_aerogenes_dopa	-10	0	0	0	0	0	0	0	0	0	0	0	0	0	-0.63444	0	0	0	0	0	0	0	0	0	0	0	0	0	0	0	0	-10	0	0	0	0	0	0	0	0	0	-1.6765	0	0	0	0	0	0	0
Klebsiella_aerogenes_fum	-182.672	0	0	0	0	0	0	0	0	0	0	0	0	0	-0.63444	0	0	0	0	0	0	0	0	0	0	0	0	0	0	0	0	-32.9288	0	0	0	0	0	0	0	0	0	-1.6765	0	0	0	0	0	0	0
Klebsiella_aerogenes_g6p	-14.0561	0	0	0	0	0	0	0	0	0	0	0	0	0	-0.63444	0	0	0	0	0	0	0	0	0	0	0	0	0	0	0	0	-14.2534	0	0	0	0	0	0	0	0	0	-1.6765	0	0	0	0	0	0	0
Klebsiella_aerogenes_glcn	-145.159	0	0	0	0	0	0	0	0	0	0	0	0	0	-0.63444	0	0	0	0	0	0	0	0	0	0	0	0	0	0	0	0	-32.9288	0	0	0	0	0	0	0	0	0	-1.6765	0	0	0	0	0	0	0
Klebsiella_aerogenes_glu_L	-182.672	0	0	0	0	0	0	0	0	0	0	0	0	0	-0.63444	0	0	0	0	0	0	0	0	0	0	0	0	0	0	0	0	-32.9288	0	0	0	0	0	0	0	0	0	-1.6765	0	0	0	0	0	0	0
Klebsiella_aerogenes_gly	-182.672	0	0	0	0	0	0	0	0	0	0	0	0	0	-0.63444	0	0	0	0	0	0	0	0	0	0	0	0	0	0	0	0	-32.9288	0	0	0	0	0	0	0	0	0	-1.6765	0	0	0	0	0	0	0
Klebsiella_aerogenes_glyc3p	-23.3117	0	0	0	0	0	0	0	0	0	0	0	0	0	-0.63444	0	0	0	0	0	0	0	0	0	0	0	0	0	0	0	0	-32.9288	0	0	0	0	0	0	0	0	0	-1.6765	0	0	0	0	0	0	0
Klebsiella_aerogenes_hista	-174.007	0	0	0	0	0	0	0	0	0	0	0	0	0	-0.63444	0	0	0	0	0	0	0	0	0	0	0	0	0	0	0	0	-32.9288	0	0	0	0	0	0	0	0	0	-1.6765	0	0	0	0	0	0	0
Klebsiella_aerogenes_ins	-180.853	0	0	0	0	0	0	0	0	0	0	0	0	0	-0.63444	0	0	0	0	0	0	0	0	0	0	0	0	0	0	0	0	-32.9288	0	0	0	0	0	0	0	0	0	-1.6765	0	0	0	0	0	0	0
Klebsiella_aerogenes_lac_L	-182.672	0	0	0	0	0	0	0	0	0	0	0	0	0	-0.63444	0	0	0	0	0	0	0	0	0	0	0	0	0	0	0	0	-32.9288	0	0	0	0	0	0	0	0	0	-1.6765	0	0	0	0	0	0	0
Klebsiella_aerogenes_ppa	-182.672	0	0	0	0	0	0	0	0	0	0	0	0	0	-0.63444	0	0	0	0	0	0	0	0	0	0	0	0	0	0	0	0	-32.9288	0	0	0	0	0	0	0	0	0	-1.6765	0	0	0	0	0	0	0
Klebsiella_aerogenes_srtn	-10	0	0	0	0	0	0	0	0	0	0	0	0	0	-0.63444	0	0	0	0	0	0	0	0	0	0	0	0	0	0	0	0	-10	0	0	0	0	0	0	0	0	0	-1.6765	0	0	0	0	0	0	0
Klebsiella_aerogenes_succ	-182.672	0	0	0	0	0	0	0	0	0	0	0	0	0	-0.63444	0	0	0	0	0	0	0	0	0	0	0	0	0	0	0	0	-32.9288	0	0	0	0	0	0	0	0	0	-1.6765	0	0	0	0	0	0	0
Klebsiella_aerogenes_trypta	-139.99	0	0	0	0	0	0	0	0	0	0	0	0	0	-0.63444	0	0	0	0	0	0	0	0	0	0	0	0	0	0	0	0	-32.9288	0	0	0	0	0	0	0	0	0	-1.6765	0	0	0	0	0	0	0
Klebsiella_aerogenes_tym	-182.672	0	0	0	0	0	0	0	0	0	0	0	0	0	-0.63444	0	0	0	0	0	0	0	0	0	0	0	0	0	0	0	0	-32.9288	0	0	0	0	0	0	0	0	0	-1.6765	0	0	0	0	0	0	0
Klebsiella_aerogenes_urea	-182.672	0	0	0	0	0	0	0	0	0	0	0	0	0	-0.63444	0	0	0	0	0	0	0	0	0	0	0	0	0	0	0	0	-32.9288	0	0	0	0	0	0	0	0	0	-1.6765	0	0	0	0	0	0	0
Klebsiella_aerogenes_uri	-182.672	0	0	0	0	0	0	0	0	0	0	0	0	0	-0.63444	0	0	0	0	0	0	0	0	0	0	0	0	0	0	0	0	-32.9288	0	0	0	0	0	0	0	0	0	-1.6765	0	0	0	0	0	0	0
Tyzzerella_nexilis_Lcystin	-0.0093988	-7.1503	0	0	-0.020477	0	0	0	0	-4.5653	-1.7602	-0.0033636	0	-0.0019877	0	0	0	0	0	-1.183	0	0	0	0	0	0	-4.2853	0	0	-1.4572	-2.7842	0	-8.5929	0	0	0	0	0	-3.1348	0	0	0	-3.9972	-1.5405	0	-2.9661	0	0	-5.5376
Tyzzerella_nexilis_asp_L	-0.0094	-14.2044	0	0	-0.02048	0	0	0	0	-9.0332	-3.4214	-0.003364	0	-0.001988	0	0	0	0	0	-2.267	0	0	0	0	0	0	-8.4728	0	0	-2.8152	-5.47	0	-17.0904	0	0	0	0	0	-6.1712	0	0	0	-7.8968	-2.982	0	-5.834	0	0	-10.9784
Tyzzerella_nexilis_cholate	-0.0094	-14.2044	0	0	-0.02048	0	0	0	0	-9.0332	-3.4214	-0.003364	0	-0.001988	0	0	0	0	0	-2.267	0	0	0	0	0	0	-8.4728	0	0	-2.8152	-5.47	0	-17.0904	0	0	0	0	0	-6.1712	0	0	0	-7.8968	-2.982	0	-5.834	0	0	-10.9784
Tyzzerella_nexilis_glu_L	-0.0093801	-14.1743	0	0	-0.020437	0	0	0	0	-9.0141	-3.4141	-0.0033569	0	-0.0019838	0	0	0	0	0	-2.2622	0	0	0	0	0	0	-8.4548	0	0	-2.8093	-5.4584	0	-17.0542	0	0	0	0	0	-6.1581	0	0	0	-7.8801	-2.9757	0	-5.8216	0	0	-10.9551
Tyzzerella_nexilis_gly	-0.0094	-14.2044	0	0	-0.02048	0	0	0	0	-9.0332	-3.4214	-0.003364	0	-0.001988	0	0	0	0	0	-2.267	0	0	0	0	0	0	-8.4728	0	0	-2.8152	-5.47	0	-17.0904	0	0	0	0	0	-6.1712	0	0	0	-7.8968	-2.982	0	-5.834	0	0	-10.9784
Tyzzerella_nexilis_lac_L	-0.0094	-14.2044	0	0	-0.02048	0	0	0	0	-9.0332	-3.4214	-0.003364	0	-0.001988	0	0	0	0	0	-2.267	0	0	0	0	0	0	-8.4728	0	0	-2.8152	-5.47	0	-17.0904	0	0	0	0	0	-6.1712	0	0	0	-7.8968	-2.982	0	-5.834	0	0	-10.9784
Tyzzerella_nexilis_pyr	-0.0094	-14.2044	0	0	-0.02048	0	0	0	0	-9.0332	-3.4214	-0.003364	0	-0.001988	0	0	0	0	0	-2.267	0	0	0	0	0	0	-8.4728	0	0	-2.8152	-5.47	0	-17.0904	0	0	0	0	0	-6.1712	0	0	0	-7.8968	-2.982	0	-5.834	0	0	-10.9784
Tyzzerella_nexilis_succ	-0.0094	-14.2044	0	0	-0.02048	0	0	0	0	-9.0332	-3.4214	-0.003364	0	-0.001988	0	0	0	0	0	-2.267	0	0	0	0	0	0	-8.4728	0	0	-2.8152	-5.47	0	-17.0904	0	0	0	0	0	-6.1712	0	0	0	-7.8968	-2.982	0	-5.834	0	0	-10.9784
Tyzzerella_nexilis_taur	-0.0094	-14.2044	0	0	-0.02048	0	0	0	0	-9.0332	-3.4214	-0.003364	0	-0.001988	0	0	0	0	0	-2.267	0	0	0	0	0	0	-8.4728	0	0	-2.8152	-5.47	0	-17.0904	0	0	0	0	0	-6.1712	0	0	0	-7.8968	-2.982	0	-5.834	0	0	-10.9784
Roseburia_intestinalis_asp_L	-5.0908	-5.8464	0	-1.877	-0.09874	-1.8488	-9.6128	-0.34416	0	-73.216	0	-1.4178	-9.0696	-3.1627	-3.9395	-0.96564	-17.0184	0	-0.059184	-0.44976	0	0	-0.35956	0	-3.2254	-1.8654	0	0	0	-6.7884	-0.11864	-0.001276	0	-6.0152	0	0	-3.0158	0	0	0	-4.2008	-1.5973	0	0	0	-3.0801	0	-0.01388	-0.20819
Roseburia_intestinalis_but	-5.0908	-5.8464	0	-1.877	-0.09874	-1.8488	-9.6128	-0.34416	0	-73.216	0	-1.4178	-9.0696	-3.1627	-3.9395	-0.96564	-17.0184	0	-0.059184	-0.44976	0	0	-0.35956	0	-3.2254	-1.8654	0	0	0	-6.7884	-0.11864	-0.001276	0	-6.0152	0	0	-3.0158	0	0	0	-4.2008	-1.5973	0	0	0	-3.0801	0	-0.01388	-0.20819
Roseburia_intestinalis_cholate	-5.0908	-5.8464	0	-1.877	-0.09874	-1.8488	-9.6128	-0.34416	0	-20	0	-1.4178	-9.0696	-3.1627	-3.9395	-0.96564	-17.0184	0	-0.059184	-0.44976	0	0	-0.35956	0	-3.2254	-1.8654	0	0	0	-6.7884	-0.11864	-0.001276	0	-6.0152	0	0	-3.0158	0	0	0	-4.2008	-1.5973	0	0	0	-3.0801	0	-0.01388	-0.20819
Roseburia_intestinalis_fum	-5.0908	-5.8464	0	-1.877	-0.09874	-1.8488	-9.6128	-0.34416	0	-73.216	0	-1.4178	-9.0696	-3.1627	-3.9395	-0.96564	-17.0184	0	-0.059184	-0.44976	0	0	-0.35956	0	-3.2254	-1.8654	0	0	0	-6.7884	-0.11864	-0.001276	0	-6.0152	0	0	-3.0158	0	0	0	-4.2008	-1.5973	0	0	0	-3.0801	0	-0.01388	-0.20819
Roseburia_intestinalis_gly	-5.0908	-5.8464	0	-1.877	-0.09874	-1.8488	-9.6128	-0.34416	0	-73.216	0	-1.4178	-9.0696	-3.1627	-3.9395	-0.96564	-17.0184	0	-0.059184	-0.44976	0	0	-0.35956	0	-3.2254	-1.8654	0	0	0	-6.7884	-0.11864	-0.001276	0	-6.0152	0	0	-3.0158	0	0	0	-4.2008	-1.5973	0	0	0	-3.0801	0	-0.01388	-0.20819
Roseburia_intestinalis_lac_L	-5.0908	-5.8464	0	-1.877	-0.09874	-1.8488	-9.6128	-0.34416	0	-73.216	0	-1.4178	-9.0696	-3.1627	-3.9395	-0.96564	-17.0184	0	-0.059184	-0.44976	0	0	-0.35956	0	-3.2254	-1.8654	0	0	0	-6.7884	-0.11864	-0.001276	0	-6.0152	0	0	-3.0158	0	0	0	-4.2008	-1.5973	0	0	0	-3.0801	0	-0.01388	-0.20819
Roseburia_intestinalis_succ	-5.0845	-5.8391	0	-1.8747	-0.098617	-1.8465	-9.6009	-0.34374	0	-73.125	0	-1.416	-9.0583	-3.1588	-3.9346	-0.96444	-16.9973	0	-0.05911	-0.4492	0	0	-0.35911	0	-3.2214	-1.863	0	0	0	-6.78	-0.1185	-0.0012744	0	-6.0077	0	0	-3.0121	0	0	0	-4.1956	-1.5953	0	0	0	-3.0763	0	-0.013863	-0.20793
Roseburia_intestinalis_taur	-5.0908	-5.8464	0	-1.877	-0.09874	-1.8488	-9.6128	-0.34416	0	-20	0	-1.4178	-9.0696	-3.1627	-3.9395	-0.96564	-17.0184	0	-0.059184	-0.44976	0	0	-0.35956	0	-3.2254	-1.8654	0	0	0	-6.7884	-0.11864	-0.001276	0	-6.0152	0	0	-3.0158	0	0	0	-4.2008	-1.5973	0	0	0	-3.0801	0	-0.01388	-0.20819
Eubacterium_ramulus_asp_L	-1.8309	-0.02088	0	-0.087364	-0.07342	-1.0148	-0.12619	-0.35497	-0.29075	0	-1.2527	0	0	-4.5188	-0.88644	-2.3617	-0.07718	-3.2747	-0.28632	-2.894	0	0	-0.2896	-0.10826	-0.49392	-0.076112	0	-2.2874	-0.00656	0	-0.67828	-0.22186	0	-4.3912	-0.0242	-1.0732	-0.0164	0	0	0	-0.33373	-0.14929	0	0	0	0	0	-6.966	-0.0204
Eubacterium_ramulus_but	-1.8309	-0.02088	0	-0.087364	-0.07342	-1.0148	-0.12619	-0.35497	-0.29075	0	-1.2527	0	0	-4.5188	-0.88644	-2.3617	-0.07718	-3.2747	-0.28632	-2.894	0	0	-0.2896	-0.10826	-0.49392	-0.076112	0	-2.2874	-0.00656	0	-0.67828	-0.22186	0	-4.3912	-0.0242	-1.0732	-0.0164	0	0	0	-0.33373	-0.14929	0	0	0	0	0	-6.966	-0.0204
Eubacterium_ramulus_cgly	3.6338e-05	4.1441e-07	0	1.7339e-06	1.4572e-06	2.0141e-05	2.5045e-06	7.0451e-06	5.7706e-06	0	2.4863e-05	0	0	8.9686e-05	1.7593e-05	4.6873e-05	1.5318e-06	6.4993e-05	5.6827e-06	5.7437e-05	0	0	5.7477e-06	2.1487e-06	9.803e-06	1.5106e-06	0	4.5399e-05	1.302e-07	0	1.3462e-05	4.4032e-06	0	8.7153e-05	4.803e-07	2.13e-05	3.255e-07	0	0	0	6.6236e-06	2.963e-06	0	0	0	0	0	0.00013826	4.0488e-07
Eubacterium_ramulus_fum	-1.8219	-0.02088	0	-0.087364	-0.073135	-1.0148	-0.12619	-0.35497	-0.29075	0	-1.2466	0	0	-4.4945	-0.88644	-2.3482	-0.07716	-3.2747	-0.28505	-2.8775	0	0	-0.28804	-0.10826	-0.49242	-0.075996	0	-2.2743	-0.00656	0	-0.67457	-0.22186	0	-4.3659	-0.0242	-1.0702	-0.016388	0	0	0	-0.33242	-0.14864	0	0	0	0	0	-6.9258	-0.0204
Eubacterium_ramulus_glu_L	-1.8309	-0.02088	0	-0.087364	-0.07342	-1.0148	-0.12619	-0.35497	-0.29075	0	-1.2527	0	0	-4.5188	-0.88644	-2.3617	-0.07718	-3.2747	-0.28632	-2.894	0	0	-0.2896	-0.10826	-0.49392	-0.076112	0	-2.2874	-0.00656	0	-0.67828	-0.22186	0	-4.3912	-0.0242	-1.0732	-0.0164	0	0	0	-0.33373	-0.14929	0	0	0	0	0	-6.966	-0.0204
Eubacterium_ramulus_gly	-1.8309	-0.02088	0	-0.087364	-0.07342	-1.0148	-0.12619	-0.35497	-0.29075	0	-1.2527	0	0	-4.5188	-0.88644	-2.3617	-0.07718	-3.2747	-0.28632	-2.894	0	0	-0.2896	-0.10826	-0.49392	-0.076112	0	-2.2874	-0.00656	0	-0.67828	-0.22186	0	-4.3912	-0.0242	-1.0732	-0.0164	0	0	0	-0.33373	-0.14929	0	0	0	0	0	-6.966	-0.0204
Eubacterium_ramulus_lac_L	-1.8309	-0.02088	0	-0.087364	-0.07342	-1.0148	-0.12619	-0.35497	-0.29075	0	-1.2527	0	0	-4.5188	-0.88644	-2.3617	-0.07718	-3.2747	-0.28632	-2.894	0	0	-0.2896	-0.10826	-0.49392	-0.076112	0	-2.2874	-0.00656	0	-0.67828	-0.22186	0	-4.3912	-0.0242	-1.0732	-0.0164	0	0	0	-0.33373	-0.14929	0	0	0	0	0	-6.966	-0.0204
Eubacterium_ramulus_succ	-1.8309	-0.02088	0	-0.087364	-0.07342	-1.0148	-0.12619	-0.35497	-0.29075	0	-1.2527	0	0	-4.5188	-0.88644	-2.3617	-0.07718	-3.2747	-0.28632	-2.894	0	0	-0.2896	-0.10826	-0.49392	-0.076112	0	-2.2874	-0.00656	0	-0.67828	-0.22186	0	-4.3912	-0.0242	-1.0732	-0.0164	0	0	0	-0.33373	-0.14929	0	0	0	0	0	-6.966	-0.0204
Bifidobacterium_longum_5mthf	-3.0854	-0.35229	-17.0032	-3.7563	-3.6457	-0.22788	-2.7154	-3.4641	-6.7987	0	-0.02564	-3.3282	-10.0919	-1.4332	-3.0103	-22.9553	-5.0611	-4.1869	-0.0166	-0.47611	-47.8567	-1.648	-1.6372	-1.643	-3.0608	0	0	-1.1991	-7.0251	-50.1278	-4.3327	0	-0.01612	0	-14.9764	-0.62311	-0.23729	-4.3644	-1.3672	-5.1963	0	-2.991	-1.5491	0	0	-7.8485	-37.4917	-6.2591	-4.1604
Bifidobacterium_longum_acgam	-3.0854	-0.3523	-9.3	-3.7563	-3.6457	-0.22788	-2.7154	-3.4642	-6.7988	0	-0.02564	-3.3282	-9.3	-1.4332	-3.0104	-9.3	-5.0612	-4.6736	-0.0166	-0.47612	-9.3	-1.8328	-1.6372	-1.643	-3.0608	0	0	-1.1991	-9.3	-9.3	-4.3328	0	-0.01612	0	-9.3	-0.62312	-0.2373	-7.1532	-1.3672	-5.1964	0	-2.991	-1.5492	0	0	-9.3	-9.3	-6.2592	-4.1604
Bifidobacterium_longum_asp_L	-3.0854	-0.3523	-39.6128	-3.7563	-3.6457	-0.22788	-2.7154	-3.4642	-6.7988	0	-0.02564	-3.3282	-10.092	-1.4332	-3.0104	-22.9556	-5.0612	-4.6736	-0.0166	-0.47612	-272.48	-1.8328	-1.6372	-1.643	-3.0608	0	0	-1.1991	-10.2432	-64.208	-4.3328	0	-0.01612	0	-26.2184	-0.62312	-0.2373	-7.1532	-1.3672	-5.1964	0	-2.991	-1.5492	0	0	-9.9264	-171.352	-6.2592	-4.1604
Bifidobacterium_longum_cholate	-3.0854	-0.3523	-20	-3.7563	-3.6457	-0.22788	-2.7154	-3.4642	-6.7988	0	-0.02564	-3.3282	-10.092	-1.4332	-3.0104	-20	-5.0612	-4.6736	-0.0166	-0.47612	-20	-1.8328	-1.6372	-1.643	-3.0608	0	0	-1.1991	-10.2432	-20	-4.3328	0	-0.01612	0	-20	-0.62312	-0.2373	-7.1532	-1.3672	-5.1964	0	-2.991	-1.5492	0	0	-9.9264	-20	-6.2592	-4.1604
Bifidobacterium_longum_cytd	-3.0789	-0.35156	-39.5299	-3.7485	-3.6381	-0.2274	-2.7097	-3.4569	-6.7846	0	-0.025586	-3.3212	-10.0709	-1.4302	-3.0041	-22.9076	-5.0506	-4.6638	-0.016565	-0.47512	-116.26	-1.829	-1.6338	-1.6396	-3.0544	0	0	-1.1966	-10.2218	-64.0737	-4.3237	0	-0.016086	0	-26.1635	-0.62182	-0.2368	-7.1382	-1.3644	-5.1855	0	-2.9847	-1.5459	0	0	-9.9056	-109.699	-6.2461	-4.1517
Bifidobacterium_longum_glu_L	-3.0854	-0.3523	-39.6128	-3.7563	-3.6457	-0.22788	-2.7154	-3.4642	-6.7988	0	-0.02564	-3.3282	-10.092	-1.4332	-3.0104	-22.9556	-5.0612	-4.6736	-0.0166	-0.47612	-272.48	-1.8328	-1.6372	-1.643	-3.0608	0	0	-1.1991	-10.2432	-64.208	-4.3328	0	-0.01612	0	-26.2184	-0.62312	-0.2373	-7.1532	-1.3672	-5.1964	0	-2.991	-1.5492	0	0	-9.9264	-171.352	-6.2592	-4.1604
Bifidobacterium_longum_gly	-3.0854	-0.3523	-39.6128	-3.7563	-3.6457	-0.22788	-2.7154	-3.4642	-6.7988	0	-0.02564	-3.3282	-10.092	-1.4332	-3.0104	-22.9556	-5.0612	-4.6736	-0.0166	-0.47612	-272.48	-1.8328	-1.6372	-1.643	-3.0608	0	0	-1.1991	-10.2432	-64.208	-4.3328	0	-0.01612	0	-26.2184	-0.62312	-0.2373	-7.1532	-1.3672	-5.1964	0	-2.991	-1.5492	0	0	-9.9264	-171.352	-6.2592	-4.1604
Bifidobacterium_longum_lac_L	-3.0854	-0.3523	-39.6128	-3.7563	-3.6457	-0.22788	-2.7154	-3.4642	-6.7988	0	-0.02564	-3.3282	-10.092	-1.4332	-3.0104	-22.9556	-5.0612	-4.6736	-0.0166	-0.47612	-272.48	-1.8328	-1.6372	-1.643	-3.0608	0	0	-1.1991	-10.2432	-64.208	-4.3328	0	-0.01612	0	-26.2184	-0.62312	-0.2373	-7.1532	-1.3672	-5.1964	0	-2.991	-1.5492	0	0	-9.9264	-171.352	-6.2592	-4.1604
Bifidobacterium_longum_succ	-3.0854	-0.3523	-39.6128	-3.7563	-3.6457	-0.22788	-2.7154	-3.4642	-6.7988	0	-0.02564	-3.3282	-10.092	-1.4332	-3.0104	-22.9556	-5.0612	-4.6736	-0.0166	-0.47612	-272.48	-1.8328	-1.6372	-1.643	-3.0608	0	0	-1.1991	-10.2432	-64.208	-4.3328	0	-0.01612	0	-26.2184	-0.62312	-0.2373	-7.1532	-1.3672	-5.1964	0	-2.991	-1.5492	0	0	-9.9264	-171.352	-6.2592	-4.1604
Bifidobacterium_longum_taur	-3.0854	-0.3523	-20	-3.7563	-3.6457	-0.22788	-2.7154	-3.4642	-6.7988	0	-0.02564	-3.3282	-10.092	-1.4332	-3.0104	-20	-5.0612	-4.6736	-0.0166	-0.47612	-20	-1.8328	-1.6372	-1.643	-3.0608	0	0	-1.1991	-10.2432	-20	-4.3328	0	-0.01612	0	-20	-0.62312	-0.2373	-7.1532	-1.3672	-5.1964	0	-2.991	-1.5492	0	0	-9.9264	-20	-6.2592	-4.1604
Parasutterella_excrementihominis_akg	-0.68896	-0.02736	-0.076636	-0.093548	0	-0.060808	-0.00836	0	-0.17281	0	0	0	0	-0.84252	-0.1293	0	0	-0.02872	-0.00744	-0.21739	0	0	0	0	-1.8808	0	0	-0.059392	0	0	0	0	0	-1.8001	0	0	0	0	0	0	0	0	0	0	0	-0.31091	0	-0.3106	0
Parasutterella_excrementihominis_cgly	5.3329e-06	2.1178e-07	5.932e-07	7.2411e-07	0	4.7068e-07	6.471e-08	0	1.3376e-06	0	0	0	0	6.5215e-06	1.0009e-06	0	0	2.2231e-07	5.7589e-08	1.6827e-06	0	0	0	0	1.4559e-05	0	0	4.5972e-07	0	0	0	0	0	1.3934e-05	0	0	0	0	0	0	0	0	0	0	0	2.4066e-06	0	2.4042e-06	0
Parasutterella_excrementihominis_fum	-0.68896	-0.02736	-0.076636	-0.093548	0	-0.060808	-0.00836	0	-0.17281	0	0	0	0	-0.84252	-0.1293	0	0	-0.02872	-0.00744	-0.21739	0	0	0	0	-1.8808	0	0	-0.059392	0	0	0	0	0	-1.8001	0	0	0	0	0	0	0	0	0	0	0	-0.31091	0	-0.3106	0
Parasutterella_excrementihominis_glu_L	-0.68896	-0.02736	-0.076636	-0.093548	0	-0.060808	-0.00836	0	-0.17281	0	0	0	0	-0.84252	-0.1293	0	0	-0.02872	-0.00744	-0.21739	0	0	0	0	-1.8808	0	0	-0.059392	0	0	0	0	0	-1.8001	0	0	0	0	0	0	0	0	0	0	0	-0.31091	0	-0.3106	0
Parasutterella_excrementihominis_gly	-0.29988	-0.02736	-0.076636	-0.093548	0	-0.060808	-0.00836	0	-0.17281	0	0	0	0	-0.29979	-0.1293	0	0	-0.02872	-0.00744	-0.21739	0	0	0	0	-0.29957	0	0	-0.059392	0	0	0	0	0	-0.29953	0	0	0	0	0	0	0	0	0	0	0	-0.29965	0	-0.2998	0
Parasutterella_excrementihominis_succ	-0.68896	-0.02736	-0.076636	-0.093548	0	-0.060808	-0.00836	0	-0.17281	0	0	0	0	-0.84252	-0.1293	0	0	-0.02872	-0.00744	-0.21739	0	0	0	0	-1.8808	0	0	-0.059392	0	0	0	0	0	-1.8001	0	0	0	0	0	0	0	0	0	0	0	-0.31091	0	-0.3106	0
Faecalibacterium_prausnitzii_Lcystin	-31.5692	-0.55392	-5.14	-60.1545	-18.8708	-5.4184	-17.5202	-45.3661	-38.5672	-0.6344	-15.322	-18.4804	-39.3344	-44.716	-43.8552	-41.499	-30.2012	0	-11.9992	-53.044	-41.6761	-1.4952	-8.2328	-29.768	-13.8748	-67.0975	0	-57.8939	-1.1994	-10.5932	-65.5861	-2.9562	-0.002084	-24.9512	-9.3192	-17.4432	-25.108	-4.2948	-0.38787	-0.01036	-20.4692	-31.1736	-0.01652	0	0	-32.6264	-3.523	-29.122	0
Faecalibacterium_prausnitzii_asp_L	-37.3752	-0.55392	-5.14	-60.256	-18.8708	-5.4184	-21.07	-48.624	-38.5672	-0.6344	-15.322	-18.4804	-39.3344	-44.716	-56.38	-45.424	-30.2012	0	-11.9992	-53.044	-50.2	-1.4952	-8.2328	-29.768	-13.8748	-76.564	0	-61.836	-1.1994	-10.5932	-76.792	-2.9562	-0.002084	-24.9512	-9.3192	-17.4432	-28.8436	-4.2948	-0.38787	-0.01036	-29.9932	-31.1736	-0.01652	0	0	-54.604	-3.523	-29.122	0
Faecalibacterium_prausnitzii_but	-37.3752	-0.55392	-5.14	-60.256	-18.8708	-5.4184	-21.07	-48.624	-38.5672	-0.6344	-15.322	-18.4804	-39.3344	-44.716	-56.38	-45.424	-30.2012	0	-11.9992	-53.044	-50.2	-1.4952	-8.2328	-29.768	-13.8748	-76.564	0	-61.836	-1.1994	-10.5932	-76.792	-2.9562	-0.002084	-24.9512	-9.3192	-17.4432	-28.8436	-4.2948	-0.38787	-0.01036	-29.9932	-31.1736	-0.01652	0	0	-54.604	-3.523	-29.122	0
Faecalibacterium_prausnitzii_cholate	-32.1826	-0.55392	-5.14	-60.256	-18.8708	-5.4184	-21.07	-40.9939	-38.5672	-0.6344	-15.322	-18.4804	-39.3344	-43.7715	-56.38	-45.424	-30.2012	0	-11.9992	-53.044	-31.7517	-1.4952	-8.2328	-29.768	-13.8748	-76.564	0	-46.0495	-1.1994	-10.5932	-58.0514	-2.9562	-0.002084	-24.9512	-9.3192	-17.4432	-28.8436	-4.2948	-0.38787	-0.01036	-29.9932	-30.919	-0.01652	0	0	-27.4437	-3.523	-29.122	0
Faecalibacterium_prausnitzii_dcyt	-37.3539	-0.5536	-5.1371	-60.2216	-18.86	-5.4153	-21.058	-48.5963	-38.5452	-0.63404	-15.3133	-18.4699	-39.312	-44.6905	-56.3478	-45.3981	-30.184	0	-11.9924	-53.0137	-50.1714	-1.4943	-8.2281	-29.751	-13.8669	-76.5203	0	-61.8007	-1.1987	-10.5872	-76.7482	-2.9546	-0.0020828	-24.937	-9.3139	-17.4332	-28.8271	-4.2923	-0.38765	-0.010354	-29.9761	-31.1558	-0.016511	0	0	-54.5728	-3.521	-29.1054	0
Faecalibacterium_prausnitzii_fum	-37.3752	-0.55392	-5.14	-60.256	-18.8708	-5.4184	-21.07	-48.624	-38.5672	-0.6344	-15.322	-18.4804	-39.3344	-44.716	-56.38	-45.424	-30.2012	0	-11.9992	-53.044	-50.2	-1.4952	-8.2328	-29.768	-13.8748	-76.564	0	-61.836	-1.1994	-10.5932	-76.792	-2.9562	-0.002084	-24.9512	-9.3192	-17.4432	-28.8436	-4.2948	-0.38787	-0.01036	-29.9932	-31.1736	-0.01652	0	0	-54.604	-3.523	-29.122	0
Faecalibacterium_prausnitzii_glcur	-5	-0.55392	-5	-5	-5	-5	-5	-5	-5	-0.6344	-5	-5	-5	-5	-5	-5	-5	0	-5	-5	-5	-1.4952	-5	-5	-5	-5	0	-5	-1.1994	-5	-5	-2.9562	-0.002084	-5	-5	-5	-5	-4.2948	-0.38787	-0.01036	-5	-5	-0.01652	0	0	-5	-3.523	-5	0
Faecalibacterium_prausnitzii_glu_L	-37.3752	-0.55392	-5.14	-60.256	-18.8708	-5.4184	-21.07	-48.624	-38.5672	-0.6344	-15.322	-18.4804	-39.3344	-44.716	-56.38	-45.424	-30.2012	0	-11.9992	-53.044	-50.2	-1.4952	-8.2328	-29.768	-13.8748	-76.564	0	-61.836	-1.1994	-10.5932	-76.792	-2.9562	-0.002084	-24.9512	-9.3192	-17.4432	-28.8436	-4.2948	-0.38787	-0.01036	-29.9932	-31.1736	-0.01652	0	0	-54.604	-3.523	-29.122	0
Faecalibacterium_prausnitzii_gly	-37.3752	-0.55392	-5.14	-60.256	-18.8708	-5.4184	-21.07	-48.624	-38.5672	-0.6344	-15.322	-18.4804	-39.3344	-44.716	-56.38	-45.424	-30.2012	0	-11.9992	-53.044	-50.2	-1.4952	-8.2328	-29.768	-13.8748	-76.564	0	-61.836	-1.1994	-10.5932	-76.792	-2.9562	-0.002084	-24.9512	-9.3192	-17.4432	-28.8436	-4.2948	-0.38787	-0.01036	-29.9932	-31.1736	-0.01652	0	0	-54.604	-3.523	-29.122	0
Faecalibacterium_prausnitzii_ppa	-37.3752	-0.55392	-5.14	-60.256	-18.8708	-5.4184	-21.07	-48.624	-38.5672	-0.6344	-15.322	-18.4804	-39.3344	-44.716	-56.38	-45.424	-30.2012	0	-11.9992	-53.044	-50.2	-1.4952	-8.2328	-29.768	-13.8748	-76.564	0	-61.836	-1.1994	-10.5932	-76.792	-2.9562	-0.002084	-24.9512	-9.3192	-17.4432	-28.8436	-4.2948	-0.38787	-0.01036	-29.9932	-31.1736	-0.01652	0	0	-54.604	-3.523	-29.122	0
Faecalibacterium_prausnitzii_succ	-37.3752	-0.55392	-5.14	-60.256	-18.8708	-5.4184	-21.07	-48.624	-38.5672	-0.6344	-15.322	-18.4804	-39.3344	-44.716	-56.38	-45.424	-30.2012	0	-11.9992	-53.044	-50.2	-1.4952	-8.2328	-29.768	-13.8748	-76.564	0	-61.836	-1.1994	-10.5932	-76.792	-2.9562	-0.002084	-24.9512	-9.3192	-17.4432	-28.8436	-4.2948	-0.38787	-0.01036	-29.9932	-31.1736	-0.01652	0	0	-54.604	-3.523	-29.122	0
Faecalibacterium_prausnitzii_taur	-20	-0.55392	-5.14	-20	-18.8708	-5.4184	-20	-20	-20	-0.6344	-15.322	-18.4804	-20	-20	-20	-20	-20	0	-11.9992	-20	-20	-1.4952	-8.2328	-20	-13.8748	-20	0	-20	-1.1994	-10.5932	-20	-2.9562	-0.002084	-20	-9.3192	-17.4432	-20	-4.2948	-0.38787	-0.01036	-20	-20	-0.01652	0	0	-20	-3.523	-20	0
Faecalibacterium_prausnitzii_urea	-37.3536	-0.5536	-5.137	-60.2211	-18.8599	-5.4153	-21.0578	-48.5959	-38.5449	-0.63403	-15.3131	-18.4697	-39.3116	-44.6901	-56.3474	-45.3977	-30.1837	0	-11.9923	-53.0133	-50.171	-1.4943	-8.228	-29.7508	-13.8668	-76.5197	0	-61.8002	-1.1987	-10.5871	-76.7476	-2.9545	-0.0020828	-24.9368	-9.3138	-17.4331	-28.8269	-4.2923	-0.38764	-0.010354	-29.9759	-31.1556	-0.01651	0	0	-54.5724	-3.521	-29.1052	0
Faecalibacterium_prausnitzii_uri	-37.3752	-0.55392	-5.14	-60.256	-18.8708	-5.4184	-21.07	-48.624	-38.5672	-0.6344	-15.322	-18.4804	-39.3344	-44.716	-56.38	-45.424	-30.2012	0	-11.9992	-53.044	-50.2	-1.4952	-8.2328	-29.768	-13.8748	-76.564	0	-61.836	-1.1994	-10.5932	-76.792	-2.9562	-0.002084	-24.9512	-9.3192	-17.4432	-28.8436	-4.2948	-0.38787	-0.01036	-29.9932	-31.1736	-0.01652	0	0	-54.604	-3.523	-29.122	0
Gemella_haemolysans_asp_L	-0.01344	-0.01272	0	-0.003172	0	0	0	0	0	-0.01376	0	0	0	0	0	-0.052736	0	0	-0.23629	-0.00624	-0.01924	0	-0.02172	0	-0.13135	0	-0.052064	0	0	-0.02088	-0.18578	0	-0.01172	0	-0.1508	0	-0.12953	0	0	-0.07286	0	-0.0154	-0.00324	0	0	0	0	-0.081284	0
Gemella_haemolysans_dcyt	-0.013361	-0.012645	0	-0.0031534	0	0	0	0	0	-0.013679	0	0	0	0	0	-0.052426	0	0	-0.2349	-0.0062034	-0.019127	0	-0.021592	0	-0.13058	0	-0.051758	0	0	-0.020757	-0.18469	0	-0.011651	0	-0.14992	0	-0.12877	0	0	-0.072432	0	-0.01531	-0.003221	0	0	0	0	-0.080807	0
Gemella_haemolysans_dopa	-0.01344	-0.01272	0	-0.003172	0	0	0	0	0	-0.01376	0	0	0	0	0	-0.052736	0	0	-0.23629	-0.00624	-0.01924	0	-0.02172	0	-0.13135	0	-0.052064	0	0	-0.02088	-0.18578	0	-0.01172	0	-0.1508	0	-0.12953	0	0	-0.07286	0	-0.0154	-0.00324	0	0	0	0	-0.081284	0
Gemella_haemolysans_glu_L	-0.013422	-0.012703	0	-0.0031678	0	0	0	0	0	-0.013742	0	0	0	0	0	-0.052666	0	0	-0.23597	-0.0062317	-0.019214	0	-0.021691	0	-0.13118	0	-0.051995	0	0	-0.020852	-0.18554	0	-0.011704	0	-0.1506	0	-0.12936	0	0	-0.072763	0	-0.01538	-0.0032357	0	0	0	0	-0.081176	0
Gemella_haemolysans_gly	-0.01344	-0.01272	0	-0.003172	0	0	0	0	0	-0.01376	0	0	0	0	0	-0.052736	0	0	-0.19983	-0.00624	-0.01924	0	-0.02172	0	-0.13135	0	-0.052064	0	0	-0.02088	-0.18578	0	-0.01172	0	-0.1508	0	-0.12953	0	0	-0.07286	0	-0.0154	-0.00324	0	0	0	0	-0.081284	0
Gemella_haemolysans_glyc3p	-0.013398	-0.01268	0	-0.0031621	0	0	0	0	0	-0.013719	0	0	0	0	0	-0.052572	0	0	-0.23555	-0.0062206	-0.01924	0	-0.021653	0	-0.13094	0	-0.051902	0	0	-0.020815	-0.18521	0	-0.011684	0	-0.15034	0	-0.12913	0	0	-0.072634	0	-0.015352	-0.0032299	0	0	0	0	-0.081032	0
Gemella_haemolysans_hista	-0.013437	-0.012717	0	-0.0031714	0	0	0	0	0	-0.013757	0	0	0	0	0	-0.052725	0	0	-0.23624	-0.0062387	-0.019236	0	-0.021716	0	-0.13133	0	-0.052053	0	0	-0.020876	-0.18575	0	-0.011718	0	-0.15077	0	-0.1295	0	0	-0.072845	0	-0.015397	-0.0032393	0	0	0	0	-0.081267	0
Gemella_haemolysans_lac_L	-0.01344	-0.01272	0	-0.003172	0	0	0	0	0	-0.01376	0	0	0	0	0	-0.052736	0	0	-0.23629	-0.00624	-0.01924	0	-0.02172	0	-0.13135	0	-0.052064	0	0	-0.02088	-0.18578	0	-0.01172	0	-0.1508	0	-0.12953	0	0	-0.07286	0	-0.0154	-0.00324	0	0	0	0	-0.081284	0
Gemella_haemolysans_ppa	0	0	0	0	0	0	0	0	0	0	0	0	0	0	0	0	0	0	0	0	0	0	0	0	0	0	0	0	0	0	0	0	0	0	0	0	0	0	0	0	0	0	-1.2862e-07	0	0	0	0	0	0
Gemella_haemolysans_srtn	-0.01344	-0.01272	0	-0.003172	0	0	0	0	0	-0.01376	0	0	0	0	0	-0.052736	0	0	-0.23629	-0.00624	-0.01924	0	-0.02172	0	-0.13135	0	-0.052064	0	0	-0.02088	-0.18578	0	-0.01172	0	-0.1508	0	-0.12953	0	0	-0.07286	0	-0.0154	-0.00324	0	0	0	0	-0.081284	0
Gemella_haemolysans_trypta	-0.013438	-0.012718	0	-0.0031716	0	0	0	0	0	-0.013758	0	0	0	0	0	-0.052729	0	0	-0.23626	-0.0062391	-0.019237	0	-0.021717	0	-0.13133	0	-0.052057	0	0	-0.020877	-0.18576	0	-0.011718	0	-0.15078	0	-0.12951	0	0	-0.07285	0	-0.015398	-0.0032396	0	0	0	0	-0.081273	0
Gemella_haemolysans_tym	-0.013436	-0.012716	0	-0.0031711	0	0	0	0	0	-0.013756	0	0	0	0	0	-0.052721	0	0	-0.23622	-0.0062383	-0.019235	0	-0.021714	0	-0.13132	0	-0.05205	0	0	-0.020874	-0.18573	0	-0.011717	0	-0.15076	0	-0.12949	0	0	-0.07284	0	-0.015396	-0.00324	0	0	0	0	-0.081261	0
Veillonella_atypica_akg	-0.28498	0	-0.10697	0	0	-0.20904	-0.43256	0	-0.32191	0	-0.062168	-0.592	-1.7858	-0.00848	-0.61564	-0.6156	-0.03508	-1.7972	-0.0088	0	-2.0502	0	-0.15953	-0.00556	-0.01912	0	0	-0.26602	0	-0.99488	-0.38743	0	-0.0152	0	-0.063148	0	-0.14526	0	0	0	-0.043064	-0.38967	-0.69552	-0.070492	0	-0.07192	0	-0.00736	0
Veillonella_atypica_asp_L	-0.28498	0	-0.10697	0	0	-0.20904	-0.43256	0	-0.32191	0	-0.062168	-0.592	-1.7858	-0.00848	-0.61564	-0.6156	-0.03508	-1.7972	-0.0088	0	-2.0502	0	-0.15953	-0.00556	-0.01912	0	0	-0.26602	0	-0.99488	-0.38743	0	-0.0152	0	-0.063148	0	-0.14526	0	0	0	-0.043064	-0.38967	-0.69552	-0.070492	0	-0.07192	0	-0.00736	0
Veillonella_atypica_cgly	5.656e-06	0	2.1231e-06	0	0	4.1489e-06	8.5851e-06	0	6.389e-06	0	1.2339e-06	1.175e-05	3.5442e-05	1.683e-07	1.2219e-05	1.2218e-05	6.9624e-07	3.567e-05	1.7466e-07	0	4.0692e-05	0	3.1663e-06	1.1035e-07	3.7948e-07	0	0	5.2797e-06	0	1.9746e-05	7.6894e-06	0	3.0168e-07	0	1.2533e-06	0	2.8829e-06	0	0	0	8.547e-07	7.7339e-06	1.3804e-05	1.3991e-06	0	1.4274e-06	0	1.4608e-07	0
Veillonella_atypica_dcyt	-0.28487	0	-0.10693	0	0	-0.20897	-0.43241	0	-0.32179	0	-0.062146	-0.59179	-1.7851	-0.008477	-0.61542	-0.61538	-0.035067	-1.7966	-0.0088	0	-2.0495	0	-0.15948	-0.005558	-0.019113	0	0	-0.26592	0	-0.99453	-0.38729	0	-0.015195	0	-0.063125	0	-0.1452	0	0	0	-0.043049	-0.38953	-0.69527	-0.070467	0	-0.07192	0	-0.00736	0
Veillonella_atypica_fum	-0.28498	0	-0.10697	0	0	-0.20904	-0.43256	0	-0.32191	0	-0.062168	-0.592	-1.7858	-0.00848	-0.61564	-0.6156	-0.03508	-1.7972	-0.0088	0	-2.0502	0	-0.15953	-0.00556	-0.01912	0	0	-0.26602	0	-0.99488	-0.38743	0	-0.0152	0	-0.063148	0	-0.14526	0	0	0	-0.043064	-0.38967	-0.69552	-0.070492	0	-0.07192	0	-0.00736	0
Veillonella_atypica_glu_L	-0.28498	0	-0.10697	0	0	-0.20904	-0.43256	0	-0.32191	0	-0.062168	-0.592	-1.7858	-0.00848	-0.61564	-0.6156	-0.03508	-1.7972	-0.0088	0	-2.0502	0	-0.15953	-0.00556	-0.01912	0	0	-0.26602	0	-0.99488	-0.38743	0	-0.0152	0	-0.063148	0	-0.14526	0	0	0	-0.043064	-0.38967	-0.69552	-0.070492	0	-0.07192	0	-0.00736	0
Veillonella_atypica_gly	-0.28498	0	-0.10697	0	0	-0.20904	-0.43256	0	-0.32191	0	-0.062168	-0.592	-1.6079	-0.00848	-0.61564	-0.6156	-0.03508	-1.6165	-0.0088	0	-1.805	0	-0.15953	-0.00556	-0.01912	0	0	-0.26602	0	-0.99488	-0.38743	0	-0.0152	0	-0.063148	0	-0.14526	0	0	0	-0.043064	-0.38967	-0.69552	-0.070492	0	-0.07192	0	-0.00736	0
Veillonella_atypica_glyc3p	-0.28421	0	-0.10668	0	0	-0.20848	-0.4314	0	-0.32104	0	-0.062001	-0.59041	-1.781	-0.0084572	-0.61399	-0.61395	-0.034986	-1.7924	-0.0087764	0	-2.0447	0	-0.1591	-0.0055451	-0.019069	0	0	-0.2653	0	-0.99221	-0.38639	0	-0.015159	0	-0.062978	0	-0.14487	0	0	0	-0.042948	-0.38862	-0.69365	-0.070303	0	-0.071727	0	-0.0073402	0
Veillonella_atypica_lac_L	-0.28498	0	-0.10697	0	0	-0.20904	-0.43256	0	-0.32191	0	-0.062168	-0.592	-1.7858	-0.00848	-0.61564	-0.6156	-0.03508	-1.7972	-0.0088	0	-2.0502	0	-0.15953	-0.00556	-0.01912	0	0	-0.26602	0	-0.99488	-0.38743	0	-0.0152	0	-0.063148	0	-0.14526	0	0	0	-0.043064	-0.38967	-0.69552	-0.070492	0	-0.07192	0	-0.00736	0
Veillonella_atypica_ppa	-0.28498	0	-0.10697	0	0	-0.20904	-0.43256	0	-0.32191	0	-0.062168	-0.592	-1.7858	-0.00848	-0.61564	-0.6156	-0.03508	-1.7972	-0.0088	0	-2.0502	0	-0.15953	-0.00556	-0.01912	0	0	-0.26602	0	-0.99488	-0.38743	0	-0.0152	0	-0.063148	0	-0.14526	0	0	0	-0.043064	-0.38967	-0.69552	-0.070492	0	-0.07192	0	-0.00736	0
Veillonella_atypica_pyr	-0.28498	0	-0.10697	0	0	-0.20904	-0.43256	0	-0.32191	0	-0.062168	-0.592	-1.7858	-0.00848	-0.61564	-0.6156	-0.03508	-1.7972	-0.0088	0	-2.0502	0	-0.15953	-0.00556	-0.01912	0	0	-0.26602	0	-0.99488	-0.38743	0	-0.0152	0	-0.063148	0	-0.14526	0	0	0	-0.043064	-0.38967	-0.69552	-0.070492	0	-0.07192	0	-0.00736	0
Veillonella_atypica_succ	-0.28498	0	-0.10697	0	0	-0.20904	-0.43256	0	-0.32191	0	-0.062168	-0.592	-1.7858	-0.00848	-0.61564	-0.6156	-0.03508	-1.7972	-0.0088	0	-2.0502	0	-0.15953	-0.00556	-0.01912	0	0	-0.26602	0	-0.99488	-0.38743	0	-0.0152	0	-0.063148	0	-0.14526	0	0	0	-0.043064	-0.38967	-0.69552	-0.070492	0	-0.07192	0	-0.00736	0
Clostridium_bolteae_adn	-0.10352	-0.36477	-1.204	-0.37796	-0.35328	-0.42428	-0.041112	-0.12608	-0.73676	-4.718	-10.9016	-4.9724	-0.5538	-8.1792	-0.31617	0	-0.0438	-0.28542	-0.52896	-0.33432	-0.042616	-0.45088	-0.23124	-0.131	-0.33359	-0.06918	-0.0017	-0.02128	-1.048	0	-0.515	-0.27133	-0.95736	-0.52852	-2.737	-0.90072	-0.14306	-2.4072	-8.2928	-3.5876	0	-0.0396	-0.067468	-5.23	0	-0.05448	-0.1979	0	-5.462
Clostridium_bolteae_asp_L	-0.10352	-0.36477	-1.204	-0.37796	-0.35328	-0.42428	-0.041112	-0.12608	-0.73676	-4.718	-10.9016	-4.9724	-0.5538	-8.1792	-0.31617	0	-0.0438	-0.28542	-0.52896	-0.33432	-0.042616	-0.45088	-0.23124	-0.131	-0.33359	-0.06918	-0.0017	-0.02128	-1.048	0	-0.515	-0.27133	-0.95736	-0.52852	-2.737	-0.90072	-0.14306	-2.4072	-8.2928	-3.5876	0	-0.0396	-0.067468	-5.23	0	-0.05448	-0.1979	0	-5.462
Clostridium_bolteae_cholate	-0.10352	-0.36477	-1.204	-0.37796	-0.35328	-0.42428	-0.041112	-0.12608	-0.73676	-4.718	-10.9016	-4.9724	-0.5538	-8.1792	-0.31617	0	-0.0438	-0.28542	-0.52896	-0.33432	-0.042616	-0.45088	-0.23124	-0.131	-0.33359	-0.06918	-0.0017	-0.02128	-1.048	0	-0.515	-0.27133	-0.95736	-0.52852	-2.737	-0.90072	-0.14306	-2.4072	-8.2928	-3.5876	0	-0.0396	-0.067468	-5.23	0	-0.05448	-0.1979	0	-5.462
Clostridium_bolteae_cytd	-0.10352	-0.36477	-1.204	-0.37796	-0.35328	-0.42428	-0.041112	-0.12608	-0.73676	-4.718	-10.9016	-4.9724	-0.5538	-8.1792	-0.31617	0	-0.0438	-0.28542	-0.52896	-0.33432	-0.042616	-0.45088	-0.23124	-0.131	-0.33359	-0.06918	-0.0017	-0.02128	-1.048	0	-0.515	-0.27133	-0.95736	-0.52852	-2.737	-0.90072	-0.14306	-2.4072	-8.2928	-3.5876	0	-0.0396	-0.067468	-5.23	0	-0.05448	-0.1979	0	-5.462
Clostridium_bolteae_dcyt	-0.10351	-0.36474	-1.2039	-0.37792	-0.35325	-0.42424	-0.041108	-0.12606	-0.73669	-4.7175	-10.9005	-4.9719	-0.55375	-8.1784	-0.31614	0	-0.043796	-0.28539	-0.52891	-0.33429	-0.042612	-0.45084	-0.23122	-0.13099	-0.33356	-0.069173	-0.0016998	-0.021278	-1.0479	0	-0.51495	-0.2713	-0.95727	-0.52847	-2.7367	-0.90063	-0.14304	-2.407	-8.292	-3.5872	0	-0.039596	-0.067468	-5.2295	0	-0.054475	-0.19788	0	-5.4615
Clostridium_bolteae_fum	-0.10352	-0.36477	-1.204	-0.37796	-0.35328	-0.42428	-0.041112	-0.12608	-0.73676	-4.718	-10.9016	-4.9724	-0.5538	-8.1792	-0.31617	0	-0.0438	-0.28542	-0.52896	-0.33432	-0.042616	-0.45088	-0.23124	-0.131	-0.33359	-0.06918	-0.0017	-0.02128	-1.048	0	-0.515	-0.27133	-0.95736	-0.52852	-2.737	-0.90072	-0.14306	-2.4072	-8.2928	-3.5876	0	-0.0396	-0.067468	-5.23	0	-0.05448	-0.1979	0	-5.462
Clostridium_bolteae_glu_L	-0.10336	-0.3642	-1.2022	-0.37737	-0.35273	-0.42362	-0.041048	-0.12588	-0.73561	-4.7107	-10.8846	-4.9647	-0.55294	-8.1665	-0.31568	0	-0.043732	-0.28497	-0.52814	-0.3338	-0.04255	-0.45018	-0.23088	-0.1308	-0.33307	-0.069072	-0.0016974	-0.021247	-1.0464	0	-0.5142	-0.27091	-0.95587	-0.5277	-2.7327	-0.89932	-0.14283	-2.4035	-8.2799	-3.582	0	-0.039538	-0.067363	-5.2219	0	-0.054395	-0.1976	0	-5.4535
Clostridium_bolteae_gly	-0.10352	-0.36477	-1.204	-0.37796	-0.35328	-0.42428	-0.041112	-0.12608	-0.73676	-4.718	-10.9016	-4.9724	-0.5538	-8.1792	-0.31617	0	-0.0438	-0.28542	-0.52896	-0.33432	-0.042616	-0.45088	-0.23124	-0.131	-0.33359	-0.06918	-0.0017	-0.02128	-1.048	0	-0.515	-0.27133	-0.95736	-0.52852	-2.737	-0.90072	-0.14306	-2.4072	-8.2928	-3.5876	0	-0.0396	-0.067468	-5.23	0	-0.05448	-0.1979	0	-5.462
Clostridium_bolteae_ins	-0.10352	-0.36477	-1.204	-0.37796	-0.35328	-0.42428	-0.041112	-0.12608	-0.73676	-4.718	-10.9016	-4.9724	-0.5538	-8.1792	-0.31617	0	-0.0438	-0.28542	-0.52896	-0.33432	-0.042616	-0.45088	-0.23124	-0.131	-0.33359	-0.06918	-0.0017	-0.02128	-1.048	0	-0.515	-0.27133	-0.95736	-0.52852	-2.737	-0.90072	-0.14306	-2.4072	-8.2928	-3.5876	0	-0.0396	-0.067468	-5.23	0	-0.05448	-0.1979	0	-5.462
Clostridium_bolteae_lac_L	-0.10352	-0.36477	-1.204	-0.37796	-0.35328	-0.42428	-0.041112	-0.12608	-0.73676	-4.718	-10.9016	-4.9724	-0.5538	-8.1792	-0.31617	0	-0.0438	-0.28542	-0.52896	-0.33432	-0.042616	-0.45088	-0.23124	-0.131	-0.33359	-0.06918	-0.0017	-0.02128	-1.048	0	-0.515	-0.27133	-0.95736	-0.52852	-2.737	-0.90072	-0.14306	-2.4072	-8.2928	-3.5876	0	-0.0396	-0.067468	-5.23	0	-0.05448	-0.1979	0	-5.462
Clostridium_bolteae_succ	-0.10352	-0.36477	-1.204	-0.37796	-0.35328	-0.42428	-0.041112	-0.12608	-0.73676	-4.718	-10.9016	-4.9724	-0.5538	-8.1792	-0.31617	0	-0.0438	-0.28542	-0.52896	-0.33432	-0.042616	-0.45088	-0.23124	-0.131	-0.33359	-0.06918	-0.0017	-0.02128	-1.048	0	-0.515	-0.27133	-0.95736	-0.52852	-2.737	-0.90072	-0.14306	-2.4072	-8.2928	-3.5876	0	-0.0396	-0.067468	-5.23	0	-0.05448	-0.1979	0	-5.462
Clostridium_bolteae_taur	-0.10352	-0.36477	-1.204	-0.37796	-0.35328	-0.42428	-0.041112	-0.12608	-0.73676	-4.718	-10.9016	-4.9724	-0.5538	-8.1792	-0.31617	0	-0.0438	-0.28542	-0.52896	-0.33432	-0.042616	-0.45088	-0.23124	-0.131	-0.33359	-0.06918	-0.0017	-0.02128	-1.048	0	-0.515	-0.27133	-0.95736	-0.52852	-2.737	-0.90072	-0.14306	-2.4072	-8.2928	-3.5876	0	-0.0396	-0.067468	-5.23	0	-0.05448	-0.1979	0	-5.462
Clostridium_bolteae_uri	-0.10352	-0.36477	-1.204	-0.37796	-0.35328	-0.42428	-0.041112	-0.12608	-0.73676	-4.718	-10.9016	-4.9724	-0.5538	-8.1792	-0.31617	0	-0.0438	-0.28542	-0.52896	-0.33432	-0.042616	-0.45088	-0.23124	-0.131	-0.33359	-0.06918	-0.0017	-0.02128	-1.048	0	-0.515	-0.27133	-0.95736	-0.52852	-2.737	-0.90072	-0.14306	-2.4072	-8.2928	-3.5876	0	-0.0396	-0.067468	-5.23	0	-0.05448	-0.1979	0	-5.462
Alistipes_onderdonkii_4abut	-0.077972	-0.72532	0	-0.0879	0	0	-0.33556	-3.9317	-6.9532	-0.67136	0	-1.5894	-0.669	-2.4185	-1.5262	0	0	-0.00728	-0.001876	-0.19322	0	-27.598	-1.8712	-17.3504	-1.5865	0	0	-1.3953	-7.8	-2.1144	0	-32.6852	0	-22.1364	0	-5.576	-0.13763	-0.4214	0	0	-1.4026	0	-0.009	0	0	0	-0.34355	-0.077036	-0.64604
Alistipes_onderdonkii_adn	-0.077972	-0.72532	0	-0.0879	0	0	-0.33556	-3.9317	-6.9532	-0.67136	0	-1.5894	-0.669	-2.4185	-1.5262	0	0	-0.00728	-0.001876	-0.19322	0	-27.598	-1.8712	-17.3504	-1.5865	0	0	-1.3953	-7.8	-2.1144	0	-32.6852	0	-22.1364	0	-5.576	-0.13763	-0.4214	0	0	-1.4026	0	-0.009	0	0	0	-0.34355	-0.077036	-0.64604
Alistipes_onderdonkii_akg	-0.077972	-0.72532	0	-0.0879	0	0	-0.33556	-3.9317	-6.9532	-0.67136	0	-1.5894	-0.669	-2.4185	-1.5262	0	0	-0.00728	-0.001876	-0.19322	0	-27.598	-1.8712	-17.3504	-1.5865	0	0	-1.3953	-7.8	-2.1144	0	-32.6852	0	-22.1364	0	-5.576	-0.13763	-0.4214	0	0	-1.4026	0	-0.009	0	0	0	-0.34355	-0.077036	-0.64604
Alistipes_onderdonkii_asp_L	-0.077972	-0.72532	0	-0.0879	0	0	-0.33556	-3.9317	-6.9532	-0.67136	0	-1.5894	-0.669	-2.4185	-1.5262	0	0	-0.00728	-0.001876	-0.19322	0	-27.598	-1.8712	-17.3504	-1.5865	0	0	-1.3953	-7.8	-2.1144	0	-32.6852	0	-22.1364	0	-5.576	-0.13763	-0.4214	0	0	-1.4026	0	-0.009	0	0	0	-0.34355	-0.077036	-0.64604
Alistipes_onderdonkii_cytd	-0.077928	-0.72491	0	-0.087851	0	0	-0.33538	-3.9295	-6.9493	-0.67098	0	-1.5885	-0.66862	-2.4171	-1.5253	0	0	-0.0072759	-0.001876	-0.19311	0	-27.5825	-1.8701	-17.3406	-1.5856	0	0	-1.3945	-7.7956	-2.1133	0	-32.6668	0	-22.124	0	-5.5729	-0.13755	-0.42116	0	0	-1.4019	0	-0.0089949	0	0	0	-0.34336	-0.076993	-0.64568
Alistipes_onderdonkii_dcyt	-0.077972	-0.72532	0	-0.0879	0	0	-0.33556	-3.9317	-6.9532	-0.67136	0	-1.5894	-0.669	-2.4185	-1.5262	0	0	-0.00728	-0.001876	-0.19322	0	-27.598	-1.8712	-17.3504	-1.5865	0	0	-1.3953	-7.8	-2.1144	0	-32.6852	0	-22.1364	0	-5.576	-0.13763	-0.4214	0	0	-1.4026	0	-0.009	0	0	0	-0.34355	-0.077036	-0.64604
Alistipes_onderdonkii_glyc3p	-0.077814	-0.72385	0	-0.087722	0	0	-0.33488	-3.9237	-6.9391	-0.67	0	-1.5861	-0.66764	-2.4136	-1.5231	0	0	-0.0072652	-0.0018722	-0.19283	0	-27.542	-1.8674	-17.3152	-1.5833	0	0	-1.3924	-7.7842	-2.1101	0	-32.6188	0	-16.3193	0	-5.5647	-0.13735	-0.42054	0	0	-1.3998	0	-0.0089817	0	0	0	-0.34285	-0.07688	-0.64473
Alistipes_onderdonkii_gsn	-0.077972	-0.72532	0	-0.0879	0	0	-0.33556	-3.9317	-6.9532	-0.67136	0	-1.5894	-0.669	-2.4185	-1.5262	0	0	-0.00728	-0.001876	-0.19322	0	-27.598	-1.8712	-17.3504	-1.5865	0	0	-1.3953	-7.8	-2.1144	0	-32.6852	0	-22.1364	0	-5.576	-0.13763	-0.4214	0	0	-1.4026	0	-0.009	0	0	0	-0.34355	-0.077036	-0.64604
Alistipes_onderdonkii_ins	-1.5451e-05	-0.00014373	0	-1.7418e-05	0	0	-6.6495e-05	-0.00077911	-0.0013778	-0.00013304	0	-0.00031495	-0.00013257	-0.00047925	-0.00030242	0	0	-1.4426e-06	-3.7175e-07	-3.8288e-05	0	-0.0054688	-0.00037079	-0.0034382	-0.00031438	0	0	-0.00027649	-0.0015456	-0.000419	0	-0.0064769	0	-0.0043865	0	-0.0011049	-2.7272e-05	-8.3505e-05	0	0	-0.00027795	0	-1.7834e-06	0	0	0	-6.8078e-05	-1.5265e-05	-0.00012802
Alistipes_onderdonkii_succ	-0.077972	-0.72532	0	-0.0879	0	0	-0.33556	-3.9317	-6.9532	-0.67136	0	-1.5894	-0.669	-2.4185	-1.5262	0	0	-0.00728	-0.001876	-0.19322	0	-27.598	-1.8712	-17.3504	-1.5865	0	0	-1.3953	-7.8	-2.1144	0	-32.6852	0	-22.1364	0	-5.576	-0.13763	-0.4214	0	0	-1.4026	0	-0.009	0	0	0	-0.34355	-0.077036	-0.64604
Alistipes_onderdonkii_uri	-0.077972	-0.72532	0	-0.0879	0	0	-0.33556	-3.9317	-6.9532	-0.67136	0	-1.5894	-0.669	-2.4185	-1.5262	0	0	-0.00728	-0.001876	-0.19322	0	-27.598	-1.8712	-17.3504	-1.5865	0	0	-1.3953	-7.8	-2.1144	0	-32.6852	0	-22.1364	0	-5.576	-0.13763	-0.4214	0	0	-1.4026	0	-0.009	0	0	0	-0.34355	-0.077036	-0.64604
Escherichia_coli_15dap	-0.01332	-3.6993	-0.047556	0	0	0	-0.01376	0	-83.492	-8.044	-5.0436	-2.3667	-0.26166	-0.03176	0	-0.069092	0	-0.01248	-0.8536	-3.2872	-3.2112	-0.11135	0	-0.29619	-0.35433	-0.064352	-119.108	-0.069104	-0.01932	-14.2312	0	0	-0.83172	-0.46108	-16.556	0	-0.096264	0	-2.9002	-0.052188	0	0	0	-0.015	0	-9.37	0	-0.5118	-103.692
Escherichia_coli_2hyoxplac	-0.00081566	-0.00016303	-0.047556	0	0	0	-0.01376	0	-5.66	-0.00016314	-0.00055112	-0.022316	-0.0001578	-0.00095379	0	-0.00012175	0	-0.01248	-0.00019633	-0.00013071	-0.00053329	-0.00016013	0	-0.0013392	-0.00068187	-0.00016221	-1.0418	-6.1305e-05	-0.0012158	-0.00036847	0	0	-0.00036325	-5.414e-05	-0.00012122	0	-4.1703e-05	0	-6.1916e-05	-0.00011449	0	0	0	-0.00011665	0	-0.00099818	0	-5.6137e-05	-2.8522
Escherichia_coli_4abut	-0.01332	-3.6993	-0.047556	0	0	0	-0.01376	0	-83.492	-8.044	-5.0436	-2.3667	-0.26166	-0.03176	0	-0.069092	0	-0.01248	-0.8536	-3.2872	-3.2112	-0.11135	0	-0.29619	-0.35433	-0.064352	-119.108	-0.069104	-0.01932	-14.2312	0	0	-0.83172	-0.46108	-16.556	0	-0.096264	0	-2.9002	-0.052188	0	0	0	-0.015	0	-9.37	0	-0.5118	-103.692
Escherichia_coli_5mta	-0.01332	-3.6992	-0.047555	0	0	0	-0.01376	0	-83.3846	-8.0438	-5.0435	-2.3667	-0.26166	-0.031759	0	-0.069092	0	-0.01248	-0.85358	-3.2871	-3.2111	-0.11135	0	-0.29618	-0.35432	-0.06435	-71.8805	-0.069102	-0.019319	-14.2308	0	0	-0.8317	-0.46107	-16.5555	0	-0.096261	0	-2.9002	-0.052187	0	0	0	-0.015	0	-9.3697	0	-0.51179	-67.5815
Escherichia_coli_adn	-0.01332	-3.6993	-0.047556	0	0	0	-0.01376	0	-83.492	-8.044	-5.0436	-2.3667	-0.26166	-0.03176	0	-0.069092	0	-0.01248	-0.8536	-3.2872	-3.2112	-0.11135	0	-0.29619	-0.35433	-0.064352	-119.108	-0.069104	-0.01932	-14.2312	0	0	-0.83172	-0.46108	-16.556	0	-0.096264	0	-2.9002	-0.052188	0	0	0	-0.015	0	-9.37	0	-0.5118	-103.692
Escherichia_coli_akg	-0.01332	-3.6993	-0.047556	0	0	0	-0.01376	0	-83.492	-8.044	-5.0436	-2.3667	-0.26166	-0.03176	0	-0.069092	0	-0.01248	-0.8536	-3.2872	-3.2112	-0.11135	0	-0.29619	-0.35433	-0.064352	-119.108	-0.069104	-0.01932	-14.2312	0	0	-0.83172	-0.46108	-16.556	0	-0.096264	0	-2.9002	-0.052188	0	0	0	-0.015	0	-9.37	0	-0.5118	-103.692
Escherichia_coli_asp_L	-0.01332	-3.6993	-0.047556	0	0	0	-0.01376	0	-83.492	-8.044	-5.0436	-2.3667	-0.26166	-0.03176	0	-0.069092	0	-0.01248	-0.8536	-3.2872	-3.2112	-0.11135	0	-0.29619	-0.35433	-0.064352	-119.108	-0.069104	-0.01932	-14.2312	0	0	-0.83172	-0.46108	-16.556	0	-0.096264	0	-2.9002	-0.052188	0	0	0	-0.015	0	-9.37	0	-0.5118	-103.692
Escherichia_coli_cholate	-0.01332	-3.6993	-0.047556	0	0	0	-0.01376	0	-26.6555	-8.044	-5.0436	-2.3667	-0.26166	-0.03176	0	-0.069092	0	-0.01248	-0.8536	-3.2872	-3.2112	-0.11135	0	-0.29619	-0.35433	-0.064352	-34.0808	-0.069104	-0.01932	-14.2312	0	0	-0.83172	-0.46108	-16.556	0	-0.096264	0	-2.9002	-0.052188	0	0	0	-0.015	0	-9.37	0	-0.5118	-30.6817
Escherichia_coli_dcyt	-0.013319	-3.699	-0.047551	0	0	0	-0.013759	0	-83.484	-8.0432	-5.0431	-2.3665	-0.26164	-0.031757	0	-0.069085	0	-0.012479	-0.85352	-3.2869	-3.2109	-0.11134	0	-0.29616	-0.3543	-0.064346	-119.097	-0.069097	-0.019318	-14.2298	0	0	-0.83164	-0.46104	-16.5544	0	-0.096255	0	-2.9	-0.052188	0	0	0	-0.014999	0	-9.3691	0	-0.51175	-103.682
Escherichia_coli_fum	-0.01332	-3.6993	-0.047556	0	0	0	-0.01376	0	-83.492	-8.044	-5.0436	-2.3667	-0.26166	-0.03176	0	-0.069092	0	-0.01248	-0.8536	-3.2872	-3.2112	-0.11135	0	-0.29619	-0.35433	-0.064352	-119.108	-0.069104	-0.01932	-14.2312	0	0	-0.83172	-0.46108	-16.556	0	-0.096264	0	-2.9002	-0.052188	0	0	0	-0.015	0	-9.37	0	-0.5118	-103.692
Escherichia_coli_g6p	-0.00666	-1.8497	-0.023778	0	0	0	-0.00688	0	-35.092	-4.022	-2.5218	-1.1834	-0.13083	-0.01588	0	-0.034546	0	-0.00624	-0.4268	-1.6436	-1.6056	-0.055676	0	-0.1481	-0.17717	-0.032176	-17.0124	-0.034552	-0.00966	-7.1156	0	0	-0.41586	-0.23054	-8.278	0	-0.048132	0	-1.4501	-0.026094	0	0	0	-0.0075	0	-4.685	0	-0.2559	-22.778
Escherichia_coli_glcn	-0.01332	-3.6993	-0.047556	0	0	0	-0.01376	0	-83.492	-8.044	-5.0436	-2.3667	-0.26166	-0.03176	0	-0.069092	0	-0.01248	-0.8536	-3.2872	-3.2112	-0.11135	0	-0.29619	-0.35433	-0.064352	-119.108	-0.069104	-0.01932	-14.2312	0	0	-0.83172	-0.46108	-16.556	0	-0.096264	0	-2.9002	-0.052188	0	0	0	-0.015	0	-9.37	0	-0.5118	-103.692
Escherichia_coli_glu_L	-0.01332	-3.6993	-0.047556	0	0	0	-0.01376	0	-83.492	-8.044	-5.0436	-2.3667	-0.26166	-0.03176	0	-0.069092	0	-0.01248	-0.8536	-3.2872	-3.2112	-0.11135	0	-0.29619	-0.35433	-0.064352	-65.6379	-0.069104	-0.01932	-14.2312	0	0	-0.83172	-0.46108	-16.556	0	-0.096264	0	-2.9002	-0.052188	0	0	0	-0.015	0	-9.37	0	-0.5118	-49.9131
Escherichia_coli_gly	-0.01332	-3.6993	-0.047556	0	0	0	-0.01376	0	-83.492	-8.044	-5.0436	-2.3667	-0.26166	-0.03176	0	-0.069092	0	-0.01248	-0.8536	-3.2872	-3.2112	-0.11135	0	-0.29619	-0.35433	-0.064352	-119.108	-0.069104	-0.01932	-14.2312	0	0	-0.83172	-0.46108	-16.556	0	-0.096264	0	-2.9002	-0.052188	0	0	0	-0.015	0	-9.37	0	-0.5118	-103.692
Escherichia_coli_glyc3p	-0.01332	-3.6993	-0.047556	0	0	0	-0.01376	0	-58.734	-8.044	-5.0436	-2.3667	-0.26166	-0.03176	0	-0.069092	0	-0.01248	-0.8536	-3.2872	-3.2112	-0.11135	0	-0.29619	-0.35433	-0.064352	-119.108	-0.069104	-0.01932	-14.2312	0	0	-0.83172	-0.46108	-16.556	0	-0.096264	0	-2.9002	-0.052188	0	0	0	-0.015	0	-9.37	0	-0.5118	-103.692
Escherichia_coli_glyclt	-0.01332	-3.6993	-0.047556	0	0	0	-0.01376	0	-83.492	-8.044	-5.0436	-2.3667	-0.26166	-0.03176	0	-0.069092	0	-0.01248	-0.8536	-3.2872	-3.2112	-0.11135	0	-0.29619	-0.35433	-0.064352	-119.108	-0.069104	-0.01932	-14.2312	0	0	-0.83172	-0.46108	-16.556	0	-0.096264	0	-2.9002	-0.052188	0	0	0	-0.015	0	-9.37	0	-0.5118	-103.692
Escherichia_coli_gsn	-0.01332	-3.6993	-0.047556	0	0	0	-0.01376	0	-83.492	-8.044	-5.0436	-2.3667	-0.26166	-0.03176	0	-0.069092	0	-0.01248	-0.8536	-3.2872	-3.2112	-0.11135	0	-0.29619	-0.35433	-0.064352	-104.458	-0.069104	-0.01932	-14.2312	0	0	-0.83172	-0.46108	-16.556	0	-0.096264	0	-2.9002	-0.052188	0	0	0	-0.015	0	-9.37	0	-0.5118	-103.692
Escherichia_coli_ins	-0.01332	-3.6993	-0.047556	0	0	0	-0.01376	0	-83.492	-8.044	-5.0436	-2.3667	-0.26166	-0.03176	0	-0.069092	0	-0.01248	-0.8536	-3.2872	-3.2112	-0.11135	0	-0.29619	-0.35433	-0.064352	-119.108	-0.069104	-0.01932	-14.2312	0	0	-0.83172	-0.46108	-16.556	0	-0.096264	0	-2.9002	-0.052188	0	0	0	-0.015	0	-9.37	0	-0.5118	-103.692
Escherichia_coli_lac_L	-0.01332	-3.6993	-0.047556	0	0	0	-0.01376	0	-83.492	-8.044	-5.0436	-2.3667	-0.26166	-0.03176	0	-0.069092	0	-0.01248	-0.8536	-3.2872	-3.2112	-0.11135	0	-0.29619	-0.35433	-0.064352	-119.108	-0.069104	-0.01932	-14.2312	0	0	-0.83172	-0.46108	-16.556	0	-0.096264	0	-2.9002	-0.052188	0	0	0	-0.015	0	-9.37	0	-0.5118	-103.692
Escherichia_coli_ppa	-0.01332	-3.6993	-0.047556	0	0	0	-0.01376	0	-83.492	-8.044	-5.0436	-2.3667	-0.26166	-0.03176	0	-0.069092	0	-0.01248	-0.8536	-3.2872	-3.2112	-0.11135	0	-0.29619	-0.35433	-0.064352	-119.108	-0.069104	-0.01932	-14.2312	0	0	-0.83172	-0.46108	-16.556	0	-0.096264	0	-2.9002	-0.052188	0	0	0	-0.015	0	-9.37	0	-0.5118	-103.692
Escherichia_coli_succ	-0.01332	-3.6993	-0.047556	0	0	0	-0.01376	0	-83.492	-8.044	-5.0436	-2.3667	-0.26166	-0.03176	0	-0.069092	0	-0.01248	-0.8536	-3.2872	-3.2112	-0.11135	0	-0.29619	-0.35433	-0.064352	-119.108	-0.069104	-0.01932	-14.2312	0	0	-0.83172	-0.46108	-16.556	0	-0.096264	0	-2.9002	-0.052188	0	0	0	-0.015	0	-9.37	0	-0.5118	-103.692
Escherichia_coli_taur	-0.01332	-3.6993	-0.047556	0	0	0	-0.01376	0	-20	-8.044	-5.0436	-2.3667	-0.26166	-0.03176	0	-0.069092	0	-0.01248	-0.8536	-3.2872	-3.2112	-0.11135	0	-0.29619	-0.35433	-0.064352	-20	-0.069104	-0.01932	-14.2312	0	0	-0.83172	-0.46108	-16.556	0	-0.096264	0	-2.9002	-0.052188	0	0	0	-0.015	0	-9.37	0	-0.5118	-20
Escherichia_coli_tmao	-0.01332	-3.6993	-0.047556	0	0	0	-0.01376	0	-25.565	-3.1152	-5.0436	-2.3667	-0.26166	-0.03176	0	-0.069092	0	-0.01248	-0.8536	-3.2872	-3.0403	-0.11135	0	-0.29619	-0.35433	-0.064352	-5.6335	-0.069104	-0.01932	-3.0372	0	0	-0.83172	-0.46108	-3.3851	0	-0.096264	0	-2.9002	-0.052188	0	0	0	-0.015	0	-4.4311	0	-0.5118	-12.4763
Escherichia_coli_urea	-0.01332	-3.6993	-0.047556	0	0	0	-0.01376	0	-83.492	-8.044	-5.0436	-2.3667	-0.26166	-0.03176	0	-0.069092	0	-0.01248	-0.8536	-3.2872	-3.2112	-0.11135	0	-0.29619	-0.35433	-0.064352	-119.108	-0.069104	-0.01932	-14.2312	0	0	-0.83172	-0.46108	-16.556	0	-0.096264	0	-2.9002	-0.052188	0	0	0	-0.015	0	-9.37	0	-0.5118	-103.692
Escherichia_coli_xtsn	-0.01332	-3.6993	-0.047556	0	0	0	-0.01376	0	-83.492	-8.044	-5.0436	-2.3667	-0.26166	-0.03176	0	-0.069092	0	-0.01248	-0.8536	-3.2872	-3.2112	-0.11135	0	-0.29619	-0.35433	-0.064352	-119.108	-0.069104	-0.01932	-14.2312	0	0	-0.83172	-0.46108	-16.556	0	-0.096264	0	-2.9002	-0.052188	0	0	0	-0.015	0	-9.37	0	-0.5118	-103.692
Dialister_invisus_2obut	0	0	0	0	0	0	0	0	-5.9444e-07	0	0	0	0	0	0	0	0	0	0	0	0	0	0	0	0	0	0	0	-9.3824e-08	0	0	0	0	0	0	0	0	0	0	0	0	0	0	0	0	0	0	0	0
Dialister_invisus_asp_L	-0.58936	0	0	0	0	-21.3288	0	0	-0.076788	0	0	-11.348	0	0	0	-1.6114	0	0	0	0	-13.2148	0	0	0	0	0	0	0	-0.01212	0	0	0	0	-22.3104	0	0	0	0	0	0	0	0	0	0	0	-34.6728	0	0	0
Dialister_invisus_cgly	4.5619e-06	0	0	0	0	0.0001651	0	0	5.9438e-07	0	0	8.7839e-05	0	0	0	1.2473e-05	0	0	0	0	0.00010229	0	0	0	0	0	0	0	9.3815e-08	0	0	0	0	0.00017269	0	0	0	0	0	0	0	0	0	0	0	0.00026838	0	0	0
Dialister_invisus_cytd	-0.10877	0	0	0	0	-5.2817	0	0	-0.033498	0	0	-0.74395	0	0	0	-0.20925	0	0	0	0	-0.83571	0	0	0	0	0	0	0	-0.0038879	0	0	0	0	-1.3264	0	0	0	0	0	0	0	0	0	0	0	-1.9941	0	0	0
Dialister_invisus_dcyt	-0.49939	0	0	0	0	-14.1304	0	0	-0.076779	0	0	-5.8927	0	0	0	-1.1021	0	0	0	0	-6.787	0	0	0	0	0	0	0	-0.012119	0	0	0	0	-11.2425	0	0	0	0	0	0	0	0	0	0	0	-17.2998	0	0	0
Dialister_invisus_dgsn	-0.042385	0	0	0	0	-1.6753	0	0	-0.0095144	0	0	-0.2877	0	0	0	-0.081397	0	0	0	0	-0.32305	0	0	0	0	0	0	0	-0.0013784	0	0	0	0	-0.51234	0	0	0	0	0	0	0	0	0	0	0	-0.76989	0	0	0
Dialister_invisus_glu_L	-0.58936	0	0	0	0	-21.3288	0	0	-0.076788	0	0	-11.348	0	0	0	-1.6114	0	0	0	0	-13.2148	0	0	0	0	0	0	0	-0.01212	0	0	0	0	-22.3104	0	0	0	0	0	0	0	0	0	0	0	-34.6728	0	0	0
Dialister_invisus_gly	-0.44481	0	0	0	0	-4.7183	0	0	-0.076788	0	0	-1.1135	0	0	0	-0.55344	0	0	0	0	-1.2089	0	0	0	0	0	0	0	-0.01212	0	0	0	0	-1.7221	0	0	0	0	0	0	0	0	0	0	0	-2.4207	0	0	0
Dialister_invisus_ins	-0.042385	0	0	0	0	-1.7883	0	0	-0.0098668	0	0	-0.2877	0	0	0	-0.081397	0	0	0	0	-0.32305	0	0	0	0	0	0	0	-0.0013784	0	0	0	0	-0.51234	0	0	0	0	0	0	0	0	0	0	0	-0.76989	0	0	0
Dialister_invisus_lac_L	-0.58936	0	0	0	0	-21.3288	0	0	-0.076788	0	0	-11.348	0	0	0	-1.6114	0	0	0	0	-13.2148	0	0	0	0	0	0	0	-0.01212	0	0	0	0	-22.3104	0	0	0	0	0	0	0	0	0	0	0	-34.6728	0	0	0
Dialister_invisus_ppa	-0.58936	0	0	0	0	-21.3288	0	0	-0.076788	0	0	-11.348	0	0	0	-1.6114	0	0	0	0	-13.2148	0	0	0	0	0	0	0	-0.01212	0	0	0	0	-22.3104	0	0	0	0	0	0	0	0	0	0	0	-34.6728	0	0	0
Dialister_invisus_succ	-0.58936	0	0	0	0	-21.3288	0	0	-0.076788	0	0	-11.348	0	0	0	-1.6114	0	0	0	0	-13.2148	0	0	0	0	0	0	0	-0.01212	0	0	0	0	-22.3104	0	0	0	0	0	0	0	0	0	0	0	-34.6728	0	0	0
Dialister_invisus_uri	-0.58936	0	0	0	0	-21.3288	0	0	-0.076788	0	0	-11.348	0	0	0	-1.6114	0	0	0	0	-13.2148	0	0	0	0	0	0	0	-0.01212	0	0	0	0	-22.3104	0	0	0	0	0	0	0	0	0	0	0	-34.6728	0	0	0
Roseburia_inulinivorans_asp_L	-4.1996	-0.040832	0	-17.75	-2.7996	-3.7628	-16.108	-1.0789	-8.5996	-1.4205	-0.079868	-15.3704	-22.2368	-1.4345	-0.02556	-0.76028	-5.984	-0.21802	-12.6084	-18.8756	0	0	-2.9083	-0.60268	-0.30374	-1.9026	0	-3.3111	-0.02024	0	-16.5276	-0.26836	0	0	0	-0.057988	-1.3444	0	-10.9704	0	-2.2147	-0.47856	-2.1902	-3.5781	0	-0.17988	0	-34.096	-0.02476
Roseburia_inulinivorans_but	-4.1996	-0.040832	0	-17.75	-2.7996	-3.7628	-16.108	-1.0789	-8.5996	-1.4205	-0.079868	-15.3704	-22.2368	-1.4345	-0.02556	-0.76028	-5.984	-0.21802	-12.6084	-18.8756	0	0	-2.9083	-0.60268	-0.30374	-1.9026	0	-3.3111	-0.02024	0	-16.5276	-0.26836	0	0	0	-0.057988	-1.3444	0	-10.9704	0	-2.2147	-0.47856	-2.1902	-3.5781	0	-0.17988	0	-34.096	-0.02476
Roseburia_inulinivorans_cholate	-4.1996	-0.040832	0	-17.75	-2.7996	-3.7628	-16.108	-1.0789	-8.5996	-1.4205	-0.079868	-15.3704	-20	-1.4345	-0.02556	-0.76028	-5.984	-0.21802	-12.6084	-18.8756	0	0	-2.9083	-0.60268	-0.30374	-1.9026	0	-3.3111	-0.02024	0	-16.5276	-0.26836	0	0	0	-0.057988	-1.3444	0	-10.9704	0	-2.2147	-0.47856	-2.1902	-3.5781	0	-0.17988	0	-20	-0.02476
Roseburia_inulinivorans_glu_L	-4.1902	-0.040741	0	-17.7104	-2.7934	-3.7544	-16.072	-1.0765	-8.5804	-1.4173	-0.07969	-15.3361	-22.1872	-1.4313	-0.025503	-0.75858	-5.9706	-0.21753	-12.5803	-18.8335	0	0	-2.9018	-0.60133	-0.30306	-1.8984	0	-3.3037	-0.020195	0	-16.4907	-0.26777	0	0	0	-0.057859	-1.3414	0	-10.9459	0	-2.2097	-0.47749	-2.1853	-3.5701	0	-0.17948	0	-34.0199	-0.024705
Roseburia_inulinivorans_gly	-4.1996	-0.040832	0	-17.75	-2.7996	-3.7628	-16.108	-1.0789	-8.5996	-1.4205	-0.079868	-15.3704	-22.2368	-1.4345	-0.02556	-0.76028	-5.984	-0.21802	-12.6084	-18.8756	0	0	-2.9083	-0.60268	-0.30374	-1.9026	0	-3.3111	-0.02024	0	-16.5276	-0.26836	0	0	0	-0.057988	-1.3444	0	-10.9704	0	-2.2147	-0.47856	-2.1902	-3.5781	0	-0.17988	0	-34.096	-0.02476
Roseburia_inulinivorans_lac_L	-4.1996	-0.040832	0	-17.75	-2.7996	-3.7628	-16.108	-1.0789	-8.5996	-1.4205	-0.079868	-15.3704	-22.2368	-1.4345	-0.02556	-0.76028	-5.984	-0.21802	-12.6084	-18.8756	0	0	-2.9083	-0.60268	-0.30374	-1.9026	0	-3.3111	-0.02024	0	-16.5276	-0.26836	0	0	0	-0.057988	-1.3444	0	-10.9704	0	-2.2147	-0.47856	-2.1902	-3.5781	0	-0.17988	0	-34.096	-0.02476
Roseburia_inulinivorans_ppa	-4.1996	-0.040832	0	-17.75	-2.7996	-3.7628	-16.108	-1.0789	-8.5996	-1.4205	-0.079868	-15.3704	-22.2368	-1.4345	-0.02556	-0.76028	-5.984	-0.21802	-12.6084	-18.8756	0	0	-2.9083	-0.60268	-0.30374	-1.9026	0	-3.3111	-0.02024	0	-16.5276	-0.26836	0	0	0	-0.057988	-1.3444	0	-10.9704	0	-2.2147	-0.47856	-2.1902	-3.5781	0	-0.17988	0	-34.096	-0.02476
Roseburia_inulinivorans_taur	-4.1996	-0.040832	0	-17.75	-2.7996	-3.7628	-16.108	-1.0789	-8.5996	-1.4205	-0.079868	-15.3704	-20	-1.4345	-0.02556	-0.76028	-5.984	-0.21802	-12.6084	-18.8756	0	0	-2.9083	-0.60268	-0.30374	-1.9026	0	-3.3111	-0.02024	0	-16.5276	-0.26836	0	0	0	-0.057988	-1.3444	0	-10.9704	0	-2.2147	-0.47856	-2.1902	-3.5781	0	-0.17988	0	-20	-0.02476
Bacteroides_ovatus_2obut	-18.5956	-9.728	-4.0052	-0.002584	-10.5372	-11.9336	-0.1257	0	0	-53.384	-0.00664	-10.3172	0	-1.951	-0.26639	-1.7293	-1.373	-3.6811	-0.61924	-0.9022	-2.7262	-4.4176	-6.9456	-11.3816	-2.7816	-0.138	-2.2123	-0.58064	-2.4409	-0.001988	-2.1325	-3.048	-13.7584	-12.568	-5.3728	-2.2749	-0.844	-0.72948	-0.4618	-5.8744	-1.7627	-2.0301	-0.00452	-16.5656	0	-16.0312	-0.00512	-2.6102	-3.9532
Bacteroides_ovatus_4abut	-18.5956	-9.728	-4.0052	-0.002584	-10.5372	-11.9336	-0.1257	0	0	-53.384	-0.00664	-10.3172	0	-1.951	-0.26639	-1.7293	-1.373	-3.6811	-0.61924	-0.9022	-2.7262	-4.4176	-6.9456	-11.3816	-2.7816	-0.138	-2.2123	-0.58064	-2.4409	-0.001988	-2.1325	-3.048	-13.7584	-12.568	-5.3728	-2.2749	-0.844	-0.72948	-0.4618	-5.8744	-1.7627	-2.0301	-0.00452	-16.5656	0	-16.0312	-0.00512	-2.6102	-3.9532
Bacteroides_ovatus_acgam	-18.5956	-9.728	-4.0052	-0.002584	-10.5372	-11.9336	-0.1257	0	0	-53.384	-0.00664	-10.3172	0	-1.951	-0.26639	-1.7293	-1.373	-3.6811	-0.61924	-0.9022	-2.7262	-4.4176	-6.9456	-11.3816	-2.7816	-0.138	-2.2123	-0.58064	-2.4409	-0.001988	-2.1325	-3.048	-13.7584	-12.568	-5.3728	-2.2749	-0.844	-0.72948	-0.4618	-5.8744	-1.7627	-2.0301	-0.00452	-16.5656	0	-16.0312	-0.00512	-2.6102	-3.9532
Bacteroides_ovatus_adn	-18.5956	-9.728	-4.0052	-0.002584	-10.5372	-11.9336	-0.1257	0	0	-53.384	-0.00664	-10.3172	0	-1.951	-0.26639	-1.7293	-1.373	-3.6811	-0.61924	-0.9022	-2.7262	-4.4176	-6.9456	-11.3816	-2.7816	-0.138	-2.2123	-0.58064	-2.4409	-0.001988	-2.1325	-3.048	-13.7584	-12.568	-5.3728	-2.2749	-0.844	-0.72948	-0.4618	-5.8744	-1.7627	-2.0301	-0.00452	-16.5656	0	-16.0312	-0.00512	-2.6102	-3.9532
Bacteroides_ovatus_cholate	-18.5956	-9.728	-4.0052	-0.002584	-10.5372	-11.9336	-0.1257	0	0	-29.2157	-0.00664	-10.3172	0	-1.951	-0.26639	-1.7293	-1.373	-3.6811	-0.61924	-0.9022	-2.7262	-4.4176	-6.9456	-11.3816	-2.7816	-0.138	-2.2123	-0.58064	-2.4409	-0.001988	-2.1325	-3.048	-13.7584	-12.568	-5.3728	-2.2749	-0.844	-0.72948	-0.4618	-5.8744	-1.7627	-2.0301	-0.00452	-16.5656	0	-16.0312	-0.00512	-2.6102	-3.9532
Bacteroides_ovatus_cytd	-18.5795	-9.7196	-4.0017	-0.0025818	-10.5281	-11.9233	-0.1256	0	0	-53.3379	-0.0066343	-10.3083	0	-1.9494	-0.26616	-1.7278	-1.3718	-3.6779	-0.61871	-0.90142	-2.7238	-4.4138	-6.9396	-11.3718	-2.7792	-0.13788	-2.2104	-0.58014	-2.4388	-0.0019863	-2.1307	-3.0454	-13.7465	-12.5571	-5.3682	-2.273	-0.84327	-0.72885	-0.4614	-5.8693	-1.7612	-2.0283	-0.0045161	-16.5513	0	-16.0174	-0.0051156	-2.6079	-3.9498
Bacteroides_ovatus_dcyt	-18.5956	-9.728	-4.0052	-0.002584	-10.5372	-11.9336	-0.1257	0	0	-53.384	-0.00664	-10.3172	0	-1.951	-0.26639	-1.7293	-1.373	-3.6811	-0.61924	-0.9022	-2.7262	-4.4176	-6.9456	-11.3816	-2.7816	-0.138	-2.2123	-0.58064	-2.4409	-0.001988	-2.1325	-3.048	-13.7584	-12.568	-5.3728	-2.2749	-0.844	-0.72948	-0.4618	-5.8744	-1.7627	-2.0301	-0.00452	-16.5656	0	-16.0312	-0.00512	-2.6102	-3.9532
Bacteroides_ovatus_gam	-4	-4	-2.1026	-0.002584	-4	-4	-0.1257	0	0	-4	-0.00664	-4	0	-1.951	-0.26639	-1.325	-1.373	-3.6811	-0.61924	-0.9022	-1.4631	-2.3088	-4	-4	-2.7816	-0.138	-2.2123	-0.58064	-2.4409	-0.001988	-2.1325	-3.048	-4	-4	-4	-2.2749	-0.844	-0.72948	-0.4618	-4	-1.7627	-2.0301	-0.00452	-4	0	-4	-0.00512	-2.6102	-3.9532
Bacteroides_ovatus_glcur	-9	-9	-4.0052	-0.002584	-9	-9	-0.1257	0	0	-9	-0.00664	-9	0	-1.951	-0.26639	-1.7293	-1.373	-3.6811	-0.61924	-0.9022	-2.7262	-4.4176	-6.9456	-9	-2.7816	-0.138	-2.2123	-0.58064	-2.4409	-0.001988	-2.1325	-3.048	-8.0522	-8.8373	-5.3728	-2.2749	-0.844	-0.72948	-0.4618	-5.8744	-1.7627	-2.0301	-0.00452	-9	0	-9	-0.00512	-2.6102	-3.9532
Bacteroides_ovatus_gly	-18.5956	-9.728	-4.0052	-0.002584	-10.5372	-11.9336	-0.1257	0	0	-53.384	-0.00664	-10.3172	0	-1.951	-0.26639	-1.7293	-1.373	-3.6811	-0.61924	-0.9022	-2.7262	-4.4176	-6.9456	-11.3816	-2.7816	-0.138	-2.2123	-0.58064	-2.4409	-0.001988	-2.1325	-3.048	-13.7584	-12.568	-5.3728	-2.2749	-0.844	-0.72948	-0.4618	-5.8744	-1.7627	-2.0301	-0.00452	-16.5656	0	-16.0312	-0.00512	-2.6102	-3.9532
Bacteroides_ovatus_gsn	-18.5956	-9.728	-4.0052	-0.002584	-10.5372	-11.9336	-0.1257	0	0	-47.3775	-0.00664	-10.3172	0	-1.951	-0.26639	-1.7293	-1.373	-3.6811	-0.61924	-0.9022	-2.7262	-3.952	-6.9456	-11.3816	-2.7816	-0.138	-2.2123	-0.58064	-2.4409	-0.001988	-2.1325	-3.048	-12.0673	-12.568	-5.3728	-2.2749	-0.844	-0.72948	-0.4618	-5.8744	-1.7627	-2.0301	-0.00452	-16.5656	0	-16.0312	-0.00512	-2.6102	-3.9532
Bacteroides_ovatus_ins	-11.3598	-6.1658	-2.3776	-0.0019233	-6.6598	-7.4806	-0.093918	0	0	-30.389	-0.0049368	-6.5255	0	-1.3501	-0.19903	-1.1058	-0.92078	-2.4678	-0.43291	-0.64679	-1.6885	-2.6219	-4.4562	-7.1754	-1.9043	-0.10206	-1.541	-0.41363	-1.6501	-0.0014827	-1.4927	-2.0192	-7.4397	-7.6399	-3.5069	-1.5157	-0.60659	-0.52718	-0.33759	-3.7978	-1.234	-1.3888	-0.0033435	-9.4582	0	-9.5694	-0.0038253	-1.7697	-2.6285
Bacteroides_ovatus_isoval	-9.2978	-4.864	-2.0026	-0.001292	-5.2686	-5.9668	-0.062852	0	0	-26.692	-0.00332	-5.1586	0	-0.97552	-0.13319	-0.86464	-0.6865	-1.8406	-0.30962	-0.4511	-1.3631	-2.2088	-3.4728	-5.6908	-1.3908	-0.069	-1.1061	-0.29032	-1.2205	-0.000994	-1.0663	-1.524	-6.8792	-6.284	-2.6864	-1.1375	-0.422	-0.36474	-0.2309	-2.9372	-0.88136	-1.015	-0.00226	-8.2828	0	-8.0156	-0.00256	-1.3051	-1.9766
Bacteroides_ovatus_ppa	-18.5956	-9.728	-4.0052	-0.002584	-10.5372	-11.9336	-0.1257	0	0	-53.384	-0.00664	-10.3172	0	-1.951	-0.26639	-1.7293	-1.373	-3.6811	-0.61924	-0.9022	-2.7262	-4.4176	-6.9456	-11.3816	-2.7816	-0.138	-2.2123	-0.58064	-2.4409	-0.001988	-2.1325	-3.048	-13.7584	-12.568	-5.3728	-2.2749	-0.844	-0.72948	-0.4618	-5.8744	-1.7627	-2.0301	-0.00452	-16.5656	0	-16.0312	-0.00512	-2.6102	-3.9532
Bacteroides_ovatus_succ	-18.5956	-9.728	-4.0052	-0.002584	-10.5372	-11.9336	-0.1257	0	0	-53.384	-0.00664	-10.3172	0	-1.951	-0.26639	-1.7293	-1.373	-3.6811	-0.61924	-0.9022	-2.7262	-4.4176	-6.9456	-11.3816	-2.7816	-0.138	-2.2123	-0.58064	-2.4409	-0.001988	-2.1325	-3.048	-13.7584	-12.568	-5.3728	-2.2749	-0.844	-0.72948	-0.4618	-5.8744	-1.7627	-2.0301	-0.00452	-16.5656	0	-16.0312	-0.00512	-2.6102	-3.9532
Bacteroides_ovatus_taur	-18.5956	-9.728	-4.0052	-0.002584	-10.5372	-11.9336	-0.1257	0	0	-20	-0.00664	-10.3172	0	-1.951	-0.26639	-1.7293	-1.373	-3.6811	-0.61924	-0.9022	-2.7262	-4.4176	-6.9456	-11.3816	-2.7816	-0.138	-2.2123	-0.58064	-2.4409	-0.001988	-2.1325	-3.048	-13.7584	-12.568	-5.3728	-2.2749	-0.844	-0.72948	-0.4618	-5.8744	-1.7627	-2.0301	-0.00452	-16.5656	0	-16.0312	-0.00512	-2.6102	-3.9532
Bacteroides_ovatus_urea	-18.5929	-9.7266	-4.0046	-0.0025836	-10.5357	-11.9319	-0.12569	0	0	-53.3762	-0.006639	-10.3157	0	-1.9508	-0.26635	-1.729	-1.3728	-3.6806	-0.61915	-0.90207	-2.7258	-4.417	-6.9446	-11.3799	-2.7812	-0.13798	-2.212	-0.58056	-2.4406	-0.0019877	-2.1322	-3.0476	-13.7564	-12.5662	-5.372	-2.2746	-0.84388	-0.72937	-0.46173	-5.8735	-1.7625	-2.0298	-0.00452	-16.5632	0	-16.0289	-0.0051193	-2.6098	-3.9526
Bacteroides_ovatus_uri	-18.5956	-9.728	-4.0052	-0.002584	-10.5372	-11.9336	-0.1257	0	0	-53.384	-0.00664	-10.3172	0	-1.951	-0.26639	-1.7293	-1.373	-3.6811	-0.61924	-0.9022	-2.7262	-4.4176	-6.9456	-11.3816	-2.7816	-0.138	-2.2123	-0.58064	-2.4409	-0.001988	-2.1325	-3.048	-13.7584	-12.568	-5.3728	-2.2749	-0.844	-0.72948	-0.4618	-5.8744	-1.7627	-2.0301	-0.00452	-16.5656	0	-16.0312	-0.00512	-2.6102	-3.9532
Blautia_torques_Lcystin	-1.4621	-11.5742	-3.5802	-1.8861	-7.0285	-2.0065	-1.2556	-0.22995	-1.8593	-8.7327	-5.6165	-3.9191	-3.8297	-0.20546	-0.87594	-1.5989	-0.24832	-3.1251	-13.2739	-8.6198	-0.19868	-9.2614	-3.9716	-8.2238	-7.5631	-0.67836	-0.9481	-1.9693	-1.6981	-0.37685	-6.1923	-4.3776	-1.4397	-6.4284	-0.60817	-0.63454	-0.25286	-8.4411	-0.30983	-0.3835	-0.46524	-1.6041	-0.80549	-10.2398	0	-0.48161	-1.1985	-3.0251	-0.588
Blautia_torques_acgam	-2.8251	-6	-6	-3.6732	-6	-3.9143	-2.4118	-0.36013	-3.6196	-6	-6	-6	-6	-0.31113	-1.6524	-3.0988	-0.39683	-6	-6	-6	-0.29763	-6	-6	-6	-6	-1.2571	-1.7967	-3.8397	-3.2971	-0.65392	-6	-6	-2.7802	-6	-1.1167	-1.1696	-0.40588	-6	-0.51984	-0.66728	-0.8308	-3.109	-1.5116	-6	0	-0.86376	-2.2978	-5.952	-1.0765
Blautia_torques_asp_L	-2.8198	-23.0115	-7.0493	-3.6664	-13.9348	-3.907	-2.4073	-0.35946	-3.6129	-17.3377	-11.1153	-7.726	-7.5475	-0.31055	-1.6493	-3.093	-0.39609	-6.1406	-26.4056	-17.1125	-0.29707	-18.3933	-7.831	-16.3216	-15.0024	-1.2547	-1.7934	-3.8325	-3.291	-0.6527	-12.2651	-8.6415	-2.775	-12.7367	-1.1146	-1.1675	-0.40513	-16.756	-0.51887	-0.66604	-0.82926	-3.1032	-1.5088	-20.3473	0	-0.86215	-2.2935	-5.9409	-1.0745
Blautia_torques_glu_L	-2.8188	-23.0029	-7.0466	-3.665	-13.9296	-3.9056	-2.4064	-0.35932	-3.6116	-17.3312	-11.1111	-7.7231	-7.5447	-0.31043	-1.6487	-3.0919	-0.39594	-6.1383	-26.3958	-17.1061	-0.29696	-18.3865	-7.8281	-16.3155	-14.9969	-1.2543	-1.7927	-3.8311	-3.2898	-0.65246	-12.2606	-8.6383	-2.774	-12.7319	-1.1142	-1.167	-0.40497	-16.7497	-0.51868	-0.66579	-0.82895	-3.1021	-1.5083	-20.3397	0	-0.86183	-2.2926	-5.9387	-1.0741
Blautia_torques_gly	-2.8251	-23.0544	-7.0624	-3.6732	-13.9608	-3.9143	-2.4118	-0.36013	-3.6196	-17.37	-11.136	-7.7404	-7.5616	-0.31113	-1.6524	-3.0988	-0.39683	-6.152	-26.4548	-17.1444	-0.29763	-18.4276	-7.8456	-16.352	-15.0304	-1.2571	-1.7967	-3.8397	-3.2971	-0.65392	-12.288	-8.6576	-2.7802	-12.7604	-1.1167	-1.1696	-0.40588	-16.7872	-0.51984	-0.66728	-0.8308	-3.109	-1.5116	-20.3852	0	-0.86376	-2.2978	-5.952	-1.0765
Blautia_torques_lac_L	-2.8251	-23.0544	-7.0624	-3.6732	-13.9608	-3.9143	-2.4118	-0.36013	-3.6196	-17.37	-11.136	-7.7404	-7.5616	-0.31113	-1.6524	-3.0988	-0.39683	-6.152	-26.4548	-17.1444	-0.29763	-18.4276	-7.8456	-16.352	-15.0304	-1.2571	-1.7967	-3.8397	-3.2971	-0.65392	-12.288	-8.6576	-2.7802	-12.7604	-1.1167	-1.1696	-0.40588	-16.7872	-0.51984	-0.66728	-0.8308	-3.109	-1.5116	-20.3852	0	-0.86376	-2.2978	-5.952	-1.0765
Blautia_torques_ppa	-2.8251	-23.0544	-7.0624	-3.6732	-13.9608	-3.9143	-2.4118	-0.36013	-3.6196	-17.37	-11.136	-7.7404	-7.5616	-0.31113	-1.6524	-3.0988	-0.39683	-6.152	-26.4548	-17.1444	-0.29763	-18.4276	-7.8456	-16.352	-15.0304	-1.2571	-1.7967	-3.8397	-3.2971	-0.65392	-12.288	-8.6576	-2.7802	-12.7604	-1.1167	-1.1696	-0.40588	-16.7872	-0.51984	-0.66728	-0.8308	-3.109	-1.5116	-20.3852	0	-0.86376	-2.2978	-5.952	-1.0765
Blautia_torques_succ	-2.8251	-23.0544	-7.0624	-3.6732	-13.9608	-3.9143	-2.4118	-0.36013	-3.6196	-17.37	-11.136	-7.7404	-7.5616	-0.31113	-1.6524	-3.0988	-0.39683	-6.152	-26.4548	-17.1444	-0.29763	-18.4276	-7.8456	-16.352	-15.0304	-1.2571	-1.7967	-3.8397	-3.2971	-0.65392	-12.288	-8.6576	-2.7802	-12.7604	-1.1167	-1.1696	-0.40588	-16.7872	-0.51984	-0.66728	-0.8308	-3.109	-1.5116	-20.3852	0	-0.86376	-2.2978	-5.952	-1.0765
Blautia_torques_urea	-2.5454	-20.7243	-6.3541	-3.3076	-12.5524	-3.5247	-2.1743	-0.33034	-3.2599	-15.6161	-10.0139	-6.9625	-6.8018	-0.28626	-1.4918	-2.7914	-0.36327	-5.5359	-23.78	-15.4133	-0.27413	-16.5665	-7.057	-14.7012	-13.5136	-1.1363	-1.6215	-3.4572	-2.9696	-0.59431	-11.0492	-7.7867	-2.505	-11.4737	-1.0102	-1.0578	-0.37141	-15.0923	-0.47382	-0.60631	-0.75326	-2.8005	-1.3651	-18.3256	0	-0.78288	-2.0715	-5.3554	-0.9742
Blautia_torques_uri	-2.8251	-23.0544	-6.1883	-3.6732	-13.9608	-3.9143	-2.4118	-0.36013	-3.6196	-17.37	-8.763	-7.7404	-7.5616	-0.31113	-1.6524	-3.0988	-0.39683	-6.152	-26.4548	-17.1444	-0.29763	-14.8756	-7.8456	-16.352	-15.0304	-1.2571	-1.7967	-3.8397	-3.2971	-0.65392	-12.288	-8.6576	-2.252	-12.7604	-1.1167	-1.1696	-0.40588	-13.7446	-0.51984	-0.66728	-0.8308	-3.109	-1.5116	-16.7573	0	-0.86376	-2.2978	-5.952	-1.0765
Haemophilus_parainfluenzae_adn	-3.7354	-0.007	-0.96392	-0.57104	-0.18901	0	-21.8908	-0.37818	0	0	-0.96824	-0.32452	-14.8436	-0.082636	-3.337	-4.5844	-3.8164	-0.01736	0	-1.3118	-1.7166	0	-1.6826	-0.16964	-0.40932	-0.14971	-0.00476	-11.5504	0	-12.1192	-11.4108	-0.45084	0	0	-1.8027	-0.05582	-0.16206	0	-2.3372	-0.058848	-0.44568	-12.0576	-24.7916	0	0	0	0	0	0
Haemophilus_parainfluenzae_cytd	-3.7333	-0.0069961	-0.96338	-0.57072	-0.1889	0	-21.8785	-0.37797	0	0	-0.9677	-0.32434	-14.8353	-0.08259	-3.3351	-4.5818	-3.8142	-0.01735	0	-1.3111	-1.7157	0	-1.6816	-0.16954	-0.40909	-0.14962	-0.0047573	-11.5439	0	-12.1124	-11.4044	-0.45059	0	0	-1.8017	-0.055789	-0.16197	0	-2.3359	-0.058815	-0.44543	-12.0508	-24.7777	0	0	0	0	0	0
Haemophilus_parainfluenzae_dcyt	-3.7351	-0.0069994	-0.96384	-0.57099	-0.18899	0	-21.889	-0.37815	0	0	-0.96816	-0.32449	-14.8424	-0.082629	-3.3367	-4.584	-3.8161	-0.017359	0	-1.3117	-1.7165	0	-1.6824	-0.16963	-0.40929	-0.1497	-0.0047596	-11.5495	0	-12.1182	-11.4099	-0.4508	0	0	-1.8025	-0.055816	-0.16205	0	-2.3371	-0.058843	-0.44564	-12.0566	-24.7896	0	0	0	0	0	0
Haemophilus_parainfluenzae_dopa	-3.7354	-0.007	-0.96392	-0.57104	-0.18901	0	-10	-0.37818	0	0	-0.96824	-0.32452	-10	-0.082636	-3.337	-4.5844	-3.8164	-0.01736	0	-1.3118	-1.7166	0	-1.6826	-0.16964	-0.40932	-0.14971	-0.00476	-10	0	-10	-10	-0.45084	0	0	-1.8027	-0.05582	-0.16206	0	-2.3372	-0.058848	-0.44568	-10	-10	0	0	0	0	0	0
Haemophilus_parainfluenzae_fum	-3.7354	-0.007	-0.96392	-0.57104	-0.18901	0	-21.8908	-0.37818	0	0	-0.96824	-0.32452	-14.8436	-0.082636	-3.337	-4.5844	-3.8164	-0.01736	0	-1.3118	-1.7166	0	-1.6826	-0.16964	-0.40932	-0.14971	-0.00476	-11.5504	0	-12.1192	-11.4108	-0.45084	0	0	-1.8027	-0.05582	-0.16206	0	-2.3372	-0.058848	-0.44568	-12.0576	-24.7916	0	0	0	0	0	0
Haemophilus_parainfluenzae_glu_L	-3.7354	-0.007	-0.96392	-0.57104	-0.18901	0	-21.8908	-0.37818	0	0	-0.96824	-0.32452	-14.8436	-0.082636	-3.337	-4.5844	-3.8164	-0.01736	0	-1.3118	-1.7166	0	-1.6826	-0.16964	-0.40932	-0.14971	-0.00476	-11.5504	0	-12.1192	-11.4108	-0.45084	0	0	-1.8027	-0.05582	-0.16206	0	-2.3372	-0.058848	-0.44568	-12.0576	-24.7916	0	0	0	0	0	0
Haemophilus_parainfluenzae_gly	-3.7354	-0.007	-0.96392	-0.57104	-0.18901	0	-21.8908	-0.37818	0	0	-0.96824	-0.32452	-14.8436	-0.082636	-3.337	-4.5844	-3.8164	-0.01736	0	-1.3118	-1.7166	0	-1.6826	-0.16964	-0.40932	-0.14971	-0.00476	-11.5504	0	-12.1192	-11.4108	-0.45084	0	0	-1.8027	-0.05582	-0.16206	0	-2.3372	-0.058848	-0.44568	-12.0576	-24.7916	0	0	0	0	0	0
Haemophilus_parainfluenzae_glyc3p	-3.7354	-0.007	-0.96392	-0.57104	-0.18901	0	-21.8908	-0.37818	0	0	-0.96824	-0.32452	-14.8436	-0.082636	-3.337	-4.5844	-3.8164	-0.01736	0	-1.3118	-1.7166	0	-1.6826	-0.16964	-0.40932	-0.14971	-0.00476	-11.5504	0	-12.1192	-11.4108	-0.45084	0	0	-1.8027	-0.05582	-0.16206	0	-2.3372	-0.058848	-0.44568	-12.0576	-24.7916	0	0	0	0	0	0
Haemophilus_parainfluenzae_hista	-3.7346	-0.0069986	-0.96373	-0.57093	-0.18897	0	-21.8865	-0.37811	0	0	-0.96805	-0.32446	-14.8407	-0.08262	-3.3363	-4.5835	-3.8156	-0.017357	0	-1.3115	-1.7163	0	-1.6822	-0.16961	-0.40924	-0.14968	-0.0047591	-11.5481	0	-12.1168	-11.4085	-0.45075	0	0	-1.8023	-0.055809	-0.16203	0	-2.3368	-0.058836	-0.44559	-12.0552	-24.7867	0	0	0	0	0	0
Haemophilus_parainfluenzae_ins	-3.7354	-0.007	-0.96392	-0.57104	-0.18901	0	-21.8908	-0.37818	0	0	-0.96824	-0.32452	-14.8436	-0.082636	-3.337	-4.5844	-3.8164	-0.01736	0	-1.3118	-1.7166	0	-1.6826	-0.16964	-0.40932	-0.14971	-0.00476	-11.5504	0	-12.1192	-11.4108	-0.45084	0	0	-1.8027	-0.05582	-0.16206	0	-2.3372	-0.058848	-0.44568	-12.0576	-21.464	0	0	0	0	0	0
Haemophilus_parainfluenzae_lac_L	-3.7354	-0.007	-0.96392	-0.57104	-0.18901	0	-21.8908	-0.37818	0	0	-0.96824	-0.32452	-14.8436	-0.082636	-3.337	-4.5844	-3.8164	-0.01736	0	-1.3118	-1.7166	0	-1.6826	-0.16964	-0.40932	-0.14971	-0.00476	-11.5504	0	-12.1192	-11.4108	-0.45084	0	0	-1.8027	-0.05582	-0.16206	0	-2.3372	-0.058848	-0.44568	-12.0576	-24.7916	0	0	0	0	0	0
Haemophilus_parainfluenzae_ppa	-3.7354	-0.007	-0.96392	-0.57104	-0.18901	0	-21.8908	-0.37818	0	0	-0.96824	-0.32452	-14.8436	-0.082636	-3.337	-4.5844	-3.8164	-0.01736	0	-1.3118	-1.7166	0	-1.6826	-0.16964	-0.40932	-0.14971	-0.00476	-11.5504	0	-12.1192	-11.4108	-0.45084	0	0	-1.8027	-0.05582	-0.16206	0	-2.3372	-0.058848	-0.44568	-12.0576	-24.7916	0	0	0	0	0	0
Haemophilus_parainfluenzae_srtn	-3.7354	-0.007	-0.96392	-0.57104	-0.18901	0	-10	-0.37818	0	0	-0.96824	-0.32452	-10	-0.082636	-3.337	-4.5844	-3.8164	-0.01736	0	-1.3118	-1.7166	0	-1.6826	-0.16964	-0.40932	-0.14971	-0.00476	-10	0	-10	-10	-0.45084	0	0	-1.8027	-0.05582	-0.16206	0	-2.3372	-0.058848	-0.44568	-10	-10	0	0	0	0	0	0
Haemophilus_parainfluenzae_succ	-3.7354	-0.007	-0.96392	-0.57104	-0.18901	0	-21.8908	-0.37818	0	0	-0.96824	-0.32452	-14.8436	-0.082636	-3.337	-4.5844	-3.8164	-0.01736	0	-1.3118	-1.7166	0	-1.6826	-0.16964	-0.40932	-0.14971	-0.00476	-11.5504	0	-12.1192	-11.4108	-0.45084	0	0	-1.8027	-0.05582	-0.16206	0	-2.3372	-0.058848	-0.44568	-12.0576	-24.7916	0	0	0	0	0	0
Haemophilus_parainfluenzae_trypta	-3.7354	-0.007	-0.96392	-0.57104	-0.18901	0	-21.8908	-0.37818	0	0	-0.96824	-0.32452	-14.8436	-0.082636	-3.337	-4.5844	-3.8164	-0.01736	0	-1.3118	-1.7166	0	-1.6826	-0.16964	-0.40932	-0.14971	-0.00476	-11.5504	0	-12.1192	-11.4108	-0.45084	0	0	-1.8027	-0.05582	-0.16206	0	-2.3372	-0.058848	-0.44568	-12.0576	-24.7916	0	0	0	0	0	0
Haemophilus_parainfluenzae_tym	-3.7354	-0.007	-0.96392	-0.57104	-0.18901	0	-21.8908	-0.37818	0	0	-0.96824	-0.32452	-14.8436	-0.082636	-3.337	-4.5844	-3.8164	-0.01736	0	-1.3118	-1.7166	0	-1.6826	-0.16964	-0.40932	-0.14971	-0.00476	-11.5504	0	-12.1192	-11.4108	-0.45084	0	0	-1.8027	-0.05582	-0.16206	0	-2.3372	-0.058848	-0.44568	-12.0576	-24.7916	0	0	0	0	0	0
Haemophilus_parainfluenzae_uri	-3.7354	-0.007	-0.96392	-0.57104	-0.18901	0	-21.8908	-0.37818	0	0	-0.96824	-0.32452	-14.8436	-0.082636	-3.337	-4.5844	-3.8164	-0.01736	0	-1.3118	-1.7166	0	-1.6826	-0.16964	-0.40932	-0.14971	-0.00476	-11.5504	0	-12.1192	-11.4108	-0.45084	0	0	-1.8027	-0.05582	-0.16206	0	-2.3372	-0.058848	-0.44568	-12.0576	-24.7916	0	0	0	0	0	0
Rothia_mucilaginosa_2obut	-0.062912	-0.00424	-0.03748	0	0	0	-0.22077	0	0	0	0	-0.00552	-0.49592	-0.02316	-0.0232	-0.089408	-0.11307	-0.069956	-0.040024	0	-0.14626	0	-0.03028	-0.01064	-0.1525	-0.003904	-0.08806	-0.12948	0	-0.19638	-0.21242	0	0	0	0	0	0	0	0	-0.03796	-0.052884	-0.092492	-0.02484	-0.0064	0	0	0	0	0
Rothia_mucilaginosa_asp_L	-0.062789	-0.0042317	-0.037407	0	0	0	-0.22034	0	0	0	0	-0.0055092	-0.49495	-0.023115	-0.023154	-0.089232	-0.11285	-0.069819	-0.039945	0	-0.14597	0	-0.030221	-0.010619	-0.1522	-0.0038964	-0.087887	-0.12923	0	-0.196	-0.212	0	0	0	0	0	0	0	0	-0.037885	-0.05278	-0.09231	-0.024791	-0.0063874	0	0	0	0	0
Rothia_mucilaginosa_cgly	4.8697e-07	3.282e-08	2.9011e-07	0	0	0	1.7089e-06	0	0	0	0	4.2727e-08	3.8387e-06	0	1.7958e-07	6.9206e-07	8.7523e-07	5.4149e-07	3.098e-07	0	1.1321e-06	0	2.3438e-07	8.2359e-08	1.1805e-06	3.0219e-08	6.8163e-07	1.0023e-06	0	1.5201e-06	1.6442e-06	0	0	0	0	0	0	0	0	2.9383e-07	4.0935e-07	7.1593e-07	1.9227e-07	4.9539e-08	0	0	0	0	0
Rothia_mucilaginosa_cytd	-0.06285	-0.0042358	-0.037443	0	0	0	-0.22055	0	0	0	0	-0.00552	-0.49543	-0.023137	-0.023177	-0.08932	-0.11296	-0.069887	-0.039985	0	-0.14611	0	-0.03025	-0.01063	-0.15235	-0.0039002	-0.087973	-0.12936	0	-0.19619	-0.21221	0	0	0	0	0	0	0	0	-0.037923	-0.052832	-0.092401	-0.024816	-0.0063937	0	0	0	0	0
Rothia_mucilaginosa_fum	-0.062912	-0.00424	-0.03748	0	0	0	-0.22077	0	0	0	0	-0.00552	-0.49592	-0.02316	-0.0232	-0.089408	-0.11307	-0.069956	-0.040024	0	-0.14626	0	-0.03028	-0.01064	-0.1525	-0.003904	-0.08806	-0.12948	0	-0.19638	-0.21242	0	0	0	0	0	0	0	0	-0.03796	-0.052884	-0.092492	-0.02484	-0.0064	0	0	0	0	0
Rothia_mucilaginosa_glu_L	-0.062912	-0.00424	-0.03748	0	0	0	-0.22077	0	0	0	0	-0.00552	-0.49592	-0.02316	-0.0232	-0.089408	-0.11307	-0.069956	-0.040024	0	-0.14626	0	-0.03028	-0.01064	-0.1525	-0.003904	-0.08806	-0.12948	0	-0.19638	-0.21242	0	0	0	0	0	0	0	0	-0.03796	-0.052884	-0.092492	-0.02484	-0.0064	0	0	0	0	0
Rothia_mucilaginosa_gly	-0.062912	-0.00424	-0.03748	0	0	0	-0.22077	0	0	0	0	-0.00552	-0.49592	-0.02316	-0.0232	-0.089408	-0.11307	-0.069956	-0.040024	0	-0.14626	0	-0.03028	-0.01064	-0.1525	-0.003904	-0.08806	-0.12948	0	-0.19638	-0.21242	0	0	0	0	0	0	0	0	-0.03796	-0.052884	-0.092492	-0.02484	-0.0064	0	0	0	0	0
Rothia_mucilaginosa_glyc3p	-0.062784	-0.0042314	-0.037404	0	0	0	-0.22032	0	0	0	0	-0.0055088	-0.49491	-0.023113	-0.023153	-0.089226	-0.11284	-0.069814	-0.039943	0	-0.14596	0	-0.030219	-0.010618	-0.15219	-0.0038961	-0.087881	-0.12922	0	-0.19599	-0.21199	0	0	0	0	0	0	0	0	-0.037883	-0.052777	-0.092304	-0.02479	-0.006387	0	0	0	0	0
Rothia_mucilaginosa_lac_L	-0.062912	-0.00424	-0.03748	0	0	0	-0.22077	0	0	0	0	-0.00552	-0.49592	-0.02316	-0.0232	-0.089408	-0.11307	-0.069956	-0.040024	0	-0.14626	0	-0.03028	-0.01064	-0.1525	-0.003904	-0.08806	-0.12948	0	-0.19638	-0.21242	0	0	0	0	0	0	0	0	-0.03796	-0.052884	-0.092492	-0.02484	-0.0064	0	0	0	0	0
Rothia_mucilaginosa_ppa	0	0	0	0	0	0	0	0	0	0	0	0	0	0	0	0	0	0	0	0	0	0	0	0	0	0	0	0	0	0	0	0	0	0	0	0	0	0	0	0	0	0	0	0	0	0	0	0	0
Rothia_mucilaginosa_succ	-0.062912	-0.00424	-0.03748	0	0	0	-0.22077	0	0	0	0	-0.00552	-0.49592	-0.02316	-0.0232	-0.089408	-0.11307	-0.069956	-0.040024	0	-0.14626	0	-0.03028	-0.01064	-0.1525	-0.003904	-0.08806	-0.12948	0	-0.19638	-0.21242	0	0	0	0	0	0	0	0	-0.03796	-0.052884	-0.092492	-0.02484	-0.0064	0	0	0	0	0
Rothia_mucilaginosa_uri	-0.062912	-0.00424	-0.03748	0	0	0	-0.22077	0	0	0	0	-0.00552	-0.49592	-0.02316	-0.0232	-0.089408	-0.11307	-0.069956	-0.040024	0	-0.14626	0	-0.03028	-0.01064	-0.1525	-0.003904	-0.08806	-0.12948	0	-0.19638	-0.21242	0	0	0	0	0	0	0	0	-0.03796	-0.052884	-0.092492	-0.02484	-0.0064	0	0	0	0	0
Bacteroides_dorei_4abut	-41.076	-16.0624	-9.8948	-0.52448	-2.7694	0	-0.42372	-0.18638	0	-0.01464	-0.01756	-24.2476	-9.5448	-1.0132	0	0	-0.66672	-0.20722	-0.44556	-0.34892	-9.8104	-24.8788	-0.2553	-11.652	-0.18588	-0.62724	-1.2203	-0.87292	-6.2844	0	-42.948	-1.132	-4.2252	-0.0192	0	-28.8564	-0.00306	-4.1012	0	0	-6.3552	0	-1.6689	-8.27	0	-32.914	-0.1137	-15.7424	0
Bacteroides_dorei_acgam	-41.076	-16.0624	-9.8948	-0.52448	-2.7694	0	-0.42372	-0.18638	0	-0.01464	-0.01756	-24.2476	-9.5448	-1.0132	0	0	-0.66672	-0.20722	-0.44556	-0.34892	-9.8104	-24.8788	-0.2553	-11.652	-0.18588	-0.62724	-1.2203	-0.87292	-6.2844	0	-42.948	-1.132	-4.2252	-0.0192	0	-28.8564	-0.00306	-4.1012	0	0	-6.3552	0	-1.6689	-8.27	0	-32.914	-0.1137	-15.7424	0
Bacteroides_dorei_adn	-14.4644	-5.6562	-3.4843	-0.18469	-0.97522	0	-0.14921	-0.065631	0	-0.0051553	-0.0061835	-8.5385	-3.3611	-0.35677	0	0	-0.23478	-0.07297	-0.1569	-0.12287	-3.4546	-8.7608	-0.089902	-4.1031	-0.065457	-0.22087	-0.42971	-0.30739	-2.213	0	-15.1236	-0.39861	-1.4879	-0.006761	0	-10.1614	-0.0010775	-1.4442	0	0	-2.2379	0	-0.58769	-2.9122	0	-11.5902	-0.040038	-5.5435	0
Bacteroides_dorei_cholate	-20	-16.0624	-9.8948	-0.52448	-2.7694	0	-0.42372	-0.18638	0	-0.01464	-0.01756	-20	-9.5448	-1.0132	0	0	-0.66672	-0.20722	-0.44556	-0.34892	-9.8104	-20	-0.2553	-11.652	-0.18588	-0.62724	-1.2203	-0.87292	-6.2844	0	-20	-1.132	-4.2252	-0.0192	0	-20	-0.00306	-4.1012	0	0	-6.3552	0	-1.6689	-8.27	0	-20	-0.1137	-15.7424	0
Bacteroides_dorei_cytd	-39.3225	-15.3767	-9.4724	-0.50209	-2.6512	0	-0.40563	-0.17842	0	-0.014015	-0.01681	-23.2125	-9.1373	-0.96991	0	0	-0.63826	-0.19837	-0.42654	-0.33403	-9.3916	-23.8167	-0.24441	-11.1546	-0.17795	-0.60046	-1.1682	-0.83565	-6.0161	0	-41.1144	-1.0836	-4.0448	-0.01838	0	-27.6245	-0.0029294	-3.9261	0	0	-6.0839	0	-1.5977	-7.917	0	-31.5089	-0.10885	-15.0703	0
Bacteroides_dorei_dcyt	-41.076	-16.0624	-9.8948	-0.52448	-2.7694	0	-0.42372	-0.18638	0	-0.01464	-0.01756	-24.2476	-9.5448	-1.0132	0	0	-0.66672	-0.20722	-0.44556	-0.34892	-9.8104	-24.8788	-0.2553	-11.652	-0.18588	-0.62724	-1.2203	-0.87292	-6.2844	0	-42.948	-1.132	-4.2252	-0.0192	0	-28.8564	-0.00306	-4.1012	0	0	-6.3552	0	-1.6689	-8.27	0	-32.914	-0.1137	-15.7424	0
Bacteroides_dorei_glu_L	-41.076	-16.0624	-9.8948	-0.52448	-2.7694	0	-0.42372	-0.18638	0	-0.01464	-0.01756	-24.2476	-9.5448	-1.0132	0	0	-0.66672	-0.20722	-0.44556	-0.34892	-9.8104	-24.8788	-0.2553	-11.652	-0.18588	-0.62724	-1.2203	-0.87292	-6.2844	0	-42.948	-1.132	-4.2252	-0.0192	0	-28.8564	-0.00306	-4.1012	0	0	-6.3552	0	-1.6689	-8.27	0	-32.914	-0.1137	-15.7424	0
Bacteroides_dorei_gly	-20	-16.0624	-9.8948	-0.52448	-2.7694	0	-0.42372	-0.18638	0	-0.01464	-0.01756	-20	-9.5448	-1.0132	0	0	-0.66672	-0.20722	-0.44556	-0.34892	-9.8104	-20	-0.2553	-11.652	-0.18588	-0.62724	-1.2203	-0.87292	-6.2844	0	-20	-1.132	-4.2252	-0.0192	0	-20	-0.00306	-4.1012	0	0	-6.3552	0	-1.6689	-8.27	0	-20	-0.1137	-15.7424	0
Bacteroides_dorei_gsn	-38.382	-10.8906	-9.3989	-0.52448	-2.7694	0	-0.42372	-0.18638	0	-0.01464	-0.01756	-16.262	-9.5448	-1.0132	0	0	-0.66672	-0.20722	-0.44556	-0.34892	-9.8104	-10.1628	-0.2553	-11.652	-0.18588	-0.62724	-1.2203	-0.87292	-6.2844	0	-42.948	-1.132	-4.2252	-0.0192	0	-28.8564	-0.00306	-4.1012	0	0	-6.3552	0	-1.6689	-8.27	0	-26.5897	-0.1137	-15.7424	0
Bacteroides_dorei_ins	-17.6721	-6.9105	-4.257	-0.22565	-1.1915	0	-0.1823	-0.080186	0	-0.0062986	-0.0075548	-10.432	-4.1065	-0.43589	0	0	-0.28684	-0.089152	-0.19169	-0.15012	-4.2207	-10.7036	-0.10984	-5.013	-0.079973	-0.26986	-0.525	-0.37556	-2.7037	0	-18.4775	-0.487	-1.8178	-0.0082604	0	-12.4149	-0.0013165	-1.7645	0	0	-2.7342	0	-0.71802	-3.558	0	-14.1606	-0.048917	-6.7728	0
Bacteroides_dorei_isoval	-20.538	-8.0312	-4.9474	-0.26224	-1.3847	0	-0.21186	-0.09319	0	-0.00732	-0.00878	-12.1238	-4.7724	-0.50658	0	0	-0.33336	-0.10361	-0.22278	-0.17446	-4.9052	-12.4394	-0.12765	-5.826	-0.092942	-0.31362	-0.61014	-0.43646	-3.1422	0	-21.474	-0.56598	-2.1126	-0.0096	0	-14.4282	-0.00153	-2.0506	0	0	-3.1776	0	-0.83446	-4.135	0	-16.457	-0.05685	-7.8712	0
Bacteroides_dorei_lac_L	0	0	-0.01532	0	0	0	-0.096512	-0.0736	0	0	0	0	0	0	0	0	0	-0.20722	0	0	0	0	0	0	0	0	-1.2203	0	0	0	0	0	0	0	0	0	0	0	0	0	0	0	0	0	0	0	0	0	0
Bacteroides_dorei_ppa	-41.076	-16.0624	-9.8948	-0.52448	-2.7694	0	-0.42372	-0.18638	0	-0.01464	-0.01756	-24.2476	-9.5448	-1.0132	0	0	-0.66672	-0.20722	-0.44556	-0.34892	-9.8104	-24.8788	-0.2553	-11.652	-0.18588	-0.62724	-1.2203	-0.87292	-6.2844	0	-42.948	-1.132	-4.2252	-0.0192	0	-28.8564	-0.00306	-4.1012	0	0	-6.3552	0	-1.6689	-8.27	0	-32.914	-0.1137	-15.7424	0
Bacteroides_dorei_succ	-41.076	-16.0624	-9.8948	-0.52448	-2.7694	0	-0.42372	-0.18638	0	-0.01464	-0.01756	-24.2476	-9.5448	-1.0132	0	0	-0.66672	-0.20722	-0.44556	-0.34892	-9.8104	-24.8788	-0.2553	-11.652	-0.18588	-0.62724	-1.2203	-0.87292	-6.2844	0	-42.948	-1.132	-4.2252	-0.0192	0	-28.8564	-0.00306	-4.1012	0	0	-6.3552	0	-1.6689	-8.27	0	-32.914	-0.1137	-15.7424	0
Bacteroides_dorei_taur	-20	-16.0624	-9.8948	-0.52448	-2.7694	0	-0.42372	-0.18638	0	-0.01464	-0.01756	-20	-9.5448	-1.0132	0	0	-0.66672	-0.20722	-0.44556	-0.34892	-9.8104	-20	-0.2553	-11.652	-0.18588	-0.62724	-1.2203	-0.87292	-6.2844	0	-20	-1.132	-4.2252	-0.0192	0	-20	-0.00306	-4.1012	0	0	-6.3552	0	-1.6689	-8.27	0	-20	-0.1137	-15.7424	0
Bacteroides_dorei_urea	-41.076	-16.0624	-9.8948	-0.52448	-2.7694	0	-0.42372	-0.18638	0	-0.01464	-0.01756	-24.2476	-9.5448	-1.0132	0	0	-0.66672	-0.20722	-0.44556	-0.34892	-9.8104	-24.8788	-0.2553	-11.652	-0.18588	-0.62724	-1.2203	-0.87292	-6.2844	0	-42.948	-1.132	-4.2252	-0.0192	0	-28.8564	-0.00306	-4.1012	0	0	-6.3552	0	-1.6689	-8.27	0	-32.914	-0.1137	-15.7424	0
Bacteroides_dorei_uri	-41.076	-16.0624	-9.8948	-0.52448	-2.7694	0	-0.42372	-0.18638	0	-0.01464	-0.01756	-24.2476	-9.5448	-1.0132	0	0	-0.66672	-0.20722	-0.44556	-0.34892	-9.8104	-24.8788	-0.2553	-11.652	-0.18588	-0.62724	-1.2203	-0.87292	-6.2844	0	-42.948	-1.132	-4.2252	-0.0192	0	-28.8564	-0.00306	-4.1012	0	0	-6.3552	0	-1.6689	-8.27	0	-32.914	-0.1137	-15.7424	0
Eubacterium_eligens_2obut	-17.2568	-0.02748	0	0	-4.824	0	-0.085512	-21.8664	-24.8884	-3.2531	0	-1.4776	-2.9591	-9.0576	-11.206	-21.8884	-0.40008	0	-0.28604	-1.0005	-0.89792	0	-0.94064	-7.358	0	0	0	-5.7344	-0.58476	-12.2444	-8.5412	-1.3519	0	-12.5656	-4.84	-7.5712	-0.0288	0	-0.00412	-2.161	-10.4536	-32.0696	0	0	0	0	0	-0.35468	0
Eubacterium_eligens_adn	-17.2568	-0.02748	0	0	-4.824	0	-0.085512	-21.8664	-24.8884	-3.2531	0	-1.4776	-2.9591	-9.0576	-11.206	-21.8884	-0.40008	0	-0.28604	-1.0005	-0.89792	0	-0.94064	-7.358	0	0	0	-5.7344	-0.58476	-12.2444	-8.5412	-1.3519	0	-12.5656	-4.84	-7.5712	-0.0288	0	-0.00412	-2.161	-10.4536	-32.0696	0	0	0	0	0	-0.35468	0
Eubacterium_eligens_asp_L	-17.2568	-0.02748	0	0	-4.824	0	-0.085512	-21.8664	-24.8884	-3.2531	0	-1.4776	-2.9591	-9.0576	-11.206	-21.8884	-0.40008	0	-0.28604	-1.0005	-0.89792	0	-0.94064	-7.358	0	0	0	-5.7344	-0.58476	-12.2444	-8.5412	-1.3519	0	-12.5656	-4.84	-7.5712	-0.0288	0	-0.00412	-2.161	-10.4536	-32.0696	0	0	0	0	0	-0.35468	0
Eubacterium_eligens_cholate	-17.2568	-0.02748	0	0	-4.824	0	-0.085512	-20	-20	-3.2531	0	-1.4776	-2.9591	-9.0576	-11.206	-20	-0.40008	0	-0.28604	-1.0005	-0.89792	0	-0.94064	-7.358	0	0	0	-5.7344	-0.58476	-12.2444	-8.5412	-1.3519	0	-12.5656	-4.84	-7.5712	-0.0288	0	-0.00412	-2.161	-10.4536	-20	0	0	0	0	0	-0.35468	0
Eubacterium_eligens_csn	-17.2568	-0.02748	0	0	-4.824	0	-0.085512	-21.8664	-24.8884	-3.2531	0	-1.4776	-2.9591	-9.0576	-11.206	-21.8884	-0.40008	0	-0.28604	-1.0005	-0.89792	0	-0.94064	-7.358	0	0	0	-5.7344	-0.58476	-12.2444	-8.5412	-1.3519	0	-12.5656	-4.84	-7.5712	-0.0288	0	-0.00412	-2.161	-10.4536	-32.0696	0	0	0	0	0	-0.35468	0
Eubacterium_eligens_cytd	-17.2568	-0.02748	0	0	-4.824	0	-0.085512	-21.8664	-24.8884	-3.2531	0	-1.4776	-2.9591	-9.0576	-11.206	-21.8884	-0.40008	0	-0.28604	-1.0005	-0.89792	0	-0.94064	-7.358	0	0	0	-5.7344	-0.58476	-12.2444	-8.5412	-1.3519	0	-12.5656	-4.84	-7.5712	-0.0288	0	-0.00412	-2.161	-10.4536	-32.0696	0	0	0	0	0	-0.35468	0
Eubacterium_eligens_dcyt	-17.2556	-0.027478	0	0	-4.8237	0	-0.085506	-21.8649	-24.8867	-3.2529	0	-1.4775	-2.9589	-9.057	-11.2052	-21.8869	-0.40005	0	-0.28602	-1.0004	-0.89786	0	-0.94058	-7.3575	0	0	0	-5.734	-0.58472	-12.2436	-8.5406	-1.3518	0	-12.5648	-4.8397	-7.5707	-0.028798	0	-0.00412	-2.1609	-10.4529	-32.0674	0	0	0	0	0	-0.35466	0
Eubacterium_eligens_dgsn	-17.2568	-0.02748	0	0	-4.824	0	-0.085512	-21.8664	-24.8884	-3.2531	0	-1.4776	-2.9591	-9.0576	-11.206	-21.8884	-0.40008	0	-0.28604	-1.0005	-0.89792	0	-0.94064	-7.358	0	0	0	-5.7344	-0.58476	-12.2444	-8.5412	-1.3519	0	-12.5656	-4.84	-7.5712	-0.0288	0	-0.00412	-2.161	-10.4536	-32.0696	0	0	0	0	0	-0.35468	0
Eubacterium_eligens_fum	-17.2568	-0.02748	0	0	-4.824	0	-0.085512	-21.8664	-24.8884	-3.2531	0	-1.4776	-2.9591	-9.0576	-11.206	-21.8884	-0.40008	0	-0.28604	-1.0005	-0.89792	0	-0.94064	-7.358	0	0	0	-5.7344	-0.58476	-12.2444	-8.5412	-1.3519	0	-12.5656	-4.84	-7.5712	-0.0288	0	-0.00412	-2.161	-10.4536	-32.0696	0	0	0	0	0	-0.35468	0
Eubacterium_eligens_glcn	-17.2568	-0.02748	0	0	-4.824	0	-0.085512	-21.8664	-24.8884	-3.2531	0	-1.4776	-2.9591	-9.0576	-11.206	-21.8884	-0.40008	0	-0.28604	-1.0005	-0.89792	0	-0.94064	-7.358	0	0	0	-5.7344	-0.58476	-12.2444	-8.5412	-1.3519	0	-12.5656	-4.84	-7.5712	-0.0288	0	-0.00412	-2.161	-10.4536	-32.0696	0	0	0	0	0	-0.35468	0
Eubacterium_eligens_glu_L	-17.2342	-0.027444	0	0	-4.8177	0	-0.0854	-21.8378	-24.8558	-3.2489	0	-1.4757	-2.9552	-9.0457	-11.1913	-21.8597	-0.39956	0	-0.28566	-0.99917	-0.89674	0	-0.93941	-7.3484	0	0	0	-5.7269	-0.58399	-12.2284	-8.53	-1.3501	0	-12.5491	-4.8337	-7.5613	-0.028762	0	-0.0041146	-2.1582	-10.4399	-32.0276	0	0	0	0	0	-0.35422	0
Eubacterium_eligens_gly	-17.2568	-0.02748	0	0	-4.824	0	-0.085512	-21.8664	-24.8884	-3.2531	0	-1.4776	-2.9591	-9.0576	-11.206	-21.8884	-0.40008	0	-0.28604	-1.0005	-0.89792	0	-0.94064	-7.358	0	0	0	-5.7344	-0.58476	-12.2444	-8.5412	-1.3519	0	-12.5656	-4.84	-7.5712	-0.0288	0	-0.00412	-2.161	-10.4536	-32.0696	0	0	0	0	0	-0.35468	0
Eubacterium_eligens_gua	-17.2568	-0.02748	0	0	-4.824	0	-0.085512	-21.8664	-24.8884	-3.2531	0	-1.4776	-2.9591	-9.0576	-11.206	-21.8884	-0.40008	0	-0.28604	-1.0005	-0.89792	0	-0.94064	-7.358	0	0	0	-5.7344	-0.58476	-12.2444	-8.5412	-1.3519	0	-12.5656	-4.84	-7.5712	-0.0288	0	-0.00412	-2.161	-10.4536	-32.0696	0	0	0	0	0	-0.35468	0
Eubacterium_eligens_lac_L	-17.2568	-0.02748	0	0	-4.824	0	-0.085512	-21.8664	-24.8884	-3.2531	0	-1.4776	-2.9591	-9.0576	-11.206	-21.8884	-0.40008	0	-0.28604	-1.0005	-0.89792	0	-0.94064	-7.358	0	0	0	-5.7344	-0.58476	-12.2444	-8.5412	-1.3519	0	-12.5656	-4.84	-7.5712	-0.0288	0	-0.00412	-2.161	-10.4536	-32.0696	0	0	0	0	0	-0.35468	0
Eubacterium_eligens_ppa	-17.2568	-0.02748	0	0	-4.824	0	-0.085512	-21.8664	-24.8884	-3.2531	0	-1.4776	-2.9591	-9.0576	-11.206	-21.8884	-0.40008	0	-0.28604	-1.0005	-0.89792	0	-0.94064	-7.358	0	0	0	-5.7344	-0.58476	-12.2444	-8.5412	-1.3519	0	-12.5656	-4.84	-7.5712	-0.0288	0	-0.00412	-2.161	-10.4536	-32.0696	0	0	0	0	0	-0.35468	0
Eubacterium_eligens_pyr	-17.2568	-0.02748	0	0	-4.824	0	-0.085512	-21.8664	-24.8884	-3.2531	0	-1.4776	-2.9591	-9.0576	-11.206	-21.8884	-0.40008	0	-0.28604	-1.0005	-0.89792	0	-0.94064	-7.358	0	0	0	-5.7344	-0.58476	-12.2444	-8.5412	-1.3519	0	-12.5656	-4.84	-7.5712	-0.0288	0	-0.00412	-2.161	-10.4536	-32.0696	0	0	0	0	0	-0.35468	0
Eubacterium_eligens_succ	-17.2568	-0.02748	0	0	-4.824	0	-0.085512	-21.8664	-24.8884	-3.2531	0	-1.4776	-2.9591	-9.0576	-11.206	-21.8884	-0.40008	0	-0.28604	-1.0005	-0.89792	0	-0.94064	-7.358	0	0	0	-5.7344	-0.58476	-12.2444	-8.5412	-1.3519	0	-12.5656	-4.84	-7.5712	-0.0288	0	-0.00412	-2.161	-10.4536	-32.0696	0	0	0	0	0	-0.35468	0
Eubacterium_eligens_taur	-17.2568	-0.02748	0	0	-4.824	0	-0.085512	-20	-20	-3.2531	0	-1.4776	-2.9591	-9.0576	-11.206	-20	-0.40008	0	-0.28604	-1.0005	-0.89792	0	-0.94064	-7.358	0	0	0	-5.7344	-0.58476	-12.2444	-8.5412	-1.3519	0	-12.5656	-4.84	-7.5712	-0.0288	0	-0.00412	-2.161	-10.4536	-20	0	0	0	0	0	-0.35468	0
Eggerthella_lenta_adn	-0.04037	-0.05369	-0.0027635	-0.081102	-0.023623	-0.06628	-0.010956	-0.026074	-0.028617	-0.020249	-0.96564	-0.037831	-0.16573	0	0	-0.19924	-0.00072141	-0.014795	0	-0.066353	0	-0.12827	-0.0043774	0	-0.15518	0	0	0	-0.093936	-0.03911	-0.24954	-0.001839	-0.0083146	-0.018048	-0.084122	0	0	-0.046982	-0.0098797	-0.27155	0	-0.0006586	-0.036396	0	0	-0.98115	-0.12605	0	-0.00077769
Eggerthella_lenta_asp_L	-0.066032	-0.08782	-0.00452	-0.13266	-0.03864	-0.10841	-0.01792	-0.042648	-0.046808	-0.03312	-1.5795	-0.06188	-0.27108	0	0	-0.32589	-0.00118	-0.0242	0	-0.10853	0	-0.2098	-0.00716	0	-0.25382	0	0	0	-0.15365	-0.063972	-0.40816	-0.003008	-0.0136	-0.02952	-0.1376	0	0	-0.076848	-0.01616	-0.44416	0	-0.001068	-0.059532	0	0	-1.6048	-0.20618	0	-0.001272
Eggerthella_lenta_cgly	5.1112e-07	6.7977e-07	3.4987e-08	1.0268e-06	2.9909e-07	8.3916e-07	1.3871e-07	3.3012e-07	3.6232e-07	2.5636e-07	1.2226e-05	4.7898e-07	2.0983e-06	0	0	2.5225e-06	9.1338e-09	1.8732e-07	0	8.4009e-07	0	1.624e-06	5.5422e-08	0	1.9647e-06	0	0	0	1.1893e-06	4.9517e-07	3.1594e-06	2.3283e-08	1.0527e-07	2.285e-07	1.0651e-06	0	0	5.9484e-07	1.2509e-07	3.438e-06	0	8.2668e-09	4.6081e-07	0	0	1.2422e-05	1.5959e-06	0	9.8459e-09
Eggerthella_lenta_cholate	-0.066032	-0.08782	-0.00452	-0.13266	-0.03864	-0.10841	-0.01792	-0.042648	-0.046808	-0.03312	-1.5795	-0.06188	-0.27108	0	0	-0.32589	-0.00118	-0.0242	0	-0.10853	0	-0.2098	-0.00716	0	-0.25382	0	0	0	-0.15365	-0.063972	-0.40816	-0.003008	-0.0136	-0.02952	-0.1376	0	0	-0.076848	-0.01616	-0.44416	0	-0.001068	-0.059532	0	0	-1.6048	-0.20618	0	-0.001272
Eggerthella_lenta_glu_L	-0.066032	-0.08782	-0.00452	-0.13266	-0.03864	-0.10841	-0.01792	-0.042648	-0.046808	-0.03312	-1.5795	-0.06188	-0.27108	0	0	-0.32589	-0.00118	-0.0242	0	-0.10853	0	-0.2098	-0.00716	0	-0.25382	0	0	0	-0.15365	-0.063972	-0.40816	-0.003008	-0.0136	-0.02952	-0.1376	0	0	-0.076848	-0.01616	-0.44416	0	-0.001068	-0.059532	0	0	-1.6048	-0.20618	0	-0.001272
Eggerthella_lenta_gly	-0.066032	-0.08782	-0.00452	-0.13266	-0.03864	-0.10841	-0.01792	-0.042648	-0.046808	-0.03312	-1.5795	-0.06188	-0.27108	0	0	-0.32589	-0.00118	-0.0242	0	-0.10853	0	-0.2098	-0.00716	0	-0.25382	0	0	0	-0.15365	-0.063972	-0.40816	-0.003008	-0.0136	-0.02952	-0.1376	0	0	-0.076848	-0.01616	-0.44416	0	-0.001068	-0.059532	0	0	-1.6048	-0.20618	0	-0.001272
Eggerthella_lenta_lac_L	-0.066032	-0.08782	-0.00452	-0.13266	-0.03864	-0.10841	-0.01792	-0.042648	-0.046808	-0.03312	-1.5795	-0.06188	-0.27108	0	0	-0.32589	-0.00118	-0.0242	0	-0.10853	0	-0.2098	-0.00716	0	-0.25382	0	0	0	-0.15365	-0.063972	-0.40816	-0.003008	-0.0136	-0.02952	-0.1376	0	0	-0.076848	-0.01616	-0.44416	0	-0.001068	-0.059532	0	0	-1.6048	-0.20618	0	-0.001272
Eggerthella_lenta_succ	-0.066032	-0.08782	-0.00452	-0.13266	-0.03864	-0.10841	-0.01792	-0.042648	-0.046808	-0.03312	-1.5795	-0.06188	-0.27108	0	0	-0.32589	-0.00118	-0.0242	0	-0.10853	0	-0.2098	-0.00716	0	-0.25382	0	0	0	-0.15365	-0.063972	-0.40816	-0.003008	-0.0136	-0.02952	-0.1376	0	0	-0.076848	-0.01616	-0.44416	0	-0.001068	-0.059532	0	0	-1.6048	-0.20618	0	-0.001272
Bacteroides_thetaiotaomicron_2obut	-7.0576	-24.0064	0	-0.99952	-1.7905	-3.7793	-0.5514	-3.169	-3.8733	-0.69904	-41.392	-11.6028	-5.3068	-2.1442	-0.39178	-0.15742	-1.5316	-4.0208	-0.4078	-8.7444	0	0	-5.5104	-11.0208	-4.6068	-0.03424	-5.6484	-0.35966	-2.6786	-0.06488	-7.0236	-3.4552	-0.77392	0	-8.4008	-2.6316	-2.7917	-0.22273	-1.869	-5.296	-2.1315	-3.4866	-0.01468	-5.5356	0	-7.3984	-2.2092	-0.53336	-5.5624
Bacteroides_thetaiotaomicron_4abut	-7.0576	-24.0064	0	-0.99952	-1.7905	-3.7793	-0.5514	-3.169	-3.8733	-0.69904	-41.392	-11.6028	-5.3068	-2.1442	-0.39178	-0.15742	-1.5316	-4.0208	-0.4078	-8.7444	0	0	-5.5104	-11.0208	-4.6068	-0.03424	-5.6484	-0.35966	-2.6786	-0.06488	-7.0236	-3.4552	-0.77392	0	-8.4008	-2.6316	-2.7917	-0.22273	-1.869	-5.296	-2.1315	-3.4866	-0.01468	-5.5356	0	-7.3984	-2.2092	-0.53336	-5.5624
Bacteroides_thetaiotaomicron_acgam	-7.0576	-24.0064	0	-0.99952	-1.7905	-3.7793	-0.5514	-3.169	-3.8733	-0.69904	-41.392	-11.6028	-5.3068	-2.1442	-0.39178	-0.15742	-1.5316	-4.0208	-0.4078	-8.7444	0	0	-5.5104	-11.0208	-4.6068	-0.03424	-5.6484	-0.35966	-2.6786	-0.06488	-7.0236	-3.4552	-0.77392	0	-8.4008	-2.6316	-2.7917	-0.22273	-1.869	-5.296	-2.1315	-3.4866	-0.01468	-5.5356	0	-7.3984	-2.2092	-0.53336	-5.5624
Bacteroides_thetaiotaomicron_adn	-7.0576	-24.0064	0	-0.99952	-1.7905	-3.7793	-0.5514	-3.169	-3.8733	-0.69904	-41.392	-11.6028	-5.3068	-2.1442	-0.39178	-0.15742	-1.5316	-4.0208	-0.4078	-8.7444	0	0	-5.5104	-11.0208	-4.6068	-0.03424	-5.6484	-0.35966	-2.6786	-0.06488	-7.0236	-3.4552	-0.77392	0	-8.4008	-2.6316	-2.7917	-0.22273	-1.869	-5.296	-2.1315	-3.4866	-0.01468	-5.5356	0	-7.3984	-2.2092	-0.53336	-5.5624
Bacteroides_thetaiotaomicron_cholate	-7.0576	-24.0064	0	-0.99952	-1.7905	-3.7793	-0.5514	-3.169	-3.8733	-0.69904	-41.392	-11.6028	-5.3068	-2.1442	-0.39178	-0.15742	-1.5316	-4.0208	-0.4078	-8.7444	0	0	-5.5104	-11.0208	-4.6068	-0.03424	-5.6484	-0.35966	-2.6786	-0.06488	-7.0236	-3.4552	-0.77392	0	-8.4008	-2.6316	-2.7917	-0.22273	-1.869	-5.296	-2.1315	-3.4866	-0.01468	-5.5356	0	-7.3984	-2.2092	-0.53336	-5.5624
Bacteroides_thetaiotaomicron_cytd	-7.0524	-23.9888	0	-0.99879	-1.7892	-3.7765	-0.551	-3.1667	-3.8704	-0.69853	-41.3616	-11.5943	-5.3029	-2.1426	-0.39149	-0.1573	-1.5305	-4.0178	-0.4075	-8.738	0	0	-5.5064	-11.0127	-4.6034	-0.034215	-5.6443	-0.35939	-2.6767	-0.064832	-7.0184	-3.4527	-0.77335	0	-8.3946	-2.6296	-2.7896	-0.22256	-1.8676	-5.2921	-2.13	-3.4841	-0.014669	-5.5315	0	-7.393	-2.2076	-0.53297	-5.5583
Bacteroides_thetaiotaomicron_dcyt	-7.0576	-24.0064	0	-0.99952	-1.7905	-3.7793	-0.5514	-3.169	-3.8733	-0.69904	-41.392	-11.6028	-5.3068	-2.1442	-0.39178	-0.15742	-1.5316	-4.0208	-0.4078	-8.7444	0	0	-5.5104	-11.0208	-4.6068	-0.03424	-5.6484	-0.35966	-2.6786	-0.06488	-7.0236	-3.4552	-0.77392	0	-8.4008	-2.6316	-2.7917	-0.22273	-1.869	-5.296	-2.1315	-3.4866	-0.01468	-5.5356	0	-7.3984	-2.2092	-0.53336	-5.5624
Bacteroides_thetaiotaomicron_gam	-4	-4	0	-0.60105	-1.7905	-3.7793	-0.46998	-3.169	-2.0366	-0.69904	-4	-4	-2.7534	-2.1442	-0.39178	-0.15742	-1.5316	-4	-0.4078	-4	0	0	-4	-4	-4	-0.03424	-3.5888	-0.35966	-2.6786	-0.06488	-3.9589	-3.2009	-0.77392	0	-4	-2.5535	-2.0725	-0.22273	-1.772	-4	-2.1315	-2.9404	-0.01468	-4	0	-4	-1.2072	-0.53336	-4
Bacteroides_thetaiotaomicron_glcur	-7.0576	-9	0	-0.99952	-1.7905	-3.7793	-0.5514	-3.169	-3.8733	-0.69904	-9	-9	-5.3068	-2.1442	-0.39178	-0.15742	-1.5316	-4.0208	-0.4078	-8.3175	0	0	-5.5104	-9	-4.6068	-0.03424	-5.6484	-0.35966	-2.6786	-0.06488	-7.0236	-3.4552	-0.77392	0	-8.4008	-2.6316	-2.7917	-0.22273	-1.869	-5.296	-2.1315	-3.4866	-0.01468	-5.5356	0	-7.3984	-2.2092	-0.53336	-5.5624
Bacteroides_thetaiotaomicron_gly	-7.0576	-24.0064	0	-0.99952	-1.7905	-3.7793	-0.5514	-3.169	-3.8733	-0.69904	-41.392	-11.6028	-5.3068	-2.1442	-0.39178	-0.15742	-1.5316	-4.0208	-0.4078	-8.7444	0	0	-5.5104	-11.0208	-4.6068	-0.03424	-5.6484	-0.35966	-2.6786	-0.06488	-7.0236	-3.4552	-0.77392	0	-8.4008	-2.6316	-2.7917	-0.22273	-1.869	-5.296	-2.1315	-3.4866	-0.01468	-5.5356	0	-7.3984	-2.2092	-0.53336	-5.5624
Bacteroides_thetaiotaomicron_gsn	-7.0576	-24.0064	0	-0.99952	-1.7905	-3.7793	-0.5514	-3.169	-3.8733	-0.69904	-41.392	-11.6028	-5.3068	-2.1442	-0.39178	-0.15742	-1.5316	-4.0208	-0.4078	-8.7444	0	0	-5.5104	-11.0208	-4.6068	-0.03424	-5.6484	-0.35966	-2.6786	-0.06488	-7.0236	-3.4552	-0.77392	0	-8.4008	-2.6316	-2.7917	-0.22273	-1.869	-5.296	-2.1315	-3.4866	-0.01468	-5.5356	0	-7.3984	-2.2092	-0.53336	-5.5624
Bacteroides_thetaiotaomicron_ins	-4.7447	-15.4187	0	-0.66524	-1.2656	-2.6241	-0.37908	-2.2184	-2.5065	-0.51125	-25.5079	-7.6708	-3.425	-1.5083	-0.29049	-0.11766	-1.0515	-2.7803	-0.30205	-5.6673	0	0	-3.7439	-7.298	-3.1524	-0.025593	-3.7331	-0.2673	-1.8583	-0.045633	-4.611	-2.3471	-0.56333	0	-5.6001	-1.7907	-1.8599	-0.16648	-1.2729	-3.6052	-1.501	-2.3413	-0.010527	-3.7602	0	-4.9652	-1.4405	-0.39268	-3.7337
Bacteroides_thetaiotaomicron_isoval	-3.5288	-12.0032	0	-0.49976	-0.89526	-1.8897	-0.2757	-1.5845	-1.9366	-0.34952	-20.696	-5.8014	-2.6534	-1.0721	-0.19589	-0.078708	-0.7658	-2.0104	-0.2039	-4.3722	0	0	-2.7552	-5.5104	-2.3034	-0.01712	-2.8242	-0.17983	-1.3393	-0.03244	-3.5118	-1.7276	-0.38696	0	-4.2004	-1.3158	-1.3958	-0.11136	-0.9345	-2.648	-1.0658	-1.7433	-0.00734	-2.7678	0	-3.6992	-1.1046	-0.26668	-2.7812
Bacteroides_thetaiotaomicron_ppa	-7.0576	-24.0064	0	-0.99952	-1.7905	-3.7793	-0.5514	-3.169	-3.8733	-0.69904	-41.392	-11.6028	-5.3068	-2.1442	-0.39178	-0.15742	-1.5316	-4.0208	-0.4078	-8.7444	0	0	-5.5104	-11.0208	-4.6068	-0.03424	-5.6484	-0.35966	-2.6786	-0.06488	-7.0236	-3.4552	-0.77392	0	-8.4008	-2.6316	-2.7917	-0.22273	-1.869	-5.296	-2.1315	-3.4866	-0.01468	-5.5356	0	-7.3984	-2.2092	-0.53336	-5.5624
Bacteroides_thetaiotaomicron_succ	-7.0576	-24.0064	0	-0.99952	-1.7905	-3.7793	-0.5514	-3.169	-3.8733	-0.69904	-41.392	-11.6028	-5.3068	-2.1442	-0.39178	-0.15742	-1.5316	-4.0208	-0.4078	-8.7444	0	0	-5.5104	-11.0208	-4.6068	-0.03424	-5.6484	-0.35966	-2.6786	-0.06488	-7.0236	-3.4552	-0.77392	0	-8.4008	-2.6316	-2.7917	-0.22273	-1.869	-5.296	-2.1315	-3.4866	-0.01468	-5.5356	0	-7.3984	-2.2092	-0.53336	-5.5624
Bacteroides_thetaiotaomicron_taur	-7.0576	-20	0	-0.99952	-1.7905	-3.7793	-0.5514	-3.169	-3.8733	-0.69904	-20	-11.6028	-5.3068	-2.1442	-0.39178	-0.15742	-1.5316	-4.0208	-0.4078	-8.7444	0	0	-5.5104	-11.0208	-4.6068	-0.03424	-5.6484	-0.35966	-2.6786	-0.06488	-7.0236	-3.4552	-0.77392	0	-8.4008	-2.6316	-2.7917	-0.22273	-1.869	-5.296	-2.1315	-3.4866	-0.01468	-5.5356	0	-7.3984	-2.2092	-0.53336	-5.5624
Bacteroides_thetaiotaomicron_urea	-7.0576	-24.0064	0	-0.99952	-1.7905	-3.7793	-0.5514	-3.169	-3.8733	-0.69904	-41.392	-11.6028	-5.3068	-2.1442	-0.39178	-0.15742	-1.5316	-4.0208	-0.4078	-8.7444	0	0	-5.5104	-11.0208	-4.6068	-0.03424	-5.6484	-0.35966	-2.6786	-0.06488	-7.0236	-3.4552	-0.77392	0	-8.4008	-2.6316	-2.7917	-0.22273	-1.869	-5.296	-2.1315	-3.4866	-0.01468	-5.5356	0	-7.3984	-2.2092	-0.53336	-5.5624
Bacteroides_thetaiotaomicron_uri	-7.0576	-24.0064	0	-0.99952	-1.7905	-3.7793	-0.5514	-3.169	-3.8733	-0.69904	-41.392	-11.6028	-5.3068	-2.1442	-0.39178	-0.15742	-1.5316	-4.0208	-0.4078	-8.7444	0	0	-5.5104	-11.0208	-4.6068	-0.03424	-5.6484	-0.35966	-2.6786	-0.06488	-7.0236	-3.4552	-0.77392	0	-8.4008	-2.6316	-2.7917	-0.22273	-1.869	-5.296	-2.1315	-3.4866	-0.01468	-5.5356	0	-7.3984	-2.2092	-0.53336	-5.5624
Streptococcus_vestibularis_2obut	-0.54692	0	0	0	0	0	-3.4813	-0.044428	-0.30357	0	-0.16952	0	-0.29774	0	-0.043332	0	-0.07918	-0.090384	0	0	-0.057068	0	-0.11438	0	0	0	0	0	-0.36586	-0.10543	-0.1842	0	-0.01892	0	-0.16857	-0.02636	0	0	0	0	0	-13.9264	-0.21514	-0.12511	0	0	0	0	0
Streptococcus_vestibularis_adn	-0.54692	0	0	0	0	0	-3.4813	-0.044428	-0.30357	0	-0.16952	0	-0.29774	0	-0.043332	0	-0.07918	-0.090384	0	0	-0.057068	0	-0.11438	0	0	0	0	0	-0.36586	-0.10543	-0.1842	0	-0.01892	0	-0.16857	-0.02636	0	0	0	0	0	-13.9264	-0.21514	-0.12511	0	0	0	0	0
Streptococcus_vestibularis_asp_L	-0.54692	0	0	0	0	0	-3.4813	-0.044428	-0.30357	0	-0.16952	0	-0.29774	0	-0.043332	0	-0.07918	-0.090384	0	0	-0.057068	0	-0.11438	0	0	0	0	0	-0.36586	-0.10543	-0.1842	0	-0.01892	0	-0.16857	-0.02636	0	0	0	0	0	-13.9264	-0.21514	-0.12511	0	0	0	0	0
Streptococcus_vestibularis_cytd	-0.54692	0	0	0	0	0	-3.4813	-0.044428	-0.30357	0	-0.16952	0	-0.29774	0	-0.043332	0	-0.07918	-0.090384	0	0	-0.057068	0	-0.11438	0	0	0	0	0	-0.36586	-0.10543	-0.1842	0	-0.01892	0	-0.16857	-0.02636	0	0	0	0	0	-13.9264	-0.21514	-0.12511	0	0	0	0	0
Streptococcus_vestibularis_dcyt	-0.54692	0	0	0	0	0	-3.4813	-0.044428	-0.30357	0	-0.16952	0	-0.29774	0	-0.043332	0	-0.07918	-0.090384	0	0	-0.057068	0	-0.11438	0	0	0	0	0	-0.36586	-0.10543	-0.1842	0	-0.01892	0	-0.16857	-0.02636	0	0	0	0	0	-13.9264	-0.21514	-0.12511	0	0	0	0	0
Streptococcus_vestibularis_dgsn	-0.54692	0	0	0	0	0	-3.4813	-0.044428	-0.30357	0	-0.16952	0	-0.29774	0	-0.043332	0	-0.07918	-0.090384	0	0	-0.057068	0	-0.11438	0	0	0	0	0	-0.36586	-0.10543	-0.1842	0	-0.01892	0	-0.16857	-0.02636	0	0	0	0	0	-13.9264	-0.21514	-0.12511	0	0	0	0	0
Streptococcus_vestibularis_dopa	-0.54692	0	0	0	0	0	-3.4813	-0.044428	-0.30357	0	-0.16952	0	-0.29774	0	-0.043332	0	-0.07918	-0.090384	0	0	-0.057068	0	-0.11438	0	0	0	0	0	-0.36586	-0.10543	-0.1842	0	-0.01892	0	-0.16857	-0.02636	0	0	0	0	0	-10	-0.21514	-0.12511	0	0	0	0	0
Streptococcus_vestibularis_glu_L	-0.54692	0	0	0	0	0	-3.4813	-0.044428	-0.30357	0	-0.16952	0	-0.29774	0	-0.043332	0	-0.07918	-0.090384	0	0	-0.057068	0	-0.11438	0	0	0	0	0	-0.36586	-0.10543	-0.1842	0	-0.01892	0	-0.16857	-0.02636	0	0	0	0	0	-13.9264	-0.21514	-0.12511	0	0	0	0	0
Streptococcus_vestibularis_gly	-0.54692	0	0	0	0	0	-3.4813	-0.044428	-0.30357	0	-0.16952	0	-0.29774	0	-0.043332	0	-0.07918	-0.090384	0	0	-0.057068	0	-0.11438	0	0	0	0	0	-0.36586	-0.10543	-0.1842	0	-0.01892	0	-0.16857	-0.02636	0	0	0	0	0	-13.9264	-0.21514	-0.12511	0	0	0	0	0
Streptococcus_vestibularis_hista	-0.54681	0	0	0	0	0	-3.4806	-0.044419	-0.30351	0	-0.16949	0	-0.29768	0	-0.043323	0	-0.079164	-0.090365	0	0	-0.057056	0	-0.11435	0	0	0	0	0	-0.36578	-0.10541	-0.18416	0	-0.018916	0	-0.16854	-0.026355	0	0	0	0	0	-13.9235	-0.2151	-0.12508	0	0	0	0	0
Streptococcus_vestibularis_ins	-0.54692	0	0	0	0	0	-3.4813	-0.044428	-0.30357	0	-0.16952	0	-0.29774	0	-0.043332	0	-0.07918	-0.090384	0	0	-0.057068	0	-0.11438	0	0	0	0	0	-0.36586	-0.10543	-0.1842	0	-0.01892	0	-0.16857	-0.02636	0	0	0	0	0	-13.9264	-0.21514	-0.12511	0	0	0	0	0
Streptococcus_vestibularis_lac_L	-0.54692	0	0	0	0	0	-3.4813	-0.044428	-0.30357	0	-0.16952	0	-0.29774	0	-0.043332	0	-0.07918	-0.090384	0	0	-0.057068	0	-0.11438	0	0	0	0	0	-0.36586	-0.10543	-0.1842	0	-0.01892	0	-0.16857	-0.02636	0	0	0	0	0	-13.9264	-0.21514	-0.12511	0	0	0	0	0
Streptococcus_vestibularis_ppa	-0.54692	0	0	0	0	0	-3.4813	-0.044428	-0.30357	0	-0.16952	0	-0.29774	0	-0.043332	0	-0.07918	-0.090384	0	0	-0.057068	0	-0.11438	0	0	0	0	0	-0.36586	-0.10543	-0.1842	0	-0.01892	0	-0.16857	-0.02636	0	0	0	0	0	-13.9264	-0.21514	-0.12511	0	0	0	0	0
Streptococcus_vestibularis_srtn	-0.54692	0	0	0	0	0	-3.4813	-0.044428	-0.30357	0	-0.16952	0	-0.29774	0	-0.043332	0	-0.07918	-0.090384	0	0	-0.057068	0	-0.11438	0	0	0	0	0	-0.36586	-0.10543	-0.1842	0	-0.01892	0	-0.16857	-0.02636	0	0	0	0	0	-10	-0.21514	-0.12511	0	0	0	0	0
Streptococcus_vestibularis_succ	-0.54692	0	0	0	0	0	-3.4813	-0.044428	-0.30357	0	-0.16952	0	-0.29774	0	-0.043332	0	-0.07918	-0.090384	0	0	-0.057068	0	-0.11438	0	0	0	0	0	-0.36586	-0.10543	-0.1842	0	-0.01892	0	-0.16857	-0.02636	0	0	0	0	0	-13.9264	-0.21514	-0.12511	0	0	0	0	0
Streptococcus_vestibularis_trypta	-0.33589	0	0	0	0	0	-2.1222	-0.028353	-0.18774	0	-0.10614	0	-0.18419	0	-0.027654	0	-0.050531	-0.057682	0	0	-0.03642	0	-0.07257	0	0	0	0	0	-0.22566	-0.067125	-0.11507	0	-0.012074	0	-0.10556	-0.016823	0	0	0	0	0	-8.4752	-0.13391	-0.079103	0	0	0	0	0
Streptococcus_vestibularis_tym	-0.54692	0	0	0	0	0	-3.4813	-0.044428	-0.30357	0	-0.16952	0	-0.29774	0	-0.043332	0	-0.07918	-0.090384	0	0	-0.057068	0	-0.11438	0	0	0	0	0	-0.36586	-0.10543	-0.1842	0	-0.01892	0	-0.16857	-0.02636	0	0	0	0	0	-13.9264	-0.21514	-0.12511	0	0	0	0	0
Streptococcus_vestibularis_uri	-0.54692	0	0	0	0	0	-3.4813	-0.044428	-0.30357	0	-0.16952	0	-0.29774	0	-0.043332	0	-0.07918	-0.090384	0	0	-0.057068	0	-0.11438	0	0	0	0	0	-0.36586	-0.10543	-0.1842	0	-0.01892	0	-0.16857	-0.02636	0	0	0	0	0	-13.9264	-0.21514	-0.12511	0	0	0	0	0
Veillonella_dispar_akg	-0.00644	0	-0.22181	-0.0116	0	0	-0.86752	0	-0.1392	0	0	-0.6394	-0.43376	0	-0.00564	-0.15883	-0.08606	-0.40932	0	0	0	0	-0.0372	-0.00888	-0.056436	0	0	-0.088616	0	-0.083004	-0.02696	0	0	0	-0.00624	0	-0.10311	0	0	0	-0.10838	-0.02996	-0.81188	0	0	0	0	0	0
Veillonella_dispar_asp_L	-0.00644	0	-0.22181	-0.0116	0	0	-0.86752	0	-0.1392	0	0	-0.6394	-0.43376	0	-0.00564	-0.15883	-0.08606	-0.40932	0	0	0	0	-0.0372	-0.00888	-0.056436	0	0	-0.088616	0	-0.083004	-0.02696	0	0	0	-0.00624	0	-0.10311	0	0	0	-0.10838	-0.02996	-0.81188	0	0	0	0	0	0
Veillonella_dispar_cgly	4.9849e-08	0	1.7169e-06	8.979e-08	0	0	6.715e-06	0	1.0775e-06	0	0	4.9493e-06	3.3575e-06	0	4.3656e-08	1.2294e-06	6.6615e-07	3.1683e-06	0	0	0	0	2.8795e-07	6.8735e-08	4.3684e-07	0	0	6.8593e-07	0	6.4249e-07	2.0868e-07	0	0	0	4.8301e-08	0	7.9814e-07	0	0	0	8.3888e-07	2.319e-07	6.2843e-06	0	0	0	0	0	0
Veillonella_dispar_dcyt	-0.0064359	0	-0.22167	-0.011593	0	0	-0.86696	0	-0.13911	0	0	-0.63899	-0.43348	0	-0.0056364	-0.15873	-0.086005	-0.40906	0	0	0	0	-0.037176	-0.0088743	-0.0564	0	0	-0.088559	0	-0.082951	-0.026943	0	0	0	-0.006236	0	-0.10305	0	0	0	-0.10831	-0.029941	-0.81136	0	0	0	0	0	0
Veillonella_dispar_fum	-0.00644	0	-0.22181	-0.0116	0	0	-0.86752	0	-0.1392	0	0	-0.6394	-0.43376	0	-0.00564	-0.15883	-0.08606	-0.40932	0	0	0	0	-0.0372	-0.00888	-0.056436	0	0	-0.088616	0	-0.083004	-0.02696	0	0	0	-0.00624	0	-0.10311	0	0	0	-0.10838	-0.02996	-0.81188	0	0	0	0	0	0
Veillonella_dispar_glu_L	-0.00644	0	-0.22181	-0.0116	0	0	-0.86752	0	-0.1392	0	0	-0.6394	-0.43376	0	-0.00564	-0.15883	-0.08606	-0.40932	0	0	0	0	-0.0372	-0.00888	-0.056436	0	0	-0.088616	0	-0.083004	-0.02696	0	0	0	-0.00624	0	-0.10311	0	0	0	-0.10838	-0.02996	-0.81188	0	0	0	0	0	0
Veillonella_dispar_gly	-0.00644	0	-0.22181	-0.0116	0	0	-0.86752	0	-0.1392	0	0	-0.6394	-0.43376	0	-0.00564	-0.15883	-0.08606	-0.40932	0	0	0	0	-0.0372	-0.00888	-0.056436	0	0	-0.088616	0	-0.083004	-0.02696	0	0	0	-0.00624	0	-0.10311	0	0	0	-0.10838	-0.02996	-0.81188	0	0	0	0	0	0
Veillonella_dispar_glyc3p	-0.0064318	0	-0.22153	-0.011585	0	0	-0.86641	0	-0.13902	0	0	-0.63859	-0.43321	0	-0.0056328	-0.15863	-0.08595	-0.4088	0	0	0	0	-0.037153	-0.0088687	-0.056364	0	0	-0.088503	0	-0.082898	-0.026926	0	0	0	-0.006232	0	-0.10298	0	0	0	-0.10824	-0.029922	-0.81085	0	0	0	0	0	0
Veillonella_dispar_lac_L	-0.00644	0	-0.22181	-0.0116	0	0	-0.86752	0	-0.1392	0	0	-0.6394	-0.43376	0	-0.00564	-0.15883	-0.08606	-0.40932	0	0	0	0	-0.0372	-0.00888	-0.056436	0	0	-0.088616	0	-0.083004	-0.02696	0	0	0	-0.00624	0	-0.10311	0	0	0	-0.10838	-0.02996	-0.81188	0	0	0	0	0	0
Veillonella_dispar_ppa	-0.00644	0	-0.22181	-0.0116	0	0	-0.86752	0	-0.1392	0	0	-0.6394	-0.43376	0	-0.00564	-0.15883	-0.08606	-0.40932	0	0	0	0	-0.0372	-0.00888	-0.056436	0	0	-0.088616	0	-0.083004	-0.02696	0	0	0	-0.00624	0	-0.10311	0	0	0	-0.10838	-0.02996	-0.81188	0	0	0	0	0	0
Veillonella_dispar_pyr	-0.00644	0	-0.22181	-0.0116	0	0	-0.86752	0	-0.1392	0	0	-0.6394	-0.43376	0	-0.00564	-0.15883	-0.08606	-0.40932	0	0	0	0	-0.0372	-0.00888	-0.056436	0	0	-0.088616	0	-0.083004	-0.02696	0	0	0	-0.00624	0	-0.10311	0	0	0	-0.10838	-0.02996	-0.81188	0	0	0	0	0	0
Veillonella_dispar_succ	-0.00644	0	-0.22181	-0.0116	0	0	-0.86752	0	-0.1392	0	0	-0.6394	-0.43376	0	-0.00564	-0.15883	-0.08606	-0.40932	0	0	0	0	-0.0372	-0.00888	-0.056436	0	0	-0.088616	0	-0.083004	-0.02696	0	0	0	-0.00624	0	-0.10311	0	0	0	-0.10838	-0.02996	-0.81188	0	0	0	0	0	0
Streptococcus_anginosus_adn	-9.2734e-05	0	0	0	-0.00011078	0	-5.094e-05	0	-0.0011003	-1.2702e-05	0	0	-0.0056658	0	-0.00030766	-0.0001454	0	-4.7878e-06	0	-3.713e-05	-0.00014216	0	-8.6917e-05	0	-1.4331e-05	0	-9.8492e-05	-0.00049262	-0.00080982	-0.000344	0	0	0	-0.00048792	-0.00018915	0	0	-5.55e-05	-1.8435e-05	-3.0225e-05	-1.5634e-05	-7.6716e-05	-1.4005e-05	-1.0944e-05	0	0	0	0	-3.0811e-05
Streptococcus_anginosus_asp_L	-0.056944	0	0	0	-0.068028	0	-0.03128	0	-0.67568	-0.0078	0	0	-3.4791	0	-0.18892	-0.089284	0	-0.00294	0	-0.0228	-0.087296	0	-0.053372	0	-0.0088	0	-0.06048	-0.3025	-0.49728	-0.21124	0	0	0	-0.29961	-0.11615	0	0	-0.03408	-0.01132	-0.01856	-0.0096	-0.047108	-0.0086	-0.00672	0	0	0	0	-0.01892
Streptococcus_anginosus_glu_L	-0.056944	0	0	0	-0.068028	0	-0.03128	0	-0.67568	-0.0078	0	0	-3.4791	0	-0.18892	-0.089284	0	-0.00294	0	-0.0228	-0.087296	0	-0.053372	0	-0.0088	0	-0.06048	-0.3025	-0.49728	-0.21124	0	0	0	-0.29961	-0.11615	0	0	-0.03408	-0.01132	-0.01856	-0.0096	-0.047108	-0.0086	-0.00672	0	0	0	0	-0.01892
Streptococcus_anginosus_gly	-0.056944	0	0	0	-0.068028	0	-0.03128	0	-0.67568	-0.0078	0	0	-3.4791	0	-0.18892	-0.089284	0	-0.00294	0	-0.0228	-0.087296	0	-0.053372	0	-0.0088	0	-0.06048	-0.3025	-0.49728	-0.21124	0	0	0	-0.29961	-0.11615	0	0	-0.03408	-0.01132	-0.01856	-0.0096	-0.047108	-0.0086	-0.00672	0	0	0	0	-0.01892
Streptococcus_anginosus_lac_L	-0.056944	0	0	0	-0.068028	0	-0.03128	0	-0.67568	-0.0078	0	0	-3.4791	0	-0.18892	-0.089284	0	-0.00294	0	-0.0228	-0.087296	0	-0.053372	0	-0.0088	0	-0.06048	-0.3025	-0.49728	-0.21124	0	0	0	-0.29961	-0.11615	0	0	-0.03408	-0.01132	-0.01856	-0.0096	-0.047108	-0.0086	-0.00672	0	0	0	0	-0.01892
Streptococcus_intermedius_2obut	-0.01712	0	0	0	0	0	0	0	0	0	0	0	0	0	0	-0.011	0	0	0	0	0	0	0	0	-0.02132	0	0	-0.00524	-0.007	0	0	0	0	0	0	0	0	0	0	0	0	-0.0016	0	0	0	0	0	0	0
Streptococcus_intermedius_adn	-0.01712	0	0	0	0	0	0	0	0	0	0	0	0	0	0	-0.011	0	0	0	0	0	0	0	0	-0.02132	0	0	-0.00524	-0.007	0	0	0	0	0	0	0	0	0	0	0	0	-0.0016	0	0	0	0	0	0	0
Streptococcus_intermedius_asp_L	-0.01712	0	0	0	0	0	0	0	0	0	0	0	0	0	0	-0.011	0	0	0	0	0	0	0	0	-0.02132	0	0	-0.00524	-0.007	0	0	0	0	0	0	0	0	0	0	0	0	-0.0016	0	0	0	0	0	0	0
Streptococcus_intermedius_cytd	-0.01712	0	0	0	0	0	0	0	0	0	0	0	0	0	0	-0.011	0	0	0	0	0	0	0	0	-0.02132	0	0	-0.00524	-0.007	0	0	0	0	0	0	0	0	0	0	0	0	-0.0016	0	0	0	0	0	0	0
Streptococcus_intermedius_dcyt	-0.01712	0	0	0	0	0	0	0	0	0	0	0	0	0	0	-0.011	0	0	0	0	0	0	0	0	-0.02132	0	0	-0.00524	-0.007	0	0	0	0	0	0	0	0	0	0	0	0	-0.0016	0	0	0	0	0	0	0
Streptococcus_intermedius_dgsn	-0.01712	0	0	0	0	0	0	0	0	0	0	0	0	0	0	-0.011	0	0	0	0	0	0	0	0	-0.02132	0	0	-0.00524	-0.007	0	0	0	0	0	0	0	0	0	0	0	0	-0.0016	0	0	0	0	0	0	0
Streptococcus_intermedius_dopa	-0.01712	0	0	0	0	0	0	0	0	0	0	0	0	0	0	-0.011	0	0	0	0	0	0	0	0	-0.02132	0	0	-0.00524	-0.007	0	0	0	0	0	0	0	0	0	0	0	0	-0.0016	0	0	0	0	0	0	0
Streptococcus_intermedius_glu_L	-0.01712	0	0	0	0	0	0	0	0	0	0	0	0	0	0	-0.011	0	0	0	0	0	0	0	0	-0.02132	0	0	-0.00524	-0.007	0	0	0	0	0	0	0	0	0	0	0	0	-0.0016	0	0	0	0	0	0	0
Streptococcus_intermedius_gly	-0.01712	0	0	0	0	0	0	0	0	0	0	0	0	0	0	-0.011	0	0	0	0	0	0	0	0	-0.02132	0	0	-0.00524	-0.007	0	0	0	0	0	0	0	0	0	0	0	0	-0.0016	0	0	0	0	0	0	0
Streptococcus_intermedius_gua	-0.01712	0	0	0	0	0	0	0	0	0	0	0	0	0	0	-0.011	0	0	0	0	0	0	0	0	-0.02132	0	0	-0.00524	-0.007	0	0	0	0	0	0	0	0	0	0	0	0	-0.0016	0	0	0	0	0	0	0
Streptococcus_intermedius_hista	-0.017116	0	0	0	0	0	0	0	0	0	0	0	0	0	0	-0.010998	0	0	0	0	0	0	0	0	-0.021316	0	0	-0.0052389	-0.0069986	0	0	0	0	0	0	0	0	0	0	0	0	-0.0015997	0	0	0	0	0	0	0
Streptococcus_intermedius_lac_L	-0.01712	0	0	0	0	0	0	0	0	0	0	0	0	0	0	-0.011	0	0	0	0	0	0	0	0	-0.02132	0	0	-0.00524	-0.007	0	0	0	0	0	0	0	0	0	0	0	0	-0.0016	0	0	0	0	0	0	0
Streptococcus_intermedius_ppa	-0.01712	0	0	0	0	0	0	0	0	0	0	0	0	0	0	-0.011	0	0	0	0	0	0	0	0	-0.02132	0	0	-0.00524	-0.007	0	0	0	0	0	0	0	0	0	0	0	0	-0.0016	0	0	0	0	0	0	0
Streptococcus_intermedius_srtn	-0.01712	0	0	0	0	0	0	0	0	0	0	0	0	0	0	-0.011	0	0	0	0	0	0	0	0	-0.02132	0	0	-0.00524	-0.007	0	0	0	0	0	0	0	0	0	0	0	0	-0.0016	0	0	0	0	0	0	0
Streptococcus_intermedius_succ	-0.01712	0	0	0	0	0	0	0	0	0	0	0	0	0	0	-0.011	0	0	0	0	0	0	0	0	-0.02132	0	0	-0.00524	-0.007	0	0	0	0	0	0	0	0	0	0	0	0	-0.0016	0	0	0	0	0	0	0
Streptococcus_intermedius_trypta	-0.017118	0	0	0	0	0	0	0	0	0	0	0	0	0	0	-0.010999	0	0	0	0	0	0	0	0	-0.021317	0	0	-0.0052393	-0.006999	0	0	0	0	0	0	0	0	0	0	0	0	-0.0015998	0	0	0	0	0	0	0
Streptococcus_intermedius_tym	-0.01712	0	0	0	0	0	0	0	0	0	0	0	0	0	0	-0.011	0	0	0	0	0	0	0	0	-0.02132	0	0	-0.00524	-0.007	0	0	0	0	0	0	0	0	0	0	0	0	-0.0016	0	0	0	0	0	0	0
Streptococcus_intermedius_uri	-0.01712	0	0	0	0	0	0	0	0	0	0	0	0	0	0	-0.011	0	0	0	0	0	0	0	0	-0.02132	0	0	-0.00524	-0.007	0	0	0	0	0	0	0	0	0	0	0	0	-0.0016	0	0	0	0	0	0	0
Holdemania_filiformis_asp_L	-0.03872	-0.075424	0	-0.1141	0	-0.03524	-0.060748	-0.85804	-0.18681	-0.36553	-0.93916	0	0	-0.14404	-0.53768	-0.001544	-0.15954	-0.06774	0	-0.18487	0	-0.07186	0	-0.35289	-0.14272	-0.03488	0	-0.28303	0	0	0	-0.20718	0	0	0	-0.36576	0	-0.12024	0	0	-0.29653	-0.09196	0	-0.13067	0	0	-0.054756	0	-0.12886
Holdemania_filiformis_cholate	-0.03872	-0.075424	0	-0.1141	0	-0.03524	-0.060748	-0.85804	-0.18681	-0.36553	-0.93916	0	0	-0.14404	-0.53768	-0.001544	-0.15954	-0.06774	0	-0.18487	0	-0.07186	0	-0.35289	-0.14272	-0.03488	0	-0.28303	0	0	0	-0.20718	0	0	0	-0.36576	0	-0.12024	0	0	-0.29653	-0.09196	0	-0.13067	0	0	-0.054756	0	-0.12886
Holdemania_filiformis_glu_L	-0.03872	-0.075424	0	-0.1141	0	-0.03524	-0.060748	-0.85804	-0.18681	-0.36553	-0.93916	0	0	-0.14404	-0.53768	-0.001544	-0.15954	-0.06774	0	-0.18487	0	-0.07186	0	-0.35289	-0.14272	-0.03488	0	-0.28303	0	0	0	-0.20718	0	0	0	-0.36576	0	-0.12024	0	0	-0.29653	-0.09196	0	-0.13067	0	0	-0.054756	0	-0.12886
Holdemania_filiformis_gly	-0.03872	-0.075424	0	-0.1141	0	-0.03524	-0.060748	-0.85804	-0.18681	-0.36553	-0.93916	0	0	-0.14404	-0.53768	-0.001544	-0.15954	-0.06774	0	-0.18487	0	-0.07186	0	-0.35289	-0.14272	-0.03488	0	-0.28303	0	0	0	-0.20718	0	0	0	-0.36576	0	-0.12024	0	0	-0.29653	-0.09196	0	-0.13067	0	0	-0.054756	0	-0.12886
Holdemania_filiformis_lac_L	-0.03872	-0.075424	0	-0.1141	0	-0.03524	-0.060748	-0.85804	-0.18681	-0.36553	-0.93916	0	0	-0.14404	-0.53768	-0.001544	-0.15954	-0.06774	0	-0.18487	0	-0.07186	0	-0.35289	-0.14272	-0.03488	0	-0.28303	0	0	0	-0.20718	0	0	0	-0.36576	0	-0.12024	0	0	-0.29653	-0.09196	0	-0.13067	0	0	-0.054756	0	-0.12886
Holdemania_filiformis_succ	-0.03872	-0.075424	0	-0.1141	0	-0.03524	-0.060748	-0.85804	-0.18681	-0.36553	-0.93916	0	0	-0.14404	-0.53768	-0.001544	-0.15954	-0.06774	0	-0.18487	0	-0.07186	0	-0.35289	-0.14272	-0.03488	0	-0.28303	0	0	0	-0.20718	0	0	0	-0.36576	0	-0.12024	0	0	-0.29653	-0.09196	0	-0.13067	0	0	-0.054756	0	-0.12886
Gemella_sanguinis_2obut	-0.01144	-0.109	-0.043212	-0.043252	0	0	-0.1186	0	0	-0.11349	0	0	0	0	0	0	-0.03152	0	-0.10774	-0.0298	-0.17924	0	-0.091056	-0.01736	-0.24336	0	-0.19835	-0.02652	0	-0.1133	-0.15054	0	-0.01968	0	-0.01284	-0.00512	0	0	0	-0.27912	0	-0.11703	-0.089488	0	0	-0.02112	0	0	0
Gemella_sanguinis_asp_L	-0.01144	-0.109	-0.043212	-0.043252	0	0	-0.1186	0	0	-0.11349	0	0	0	0	0	0	-0.03152	0	-0.10774	-0.0298	-0.17924	0	-0.091056	-0.01736	-0.24336	0	-0.19835	-0.02652	0	-0.1133	-0.15054	0	-0.01968	0	-0.01284	-0.00512	0	0	0	-0.27912	0	-0.11703	-0.089488	0	0	-0.02112	0	0	0
Gemella_sanguinis_cytd	-0.01144	-0.109	-0.043212	-0.043252	0	0	-0.1186	0	0	-0.11349	0	0	0	0	0	0	-0.03152	0	-0.10774	-0.0298	-0.17924	0	-0.091056	-0.01736	-0.24336	0	-0.19835	-0.02652	0	-0.1133	-0.15054	0	-0.01968	0	-0.01284	-0.00512	0	0	0	-0.27912	0	-0.11703	-0.089488	0	0	-0.02112	0	0	0
Gemella_sanguinis_dcyt	-0.01144	-0.109	-0.043212	-0.043252	0	0	-0.1186	0	0	-0.11349	0	0	0	0	0	0	-0.03152	0	-0.10774	-0.0298	-0.17924	0	-0.091056	-0.01736	-0.24336	0	-0.19835	-0.02652	0	-0.1133	-0.15054	0	-0.01968	0	-0.01284	-0.00512	0	0	0	-0.27912	0	-0.11703	-0.089488	0	0	-0.02112	0	0	0
Gemella_sanguinis_dgsn	-0.01144	-0.109	-0.043212	-0.043252	0	0	-0.1186	0	0	-0.11349	0	0	0	0	0	0	-0.03152	0	-0.10774	-0.0298	-0.17924	0	-0.091056	-0.01736	-0.24336	0	-0.19835	-0.02652	0	-0.1133	-0.15054	0	-0.01968	0	-0.01284	-0.00512	0	0	0	-0.27912	0	-0.11703	-0.089488	0	0	-0.02112	0	0	0
Gemella_sanguinis_dopa	-0.01144	-0.109	-0.043212	-0.043252	0	0	-0.1186	0	0	-0.11349	0	0	0	0	0	0	-0.03152	0	-0.10774	-0.0298	-0.17924	0	-0.091056	-0.01736	-0.24336	0	-0.19835	-0.02652	0	-0.1133	-0.15054	0	-0.01968	0	-0.01284	-0.00512	0	0	0	-0.27912	0	-0.11703	-0.089488	0	0	-0.02112	0	0	0
Gemella_sanguinis_glu_L	-0.011425	-0.10886	-0.043155	-0.043195	0	0	-0.11845	0	0	-0.11334	0	0	0	0	0	0	-0.031478	0	-0.1076	-0.02976	-0.179	0	-0.090935	-0.017337	-0.24304	0	-0.19808	-0.026485	0	-0.11315	-0.15034	0	-0.019654	0	-0.012823	-0.0051132	0	0	0	-0.27875	0	-0.11688	-0.089369	0	0	-0.021092	0	0	0
Gemella_sanguinis_gly	-0.01144	-0.109	-0.043212	-0.043252	0	0	-0.1186	0	0	-0.11349	0	0	0	0	0	0	-0.03152	0	-0.10774	-0.0298	-0.17924	0	-0.091056	-0.01736	-0.24336	0	-0.19835	-0.02652	0	-0.1133	-0.15054	0	-0.01968	0	-0.01284	-0.00512	0	0	0	-0.27912	0	-0.11703	-0.089488	0	0	-0.02112	0	0	0
Gemella_sanguinis_glyc3p	-0.011404	-0.10866	-0.043078	-0.043118	0	0	-0.11824	0	0	-0.11314	0	0	0	0	0	0	-0.031422	0	-0.10741	-0.029707	-0.17868	0	-0.090773	-0.017306	-0.2426	0	-0.19773	-0.026438	0	-0.11294	-0.15007	0	-0.019619	0	-0.0128	-0.0051041	0	0	0	-0.27825	0	-0.11667	-0.08921	0	0	-0.021054	0	0	0
Gemella_sanguinis_gua	-0.01144	-0.109	-0.043212	-0.043252	0	0	-0.1186	0	0	-0.11349	0	0	0	0	0	0	-0.03152	0	-0.10774	-0.0298	-0.17924	0	-0.091056	-0.01736	-0.24336	0	-0.19835	-0.02652	0	-0.1133	-0.15054	0	-0.01968	0	-0.01284	-0.00512	0	0	0	-0.27912	0	-0.11703	-0.089488	0	0	-0.02112	0	0	0
Gemella_sanguinis_hista	-0.011438	-0.10898	-0.043203	-0.043243	0	0	-0.11858	0	0	-0.11346	0	0	0	0	0	0	-0.031514	0	-0.10772	-0.029794	-0.1792	0	-0.091037	-0.017356	-0.24331	0	-0.19831	-0.026515	0	-0.11327	-0.15051	0	-0.019676	0	-0.012837	-0.005119	0	0	0	-0.27906	0	-0.11701	-0.08947	0	0	-0.021116	0	0	0
Gemella_sanguinis_ins	-0.01144	-0.109	-0.043212	-0.043252	0	0	-0.1186	0	0	-0.11349	0	0	0	0	0	0	-0.03152	0	-0.10774	-0.0298	-0.17924	0	-0.091056	-0.01736	-0.24336	0	-0.19835	-0.02652	0	-0.1133	-0.15054	0	-0.01968	0	-0.01284	-0.00512	0	0	0	-0.27912	0	-0.11703	-0.089488	0	0	-0.02112	0	0	0
Gemella_sanguinis_lac_L	-0.01144	-0.109	-0.043212	-0.043252	0	0	-0.1186	0	0	-0.11349	0	0	0	0	0	0	-0.03152	0	-0.10774	-0.0298	-0.17924	0	-0.091056	-0.01736	-0.24336	0	-0.19835	-0.02652	0	-0.1133	-0.15054	0	-0.01968	0	-0.01284	-0.00512	0	0	0	-0.27912	0	-0.11703	-0.089488	0	0	-0.02112	0	0	0
Gemella_sanguinis_ppa	-0.01144	-0.109	-0.043212	-0.043252	0	0	-0.1186	0	0	-0.11349	0	0	0	0	0	0	-0.03152	0	-0.10774	-0.0298	-0.17924	0	-0.091056	-0.01736	-0.24336	0	-0.19835	-0.02652	0	-0.1133	-0.15054	0	-0.01968	0	-0.01284	-0.00512	0	0	0	-0.27912	0	-0.11703	-0.089488	0	0	-0.02112	0	0	0
Gemella_sanguinis_srtn	-0.01144	-0.109	-0.043212	-0.043252	0	0	-0.1186	0	0	-0.11349	0	0	0	0	0	0	-0.03152	0	-0.10774	-0.0298	-0.17924	0	-0.091056	-0.01736	-0.24336	0	-0.19835	-0.02652	0	-0.1133	-0.15054	0	-0.01968	0	-0.01284	-0.00512	0	0	0	-0.27912	0	-0.11703	-0.089488	0	0	-0.02112	0	0	0
Gemella_sanguinis_succ	-0.01144	-0.109	-0.043212	-0.043252	0	0	-0.1186	0	0	-0.11349	0	0	0	0	0	0	-0.03152	0	-0.10774	-0.0298	-0.17924	0	-0.091056	-0.01736	-0.24336	0	-0.19835	-0.02652	0	-0.1133	-0.15054	0	-0.01968	0	-0.01284	-0.00512	0	0	0	-0.27912	0	-0.11703	-0.089488	0	0	-0.02112	0	0	0
Gemella_sanguinis_trypta	-0.011438	-0.10899	-0.043206	-0.043246	0	0	-0.11859	0	0	-0.11347	0	0	0	0	0	0	-0.031516	0	-0.10773	-0.029796	-0.17922	0	-0.091044	-0.017358	-0.24333	0	-0.19832	-0.026516	0	-0.11328	-0.15052	0	-0.019677	0	-0.012838	-0.00512	0	0	0	-0.27908	0	-0.11702	-0.089476	0	0	-0.021117	0	0	0
Gemella_sanguinis_tym	-0.011437	-0.10897	-0.0432	-0.04324	0	0	-0.11857	0	0	-0.11346	0	0	0	0	0	0	-0.031511	0	-0.10771	-0.029792	-0.17919	0	-0.091031	-0.017355	-0.24329	0	-0.19829	-0.026513	0	-0.11326	-0.15049	0	-0.019675	0	-0.012836	-0.0051186	0	0	0	-0.27904	0	-0.117	-0.089463	0	0	-0.021114	0	0	0
Gemella_sanguinis_uri	-0.01144	-0.109	-0.043212	-0.043252	0	0	-0.1186	0	0	-0.11349	0	0	0	0	0	0	-0.03152	0	-0.10774	-0.0298	-0.17924	0	-0.091056	-0.01736	-0.24336	0	-0.19835	-0.02652	0	-0.1133	-0.15054	0	-0.01968	0	-0.01284	-0.00512	0	0	0	-0.27912	0	-0.11703	-0.089488	0	0	-0.02112	0	0	0
Adlercreutzia_equolifaciens_asp_L	-0.01408	0	-1.104	0	0	0	-0.03256	-0.59792	0	0	0	-0.20682	0	-1.1472	-0.40448	-0.52375	-0.30007	-0.1575	-0.091678	-0.16903	0	-0.53844	0	-0.30634	-0.86074	0	0	-0.61775	-0.17485	0	0	-0.45825	0	-0.63397	0	-0.437	-0.34681	0	0	0	-0.75181	0	0	0	0	0	-2.8677	-0.089023	0
Adlercreutzia_equolifaciens_cgly	1.0899e-07	0	8.5452e-06	0	0	0	2.5203e-07	4.6282e-06	0	0	0	1.6009e-06	0	1.0659e-05	3.1309e-06	4.8957e-06	2.7914e-06	1.2191e-06	8.4055e-07	1.5714e-06	0	5.0298e-06	0	2.7447e-06	8.0006e-06	0	0	5.7821e-06	1.5263e-06	0	0	4.1238e-06	0	5.9348e-06	0	3.9427e-06	3.2454e-06	0	0	0	7.0144e-06	0	0	0	0	0	2.2198e-05	8.2882e-07	0
Adlercreutzia_equolifaciens_glu_L	-0.01408	0	-1.104	0	0	0	-0.03256	-0.57688	0	0	0	-0.20682	0	-1.0737	-0.40448	-0.50742	-0.29761	-0.1575	-0.091035	-0.1686	0	-0.52073	0	-0.29812	-0.81335	0	0	-0.5931	-0.16904	0	0	-0.44022	0	-0.60788	0	-0.42129	-0.34356	0	0	0	-0.71475	0	0	0	0	0	-2.4762	-0.088822	0
Adlercreutzia_equolifaciens_gly	-0.01408	0	-1.104	0	0	0	-0.03256	-0.59792	0	0	0	-0.20682	0	-1.377	-0.40448	-0.63248	-0.36063	-0.1575	-0.10859	-0.20302	0	-0.6498	0	-0.35459	-1.0336	0	0	-0.747	-0.19719	0	0	-0.53276	0	-0.76672	0	-0.50936	-0.41928	0	0	0	-0.9062	0	0	0	0	0	-2.8677	-0.10708	0
Adlercreutzia_equolifaciens_succ	-0.0049353	0	-0.41008	0	0	0	-0.017745	-0.18763	0	0	0	-0.078521	0	-0.38321	-0.22044	-0.18181	-0.10854	-0.085836	-0.033449	-0.062297	0	-0.18651	0	-0.10764	-0.29039	0	0	-0.21265	-0.061463	0	0	-0.15604	0	-0.21796	0	-0.1496	-0.12424	0	0	0	-0.25578	0	0	0	0	0	-0.82334	-0.032844	0
Parabacteroides_distasonis_2hyoxplac	-0.00081566	-0.00016374	-0.11102	0	-7.007e-05	-9.0187	-0.00976	0	-4.3044	-0.0001631	-0.00055075	0	-0.0001578	-0.00095311	-0.36743	0	-0.00021352	-3.8796	-0.00019633	-0.00013071	-0.00053329	0	-6.1397e-05	-0.0013392	-0.00068187	-0.00016221	-1.0418	-6.1305e-05	0	-0.00036855	-0.00010857	-0.0018103	-0.00036325	0	-0.00012122	0	-4.1703e-05	-0.00029511	-6.1916e-05	-0.00011449	-0.00031411	0	-1.7259e-05	-0.00011665	0	0	0	-5.6137e-05	-2.8522
Parabacteroides_distasonis_adn	-0.060911	-4.6	-0.1109	0	-4.5728	-17.2973	-0.009749	0	-4.2996	-13.1524	-103.383	0	-0.95336	-10.5893	-16.9753	0	-3.9504	-5.4159	-30.8648	-4.5912	-0.48122	0	-4.5369	-5.1186	-5.2029	-9.4561	-9.2668	-4.6136	0	-0.010348	-1.378	-4.9165	-79.814	0	-0.27666	0	-0.092624	-2.5389	-5.1122	-13.144	-0.57639	0	-2.7356	-19.357	0	0	0	-0.30372	-7.0832
Parabacteroides_distasonis_cholate	-0.06098	-4.6052	-0.11102	0	-4.578	-17.3168	-0.00976	0	-4.3044	-13.1672	-20	0	-0.95444	-10.6012	-16.9944	0	-3.9549	-5.422	-20	-4.5964	-0.48176	0	-4.542	-5.1244	-5.2088	-9.4668	-9.2772	-4.6188	0	-0.01036	-1.3796	-4.922	-20	0	-0.27697	0	-0.092728	-2.5417	-5.118	-13.1588	-0.57704	0	-2.7386	-19.3788	0	0	0	-0.30406	-7.0912
Parabacteroides_distasonis_cytd	-0.060946	-4.6026	-0.11096	0	-4.5754	-17.3071	-0.0097545	0	-4.302	-13.1598	-103.442	0	-0.9539	-10.5952	-16.9848	0	-3.9527	-5.419	-30.8822	-4.5938	-0.48149	0	-4.5394	-5.1215	-5.2059	-9.4615	-9.272	-4.6162	0	-0.01036	-1.3788	-4.9192	-79.8591	0	-0.27681	0	-0.092676	-2.5403	-5.1151	-13.1514	-0.57672	0	-2.7371	-19.3679	0	0	0	-0.30389	-7.0872
Parabacteroides_distasonis_dcyt	-0.06098	-4.6052	-0.11102	0	-4.578	-17.3168	-0.00976	0	-4.3044	-13.1672	-103.5	0	-0.95444	-10.6012	-16.9944	0	-3.9549	-5.422	-30.8996	-4.5964	-0.48176	0	-4.542	-5.1244	-5.2088	-9.4668	-9.2772	-4.6188	0	-0.01036	-1.3796	-4.922	-79.904	0	-0.27697	0	-0.092728	-2.5417	-5.118	-13.1588	-0.57704	0	-2.7386	-19.3788	0	0	0	-0.30406	-7.0912
Parabacteroides_distasonis_fum	-0.06098	-4.6052	-0.11102	0	-4.578	-17.3168	-0.00976	0	-4.3044	-13.1672	-103.5	0	-0.95444	-10.6012	-16.9944	0	-3.9549	-5.422	-30.8996	-4.5964	-0.48176	0	-4.542	-5.1244	-5.2088	-9.4668	-9.2772	-4.6188	0	-0.01036	-1.3796	-4.922	-79.904	0	-0.27697	0	-0.092728	-2.5417	-5.118	-13.1588	-0.57704	0	-2.7386	-19.3788	0	0	0	-0.30406	-7.0912
Parabacteroides_distasonis_gly	-0.06098	-4.6052	-0.11102	0	-4.578	-17.3168	-0.00976	0	-4.3044	-13.1672	-20	0	-0.95444	-10.6012	-16.9944	0	-3.9549	-5.422	-20	-4.5964	-0.48176	0	-4.542	-5.1244	-5.2088	-9.4668	-9.2772	-4.6188	0	-0.01036	-1.3796	-4.922	-20	0	-0.27697	0	-0.092728	-2.5417	-5.118	-13.1588	-0.57704	0	-2.7386	-19.3788	0	0	0	-0.30406	-7.0912
Parabacteroides_distasonis_glyclt	-0.06098	-4.6052	-0.11102	0	-4.578	-17.3168	-0.0097603	0	-4.3044	-13.1672	-85.5993	0	-0.95444	-10.6012	-16.9944	0	-3.9549	-5.422	-30.2278	-4.5964	-0.48176	0	-4.542	-5.1244	-5.2088	-5.6355	-9.2772	-4.6188	0	-0.01036	-1.3796	-4.922	-0.84299	0	-0.27697	0	-0.092728	-2.5417	-5.118	-13.1588	-0.57704	0	-2.7386	-19.3788	0	0	0	-0.30406	-7.0912
Parabacteroides_distasonis_ins	-0.06098	-4.6052	-0.11102	0	-4.578	-17.3168	-0.00976	0	-4.3044	-13.1672	-103.5	0	-0.95444	-10.6012	-16.9944	0	-3.9549	-5.422	-30.8996	-4.5964	-0.48176	0	-4.542	-5.1244	-5.2088	-9.4668	-9.2772	-4.6188	0	-0.01036	-1.3796	-4.922	-79.904	0	-0.27697	0	-0.092728	-2.5417	-5.118	-13.1588	-0.57704	0	-2.7386	-19.3788	0	0	0	-0.30406	-7.0912
Parabacteroides_distasonis_isoval	-0.03049	-2.3026	-0.055512	0	-2.289	-8.6584	-0.00488	0	-2.1522	-6.5836	-51.75	0	-0.47722	-5.3006	-8.4972	0	-1.9774	-2.711	-15.4498	-2.2982	-0.24088	0	-2.271	-2.5622	-2.6044	-4.7334	-4.6386	-2.3094	0	-0.00518	-0.6898	-2.461	-39.952	0	-0.13848	0	-0.046364	-1.2709	-2.559	-6.5794	-0.28852	0	-1.3693	-9.6894	0	0	0	-0.15203	-3.5456
Parabacteroides_distasonis_ppa	-0.06098	-4.6052	-0.11102	0	-4.578	-17.3168	-0.00976	0	-4.3044	-13.1672	-103.5	0	-0.95444	-10.6012	-16.9944	0	-3.9549	-5.422	-30.8996	-4.5964	-0.48176	0	-4.542	-5.1244	-5.2088	-9.4668	-9.2772	-4.6188	0	-0.01036	-1.3796	-4.922	-79.904	0	-0.27697	0	-0.092728	-2.5417	-5.118	-13.1588	-0.57704	0	-2.7386	-19.3788	0	0	0	-0.30406	-7.0912
Parabacteroides_distasonis_succ	-0.06098	-4.6052	-0.11102	0	-4.578	-17.3168	-0.00976	0	-4.3044	-13.1672	-103.5	0	-0.95444	-10.6012	-16.9944	0	-3.9549	-5.422	-30.8996	-4.5964	-0.48176	0	-4.542	-5.1244	-5.2088	-9.4668	-9.2772	-4.6188	0	-0.01036	-1.3796	-4.922	-79.904	0	-0.27697	0	-0.092728	-2.5417	-5.118	-13.1588	-0.57704	0	-2.7386	-19.3788	0	0	0	-0.30406	-7.0912
Parabacteroides_distasonis_taur	-0.06098	-4.6052	-0.11102	0	-4.578	-17.3168	-0.00976	0	-4.3044	-13.1672	-20	0	-0.95444	-10.6012	-16.9944	0	-3.9549	-5.422	-20	-4.5964	-0.48176	0	-4.542	-5.1244	-5.2088	-9.4668	-9.2772	-4.6188	0	-0.01036	-1.3796	-4.922	-20	0	-0.27697	0	-0.092728	-2.5417	-5.118	-13.1588	-0.57704	0	-2.7386	-19.3788	0	0	0	-0.30406	-7.0912
Parabacteroides_distasonis_uri	-0.06098	-4.6052	-0.11102	0	-4.578	-17.3168	-0.00976	0	-4.3044	-13.1672	-103.5	0	-0.95444	-10.6012	-16.9944	0	-3.9549	-5.422	-30.8996	-4.5964	-0.48176	0	-4.542	-5.1244	-5.2088	-9.4668	-9.2772	-4.6188	0	-0.01036	-1.3796	-4.922	-79.904	0	-0.27697	0	-0.092728	-2.5417	-5.118	-13.1588	-0.57704	0	-2.7386	-19.3788	0	0	0	-0.30406	-7.0912
Ruminococcus_bromii_Lcystin	0	-0.51392	-7.0736	-32.5839	-39.5232	0	0	-0.070088	-2.0538	0	0	0	-8.746	-9.5912	-32.694	-7.3168	-14.7824	0	-1.3692	-24.8368	-10.874	0	0	0	0	-46.4771	0	-12.5432	-8.7504	0	0	-0.5216	0	-41.4738	-33.6572	-51.6726	-3.0322	-29.504	0	-0.01728	-2.8859	-6.3272	0	0	0	0	0	-21.8804	0
Ruminococcus_bromii_asp_L	0	-0.51392	-7.0736	-37.556	-39.5232	0	0	-0.070088	-2.0538	0	0	0	-8.746	-9.5912	-32.694	-7.3168	-14.7824	0	-1.3692	-24.8368	-10.874	0	0	0	0	-52.752	0	-12.5432	-8.7504	0	0	-0.5216	0	-46.256	-33.6572	-58.864	-3.0322	-29.504	0	-0.01728	-2.8859	-6.3272	0	0	0	0	0	-21.8804	0
Ruminococcus_bromii_cholate	0	-0.51392	-7.0736	-37.556	-39.5232	0	0	-0.070088	-2.0538	0	0	0	-8.746	-9.5912	-32.694	-7.3168	-14.7824	0	-1.3692	-24.8368	-10.874	0	0	0	0	-52.752	0	-12.5432	-8.7504	0	0	-0.5216	0	-46.256	-33.6572	-53.7344	-3.0322	-29.504	0	-0.01728	-2.8859	-6.3272	0	0	0	0	0	-21.8804	0
Ruminococcus_bromii_gly	0	-0.51392	-7.0736	-28.5963	-29.1074	0	0	-0.070088	-2.0538	0	0	0	-8.746	-9.5912	-27.3329	-7.3168	-14.7824	0	-1.3692	-24.8368	-10.874	0	0	0	0	-32.545	0	-12.5432	-8.7504	0	0	-0.5216	0	-30.8567	-27.5832	-34.0214	-3.0322	-26.5034	0	-0.01728	-2.8859	-6.3272	0	0	0	0	0	-21.8804	0
Ruminococcus_bromii_lac_L	0	-0.51392	-7.0736	-37.556	-39.5232	0	0	-0.070088	-2.0538	0	0	0	-8.746	-9.5912	-32.694	-7.3168	-14.7824	0	-1.3692	-24.8368	-10.874	0	0	0	0	-52.752	0	-12.5432	-8.7504	0	0	-0.5216	0	-46.256	-33.6572	-58.864	-3.0322	-29.504	0	-0.01728	-2.8859	-6.3272	0	0	0	0	0	-21.8804	0
Ruminococcus_bromii_succ	0	-0.51392	-7.0736	-37.556	-39.5232	0	0	-0.070088	-2.0538	0	0	0	-8.746	-9.5912	-32.694	-7.3168	-14.7824	0	-1.3692	-24.8368	-10.874	0	0	0	0	-52.752	0	-12.5432	-8.7504	0	0	-0.5216	0	-46.256	-33.6572	-58.864	-3.0322	-29.504	0	-0.01728	-2.8859	-6.3272	0	0	0	0	0	-21.8804	0
Ruminococcus_bromii_taur	0	-0.51392	-7.0736	-20	-20	0	0	-0.070088	-2.0538	0	0	0	-8.746	-9.5912	-20	-7.3168	-14.7824	0	-1.3692	-20	-10.874	0	0	0	0	-20	0	-12.5432	-8.7504	0	0	-0.5216	0	-20	-20	-20	-3.0322	-20	0	-0.01728	-2.8859	-6.3272	0	0	0	0	0	-20	0
Clostridium_clostridioforme_adn	0	-1.3242	-0.26531	-0.003764	-0.12107	0	0	0	0	-0.37666	-1.0256	-0.6422	0	0	0	0	0	-0.01864	0	0	-0.90068	-0.17138	-0.01696	-0.0132	0	0	0	0	-0.00808	0	-0.04364	0	0	-0.031	0	0	0	0	-0.00528	-1.5252	0	0	0	0	0	-0.16918	0	0	-0.04168
Clostridium_clostridioforme_asp_L	0	-1.3242	-0.26531	-0.003764	-0.12107	0	0	0	0	-0.37666	-1.0256	-0.6422	0	0	0	0	0	-0.01864	0	0	-0.90068	-0.17138	-0.01696	-0.0132	0	0	0	0	-0.00808	0	-0.04364	0	0	-0.031	0	0	0	0	-0.00528	-1.5252	0	0	0	0	0	-0.16918	0	0	-0.04168
Clostridium_clostridioforme_cgly	0	2.6282e-05	5.2656e-06	7.4705e-08	2.4029e-06	0	0	0	0	7.4758e-06	2.0355e-05	1.2746e-05	0	0	0	0	0	3.6995e-07	0	0	1.7876e-05	3.4014e-06	3.3661e-07	2.6198e-07	0	0	0	0	1.6037e-07	0	8.6613e-07	0	0	6.1527e-07	0	0	0	0	1.0479e-07	3.027e-05	0	0	0	0	0	3.3577e-06	0	0	8.2723e-07
Clostridium_clostridioforme_cholate	0	-1.3242	-0.26531	-0.003764	-0.12107	0	0	0	0	-0.37666	-1.0256	-0.6422	0	0	0	0	0	-0.01864	0	0	-0.90068	-0.17138	-0.01696	-0.0132	0	0	0	0	-0.00808	0	-0.04364	0	0	-0.031	0	0	0	0	-0.00528	-1.5252	0	0	0	0	0	-0.16918	0	0	-0.04168
Clostridium_clostridioforme_cytd	0	-1.3242	-0.26531	-0.003764	-0.12107	0	0	0	0	-0.37666	-1.0256	-0.6422	0	0	0	0	0	-0.01864	0	0	-0.90068	-0.17138	-0.01696	-0.0132	0	0	0	0	-0.00808	0	-0.04364	0	0	-0.031	0	0	0	0	-0.00528	-1.5252	0	0	0	0	0	-0.16918	0	0	-0.04168
Clostridium_clostridioforme_dcyt	0	-1.3241	-0.26529	-0.0037637	-0.12106	0	0	0	0	-0.37664	-1.0255	-0.64216	0	0	0	0	0	-0.018639	0	0	-0.90062	-0.17137	-0.016959	-0.013199	0	0	0	0	-0.0080795	0	-0.043637	0	0	-0.030998	0	0	0	0	-0.0052796	-1.5251	0	0	0	0	0	-0.16916	0	0	-0.041677
Clostridium_clostridioforme_fum	0	-1.3242	-0.26531	-0.003764	-0.12107	0	0	0	0	-0.37666	-1.0256	-0.6422	0	0	0	0	0	-0.01864	0	0	-0.90068	-0.17138	-0.01696	-0.0132	0	0	0	0	-0.00808	0	-0.04364	0	0	-0.031	0	0	0	0	-0.00528	-1.5252	0	0	0	0	0	-0.16918	0	0	-0.04168
Clostridium_clostridioforme_glu_L	0	-1.3224	-0.26496	-0.003759	-0.12091	0	0	0	0	-0.37616	-1.0242	-0.64135	0	0	0	0	0	-0.018615	0	0	-0.89948	-0.17115	-0.016937	-0.013182	0	0	0	0	-0.0080693	0	-0.043582	0	0	-0.030959	0	0	0	0	-0.005273	-1.5231	0	0	0	0	0	-0.16895	0	0	-0.041625
Clostridium_clostridioforme_gly	0	-1.3242	-0.26531	-0.003764	-0.12107	0	0	0	0	-0.37666	-1.0256	-0.6422	0	0	0	0	0	-0.01864	0	0	-0.90068	-0.17138	-0.01696	-0.0132	0	0	0	0	-0.00808	0	-0.04364	0	0	-0.031	0	0	0	0	-0.00528	-1.5252	0	0	0	0	0	-0.16918	0	0	-0.04168
Clostridium_clostridioforme_ins	0	-1.3242	-0.26531	-0.003764	-0.12107	0	0	0	0	-0.37666	-1.0256	-0.6422	0	0	0	0	0	-0.01864	0	0	-0.90068	-0.17138	-0.01696	-0.0132	0	0	0	0	-0.00808	0	-0.04364	0	0	-0.031	0	0	0	0	-0.00528	-1.5252	0	0	0	0	0	-0.16918	0	0	-0.04168
Clostridium_clostridioforme_lac_L	0	-1.3242	-0.26531	-0.003764	-0.12107	0	0	0	0	-0.37666	-1.0256	-0.6422	0	0	0	0	0	-0.01864	0	0	-0.90068	-0.17138	-0.01696	-0.0132	0	0	0	0	-0.00808	0	-0.04364	0	0	-0.031	0	0	0	0	-0.00528	-1.5252	0	0	0	0	0	-0.16918	0	0	-0.04168
Clostridium_clostridioforme_ppa	0	-1.3242	-0.26531	-0.003764	-0.12107	0	0	0	0	-0.37666	-1.0256	-0.6422	0	0	0	0	0	-0.01864	0	0	-0.90068	-0.17138	-0.01696	-0.0132	0	0	0	0	-0.00808	0	-0.04364	0	0	-0.031	0	0	0	0	-0.00528	-1.5252	0	0	0	0	0	-0.16918	0	0	-0.04168
Clostridium_clostridioforme_succ	0	-1.3242	-0.26531	-0.003764	-0.12107	0	0	0	0	-0.37666	-1.0256	-0.6422	0	0	0	0	0	-0.01864	0	0	-0.90068	-0.17138	-0.01696	-0.0132	0	0	0	0	-0.00808	0	-0.04364	0	0	-0.031	0	0	0	0	-0.00528	-1.5252	0	0	0	0	0	-0.16918	0	0	-0.04168
Clostridium_clostridioforme_taur	0	-1.3242	-0.26531	-0.003764	-0.12107	0	0	0	0	-0.37666	-1.0256	-0.6422	0	0	0	0	0	-0.01864	0	0	-0.90068	-0.17138	-0.01696	-0.0132	0	0	0	0	-0.00808	0	-0.04364	0	0	-0.031	0	0	0	0	-0.00528	-1.5252	0	0	0	0	0	-0.16918	0	0	-0.04168
Clostridium_clostridioforme_uri	0	-1.3242	-0.26531	-0.003764	-0.12107	0	0	0	0	-0.37666	-1.0256	-0.6422	0	0	0	0	0	-0.01864	0	0	-0.90068	-0.17138	-0.01696	-0.0132	0	0	0	0	-0.00808	0	-0.04364	0	0	-0.031	0	0	0	0	-0.00528	-1.5252	0	0	0	0	0	-0.16918	0	0	-0.04168
Blautia_producta_asp_L	0	-0.0078	0	0	0	0	0	0	0	-0.10344	-0.49344	-0.067776	0	0	0	0	0	-0.05772	0	0	-0.083816	-0.18754	0	0	0	0	0	0	0	-0.15947	0	0	-0.23762	-0.048376	-0.37118	0	0	0	0	0	0	0	0	-0.003204	0	-0.02568	0	0	-0.33162
Blautia_producta_cgly	0	1.5481e-07	0	0	0	0	0	0	0	2.053e-06	9.7934e-06	1.3452e-06	0	0	0	0	0	1.1456e-06	0	0	1.6635e-06	3.7222e-06	0	0	0	0	0	0	0	3.1651e-06	0	0	4.716e-06	9.6013e-07	7.3669e-06	0	0	0	0	0	0	0	0	6.3591e-08	0	5.0968e-07	0	0	6.5817e-06
Blautia_producta_fum	0	-0.0078	0	0	0	0	0	0	0	-0.10344	-0.49344	-0.067776	0	0	0	0	0	-0.05772	0	0	-0.083816	-0.18754	0	0	0	0	0	0	0	-0.15947	0	0	-0.23762	-0.048376	-0.37118	0	0	0	0	0	0	0	0	-0.003204	0	-0.02568	0	0	-0.33162
Blautia_producta_glu_L	0	-0.0078	0	0	0	0	0	0	0	-0.10344	-0.49344	-0.067776	0	0	0	0	0	-0.05772	0	0	-0.083816	-0.18754	0	0	0	0	0	0	0	-0.15947	0	0	-0.23762	-0.048376	-0.37118	0	0	0	0	0	0	0	0	-0.003204	0	-0.02568	0	0	-0.33162
Blautia_producta_gly	0	-0.0078	0	0	0	0	0	0	0	-0.10344	-0.49344	-0.067776	0	0	0	0	0	-0.05772	0	0	-0.083816	-0.18754	0	0	0	0	0	0	0	-0.15947	0	0	-0.23762	-0.048376	-0.37118	0	0	0	0	0	0	0	0	-0.003204	0	-0.02568	0	0	-0.33162
Blautia_producta_glyc3p	0	-0.0077758	0	0	0	0	0	0	0	-0.10312	-0.49191	-0.067566	0	0	0	0	0	-0.057541	0	0	-0.083556	-0.18696	0	0	0	0	0	0	0	-0.15898	0	0	-0.23688	-0.048226	-0.37003	0	0	0	0	0	0	0	0	-0.0031941	0	-0.0256	0	0	-0.33059
Blautia_producta_lac_L	0	-0.0078	0	0	0	0	0	0	0	-0.10344	-0.49344	-0.067776	0	0	0	0	0	-0.05772	0	0	-0.083816	-0.18754	0	0	0	0	0	0	0	-0.15947	0	0	-0.23762	-0.048376	-0.37118	0	0	0	0	0	0	0	0	-0.003204	0	-0.02568	0	0	-0.33162
Blautia_producta_succ	0	-0.0078	0	0	0	0	0	0	0	-0.10344	-0.49344	-0.067776	0	0	0	0	0	-0.05772	0	0	-0.083816	-0.18754	0	0	0	0	0	0	0	-0.15947	0	0	-0.23762	-0.048376	-0.37118	0	0	0	0	0	0	0	0	-0.003204	0	-0.02568	0	0	-0.33162
Eubacterium_brachy_2obut	0	0	0	0	0	0	0	0	0	0	-1.0068e-06	0	0	0	0	0	0	0	0	0	0	0	0	0	0	0	0	0	0	0	0	0	0	0	0	0	0	0	0	0	0	0	0	0	0	0	0	0	0
Eubacterium_brachy_asp_L	0	-0.02776	0	-0.02212	0	0	0	0	0	0	-0.02536	0	0	0	0	0	0	0	0	0	-0.01756	0	0	0	-0.069164	0	-0.043352	0	0	0	-0.09934	0	0	0	0	0	0	0	0	0	0	0	0	0	0	0	0	0	0
Eubacterium_brachy_but	0	-0.02776	0	-0.02212	0	0	0	0	0	0	-0.02536	0	0	0	0	0	0	0	0	0	-0.01756	0	0	0	-0.069164	0	-0.043352	0	0	0	-0.09934	0	0	0	0	0	0	0	0	0	0	0	0	0	0	0	0	0	0
Eubacterium_brachy_cgly	0	5.5096e-07	0	4.3902e-07	0	0	0	0	0	0	5.0333e-07	0	0	0	0	0	0	0	0	0	3.4852e-07	0	0	0	1.3727e-06	0	8.6042e-07	0	0	0	1.9716e-06	0	0	0	0	0	0	0	0	0	0	0	0	0	0	0	0	0	0
Eubacterium_brachy_csn	0	-0.02776	0	-0.02212	0	0	0	0	0	0	-0.02536	0	0	0	0	0	0	0	0	0	-0.01756	0	0	0	-0.069164	0	-0.043352	0	0	0	-0.09934	0	0	0	0	0	0	0	0	0	0	0	0	0	0	0	0	0	0
Eubacterium_brachy_cytd	0	-0.02776	0	-0.02212	0	0	0	0	0	0	-0.02536	0	0	0	0	0	0	0	0	0	-0.01756	0	0	0	-0.069164	0	-0.043352	0	0	0	-0.09934	0	0	0	0	0	0	0	0	0	0	0	0	0	0	0	0	0	0
Eubacterium_brachy_dcyt	0	-0.02776	0	-0.02212	0	0	0	0	0	0	-0.02536	0	0	0	0	0	0	0	0	0	-0.01756	0	0	0	-0.069164	0	-0.043352	0	0	0	-0.09934	0	0	0	0	0	0	0	0	0	0	0	0	0	0	0	0	0	0
Eubacterium_brachy_dgsn	0	-0.02776	0	-0.02212	0	0	0	0	0	0	-0.02536	0	0	0	0	0	0	0	0	0	-0.01756	0	0	0	-0.069164	0	-0.043352	0	0	0	-0.09934	0	0	0	0	0	0	0	0	0	0	0	0	0	0	0	0	0	0
Eubacterium_brachy_glu_L	0	-0.027723	0	-0.022091	0	0	0	0	0	0	-0.025326	0	0	0	0	0	0	0	0	0	-0.017537	0	0	0	-0.069072	0	-0.043294	0	0	0	-0.099208	0	0	0	0	0	0	0	0	0	0	0	0	0	0	0	0	0	0
Eubacterium_brachy_gly	0	-0.02776	0	-0.02212	0	0	0	0	0	0	-0.02536	0	0	0	0	0	0	0	0	0	-0.01756	0	0	0	-0.069164	0	-0.043352	0	0	0	-0.09934	0	0	0	0	0	0	0	0	0	0	0	0	0	0	0	0	0	0
Eubacterium_brachy_gua	0	-0.02776	0	-0.02212	0	0	0	0	0	0	-0.02536	0	0	0	0	0	0	0	0	0	-0.01756	0	0	0	-0.069164	0	-0.043352	0	0	0	-0.09934	0	0	0	0	0	0	0	0	0	0	0	0	0	0	0	0	0	0
Eubacterium_brachy_ins	0	-0.02776	0	-0.02212	0	0	0	0	0	0	-0.02536	0	0	0	0	0	0	0	0	0	-0.01756	0	0	0	-0.069164	0	-0.043352	0	0	0	-0.09934	0	0	0	0	0	0	0	0	0	0	0	0	0	0	0	0	0	0
Eubacterium_brachy_isoval	0	-0.01388	0	-0.01106	0	0	0	0	0	0	-0.01268	0	0	0	0	0	0	0	0	0	-0.00878	0	0	0	-0.034582	0	-0.021676	0	0	0	-0.04967	0	0	0	0	0	0	0	0	0	0	0	0	0	0	0	0	0	0
Eubacterium_brachy_uri	0	-0.02776	0	-0.02212	0	0	0	0	0	0	-0.02536	0	0	0	0	0	0	0	0	0	-0.01756	0	0	0	-0.069164	0	-0.043352	0	0	0	-0.09934	0	0	0	0	0	0	0	0	0	0	0	0	0	0	0	0	0	0
Clostridium_innocuum_2obut	0	-0.11222	0	0	-0.00416	0	0	0	0	0	0	0	0	-0.01736	0	0	0	0	0	-0.003592	0	-0.0162	-0.01288	-0.002752	0	0	-0.42196	-0.002064	-0.059416	0	-0.041564	-0.07336	0	0	-0.087036	-0.0222	0	-0.01572	0	-0.01656	0	0	0	0	0	0	-0.00468	0	-0.011
Clostridium_innocuum_asp_L	0	-0.11222	0	0	-0.00416	0	0	0	0	0	0	0	0	-0.01736	0	0	0	0	0	-0.003592	0	-0.0162	-0.01288	-0.002752	0	0	-0.42196	-0.002064	-0.059416	0	-0.041564	-0.07336	0	0	-0.087036	-0.0222	0	-0.01572	0	-0.01656	0	0	0	0	0	0	-0.00468	0	-0.011
Clostridium_innocuum_but	0	-0.11222	0	0	-0.00416	0	0	0	0	0	0	0	0	-0.01736	0	0	0	0	0	-0.003592	0	-0.0162	-0.01288	-0.002752	0	0	-0.42196	-0.002064	-0.059416	0	-0.041564	-0.07336	0	0	-0.087036	-0.0222	0	-0.01572	0	-0.01656	0	0	0	0	0	0	-0.00468	0	-0.011
Clostridium_innocuum_cgly	0	2.2273e-06	0	0	8.2565e-08	0	0	0	0	0	0	0	0	3.4455e-07	0	0	0	0	0	7.1291e-08	0	3.2153e-07	2.5563e-07	5.462e-08	0	0	8.3748e-06	0	1.1792e-06	0	8.2493e-07	1.456e-06	0	0	1.7274e-06	4.4061e-07	0	3.12e-07	0	3.2867e-07	0	0	0	0	0	0	9.2885e-08	0	2.1832e-07
Clostridium_innocuum_cholate	0	-0.11222	0	0	-0.00416	0	0	0	0	0	0	0	0	-0.01736	0	0	0	0	0	-0.003592	0	-0.0162	-0.01288	-0.002752	0	0	-0.42196	-0.002064	-0.059416	0	-0.041564	-0.07336	0	0	-0.087036	-0.0222	0	-0.01572	0	-0.01656	0	0	0	0	0	0	-0.00468	0	-0.011
Clostridium_innocuum_csn	0	-0.11222	0	0	-0.00416	0	0	0	0	0	0	0	0	-0.01736	0	0	0	0	0	-0.003592	0	-0.0162	-0.01288	-0.002752	0	0	-0.42196	-0.002064	-0.059416	0	-0.041564	-0.07336	0	0	-0.087036	-0.0222	0	-0.01572	0	-0.01656	0	0	0	0	0	0	-0.00468	0	-0.011
Clostridium_innocuum_cytd	0	-0.11222	0	0	-0.00416	0	0	0	0	0	0	0	0	-0.01736	0	0	0	0	0	-0.003592	0	-0.0162	-0.01288	-0.002752	0	0	-0.42196	-0.002064	-0.059416	0	-0.041564	-0.07336	0	0	-0.087036	-0.0222	0	-0.01572	0	-0.01656	0	0	0	0	0	0	-0.00468	0	-0.011
Clostridium_innocuum_dcyt	0	-0.11222	0	0	-0.00416	0	0	0	0	0	0	0	0	-0.01736	0	0	0	0	0	-0.003592	0	-0.0162	-0.01288	-0.002752	0	0	-0.42196	-0.002064	-0.059416	0	-0.041564	-0.07336	0	0	-0.087036	-0.0222	0	-0.01572	0	-0.01656	0	0	0	0	0	0	-0.00468	0	-0.011
Clostridium_innocuum_dgsn	0	-0.11222	0	0	-0.00416	0	0	0	0	0	0	0	0	-0.01736	0	0	0	0	0	-0.003592	0	-0.0162	-0.01288	-0.002752	0	0	-0.42196	-0.002064	-0.059416	0	-0.041564	-0.07336	0	0	-0.087036	-0.0222	0	-0.01572	0	-0.01656	0	0	0	0	0	0	-0.00468	0	-0.011
Clostridium_innocuum_glu_L	0	-0.11222	0	0	-0.00416	0	0	0	0	0	0	0	0	-0.01736	0	0	0	0	0	-0.003592	0	-0.0162	-0.01288	-0.002752	0	0	-0.42196	-0.002064	-0.059416	0	-0.041564	-0.07336	0	0	-0.087036	-0.0222	0	-0.01572	0	-0.01656	0	0	0	0	0	0	-0.00468	0	-0.011
Clostridium_innocuum_gly	0	-0.11222	0	0	-0.00416	0	0	0	0	0	0	0	0	-0.01736	0	0	0	0	0	-0.003592	0	-0.0162	-0.01288	-0.002752	0	0	-0.42196	-0.002064	-0.059416	0	-0.041564	-0.07336	0	0	-0.087036	-0.0222	0	-0.01572	0	-0.01656	0	0	0	0	0	0	-0.00468	0	-0.011
Clostridium_innocuum_gua	0	-0.11222	0	0	-0.00416	0	0	0	0	0	0	0	0	-0.01736	0	0	0	0	0	-0.003592	0	-0.0162	-0.01288	-0.002752	0	0	-0.42196	-0.002064	-0.059416	0	-0.041564	-0.07336	0	0	-0.087036	-0.0222	0	-0.01572	0	-0.01656	0	0	0	0	0	0	-0.00468	0	-0.011
Clostridium_innocuum_ins	0	-0.11222	0	0	-0.00416	0	0	0	0	0	0	0	0	-0.01736	0	0	0	0	0	-0.003592	0	-0.0162	-0.01288	-0.002752	0	0	-0.42196	-0.002064	-0.059416	0	-0.041564	-0.07336	0	0	-0.087036	-0.0222	0	-0.01572	0	-0.01656	0	0	0	0	0	0	-0.00468	0	-0.011
Clostridium_innocuum_ppa	0	-0.11222	0	0	-0.00416	0	0	0	0	0	0	0	0	-0.01736	0	0	0	0	0	-0.003592	0	-0.0162	-0.01288	-0.002752	0	0	-0.42196	-0.002064	-0.059416	0	-0.041564	-0.07336	0	0	-0.087036	-0.0222	0	-0.01572	0	-0.01656	0	0	0	0	0	0	-0.00468	0	-0.011
Clostridium_innocuum_succ	0	-0.11222	0	0	-0.00416	0	0	0	0	0	0	0	0	-0.01736	0	0	0	0	0	-0.003592	0	-0.0162	-0.01288	-0.002752	0	0	-0.42196	-0.002064	-0.059416	0	-0.041564	-0.07336	0	0	-0.087036	-0.0222	0	-0.01572	0	-0.01656	0	0	0	0	0	0	-0.00468	0	-0.011
Clostridium_innocuum_taur	0	-0.11222	0	0	-0.00416	0	0	0	0	0	0	0	0	-0.01736	0	0	0	0	0	-0.003592	0	-0.0162	-0.01288	-0.002752	0	0	-0.42196	-0.002064	-0.059416	0	-0.041564	-0.07336	0	0	-0.087036	-0.0222	0	-0.01572	0	-0.01656	0	0	0	0	0	0	-0.00468	0	-0.011
Clostridium_innocuum_uri	0	-0.11222	0	0	-0.00416	0	0	0	0	0	0	0	0	-0.01736	0	0	0	0	0	-0.003592	0	-0.0162	-0.01288	-0.002752	0	0	-0.42196	-0.002064	-0.059416	0	-0.041564	-0.07336	0	0	-0.087036	-0.0222	0	-0.01572	0	-0.01656	0	0	0	0	0	0	-0.00468	0	-0.011
Parvimonas_micra_4abut	0	-0.1683	0	0	0	0	0	0	0	-0.011341	0	0	0	0	0	0	0	0	0	0	-0.0067484	0	0	0	0	0	0	0	0	-0.00061955	0	0	0	-0.18016	-0.006429	0	0	0	0	-0.28492	0	0	0	0	0	0	0	0	0
Parvimonas_micra_asp_L	0	-0.1683	0	0	0	0	0	0	0	-0.011341	0	0	0	0	0	0	0	0	0	0	-0.0067483	0	0	0	0	0	0	0	0	-0.00061895	0	0	0	-0.18015	-0.0064289	0	0	0	0	-0.28492	0	0	0	0	0	0	0	0	0
Parvimonas_micra_glu_L	0	-0.072891	0	0	0	0	0	0	0	-0.0049115	0	0	0	0	0	0	0	0	0	0	-0.0029227	0	0	0	0	0	0	0	0	-0.00026806	0	0	0	-0.078024	-0.0027843	0	0	0	0	-0.1234	0	0	0	0	0	0	0	0	0
Parvimonas_micra_gly	0	-0.16859	0	0	0	0	0	0	0	-0.01136	0	0	0	0	0	0	0	0	0	0	-0.00676	0	0	0	0	0	0	0	0	-0.00062	0	0	0	-0.18046	-0.00644	0	0	0	0	-0.28541	0	0	0	0	0	0	0	0	0
Parvimonas_micra_succ	0	-0.097736	0	0	0	0	0	0	0	-0.0065856	0	0	0	0	0	0	0	0	0	0	-0.0039189	0	0	0	0	0	0	0	0	-0.00035942	0	0	0	-0.10462	-0.0037334	0	0	0	0	-0.16546	0	0	0	0	0	0	0	0	0
Parvimonas_micra_uri	0	-0.028995	0	0	0	0	0	0	0	-0.0019537	0	0	0	0	0	0	0	0	0	0	-0.0011626	0	0	0	0	0	0	0	0	-0.00010672	0	0	0	-0.031037	-0.0011076	0	0	0	0	-0.049086	0	0	0	0	0	0	0	0	0
Solobacterium_moorei_2obut	0	-0.2287	0	-0.01212	-0.02052	0	-0.01828	0	-0.0132	0	-0.03932	0	0	-0.01492	0	-0.00404	0	-0.002216	-0.01488	-0.04372	-0.10871	-0.01328	0	-0.00496	-0.44176	0	-0.00596	0	0	-0.0883	-0.0667	0	0	-0.076024	-0.082956	0	0	-0.02764	-0.00768	-0.089304	0	0	-0.03952	-0.0352	0	0	0	0	-0.01824
Solobacterium_moorei_asp_L	0	-0.2287	0	-0.01212	-0.02052	0	-0.01828	0	-0.0132	0	-0.03932	0	0	-0.01492	0	-0.00404	0	-0.002216	-0.01488	-0.04372	-0.10871	-0.01328	0	-0.00496	-0.44176	0	-0.00596	0	0	-0.0883	-0.0667	0	0	-0.076024	-0.082956	0	0	-0.02764	-0.00768	-0.089304	0	0	-0.03952	-0.0352	0	0	0	0	-0.01824
Solobacterium_moorei_but	0	-0.2287	0	-0.01212	-0.02052	0	-0.01828	0	-0.0132	0	-0.03932	0	0	-0.01492	0	-0.00404	0	-0.002216	-0.01488	-0.04372	-0.10871	-0.01328	0	-0.00496	-0.44176	0	-0.00596	0	0	-0.0883	-0.0667	0	0	-0.076024	-0.082956	0	0	-0.02764	-0.00768	-0.089304	0	0	-0.03952	-0.0352	0	0	0	0	-0.01824
Solobacterium_moorei_cgly	0	4.539e-06	0	2.4055e-07	4.0727e-07	0	3.6281e-07	0	2.6198e-07	0	7.8039e-07	0	0	2.9612e-07	0	0	0	4.3982e-08	2.9533e-07	8.6772e-07	2.1576e-06	2.6357e-07	0	9.8442e-08	8.7677e-06	0	1.1829e-07	0	0	1.7525e-06	1.3238e-06	0	0	1.5089e-06	1.6464e-06	0	0	5.4858e-07	1.5243e-07	1.7724e-06	0	0	7.8436e-07	6.9862e-07	0	0	0	0	3.6201e-07
Solobacterium_moorei_cytd	0	-0.22863	0	-0.012116	-0.020514	0	-0.018275	0	-0.013196	0	-0.039309	0	0	-0.014916	0	-0.0040388	0	-0.002216	-0.014876	-0.043707	-0.10868	-0.013276	0	-0.0049586	-0.44163	0	-0.0059583	0	0	-0.088274	-0.066681	0	0	-0.076002	-0.082932	0	0	-0.027632	-0.0076778	-0.089278	0	0	-0.039509	-0.03519	0	0	0	0	-0.01824
Solobacterium_moorei_dcyt	0	-0.2287	0	-0.01212	-0.02052	0	-0.01828	0	-0.0132	0	-0.03932	0	0	-0.01492	0	-0.00404	0	-0.002216	-0.01488	-0.04372	-0.10871	-0.01328	0	-0.00496	-0.44176	0	-0.00596	0	0	-0.0883	-0.0667	0	0	-0.076024	-0.082956	0	0	-0.02764	-0.00768	-0.089304	0	0	-0.03952	-0.0352	0	0	0	0	-0.01824
Solobacterium_moorei_dgsn	0	-0.2287	0	-0.01212	-0.02052	0	-0.01828	0	-0.0132	0	-0.03932	0	0	-0.01492	0	-0.00404	0	-0.002216	-0.01488	-0.04372	-0.10871	-0.01328	0	-0.00496	-0.44176	0	-0.00596	0	0	-0.0883	-0.0667	0	0	-0.076024	-0.082956	0	0	-0.02764	-0.00768	-0.089304	0	0	-0.03952	-0.0352	0	0	0	0	-0.01824
Solobacterium_moorei_dopa	0	-0.2287	0	-0.01212	-0.02052	0	-0.01828	0	-0.0132	0	-0.03932	0	0	-0.01492	0	-0.00404	0	-0.002216	-0.01488	-0.04372	-0.10871	-0.01328	0	-0.00496	-0.44176	0	-0.00596	0	0	-0.0883	-0.0667	0	0	-0.076024	-0.082956	0	0	-0.02764	-0.00768	-0.089304	0	0	-0.03952	-0.0352	0	0	0	0	-0.01824
Solobacterium_moorei_glu_L	0	-0.2287	0	-0.01212	-0.02052	0	-0.01828	0	-0.0132	0	-0.03932	0	0	-0.01492	0	-0.00404	0	-0.002216	-0.01488	-0.04372	-0.10871	-0.01328	0	-0.00496	-0.44176	0	-0.00596	0	0	-0.0883	-0.0667	0	0	-0.076024	-0.082956	0	0	-0.02764	-0.00768	-0.089304	0	0	-0.03952	-0.0352	0	0	0	0	-0.01824
Solobacterium_moorei_gly	0	-0.2287	0	-0.01212	-0.02052	0	-0.01828	0	-0.0132	0	-0.03932	0	0	-0.01492	0	-0.00404	0	-0.002216	-0.01488	-0.04372	-0.10871	-0.01328	0	-0.00496	-0.44176	0	-0.00596	0	0	-0.0883	-0.0667	0	0	-0.076024	-0.082956	0	0	-0.02764	-0.00768	-0.089304	0	0	-0.03952	-0.0352	0	0	0	0	-0.01824
Solobacterium_moorei_gua	0	-0.2287	0	-0.01212	-0.02052	0	-0.01828	0	-0.0132	0	-0.03932	0	0	-0.01492	0	-0.00404	0	-0.002216	-0.01488	-0.04372	-0.10871	-0.01328	0	-0.00496	-0.44176	0	-0.00596	0	0	-0.0883	-0.0667	0	0	-0.076024	-0.082956	0	0	-0.02764	-0.00768	-0.089304	0	0	-0.03952	-0.0352	0	0	0	0	-0.01824
Solobacterium_moorei_hista	0	-0.22865	0	-0.012118	-0.020516	0	-0.018276	0	-0.013197	0	-0.039312	0	0	-0.014917	0	-0.0040392	0	-0.0022155	-0.014877	-0.043711	-0.10869	-0.013277	0	-0.004959	-0.44167	0	-0.0059588	0	0	-0.088282	-0.066686	0	0	-0.076008	-0.082939	0	0	-0.027634	-0.0076784	-0.089286	0	0	-0.039512	-0.035193	0	0	0	0	-0.018236
Solobacterium_moorei_ins	0	-0.2287	0	-0.01212	-0.02052	0	-0.01828	0	-0.0132	0	-0.03932	0	0	-0.01492	0	-0.00404	0	-0.002216	-0.01488	-0.04372	-0.10871	-0.01328	0	-0.00496	-0.44176	0	-0.00596	0	0	-0.0883	-0.0667	0	0	-0.076024	-0.082956	0	0	-0.02764	-0.00768	-0.089304	0	0	-0.03952	-0.0352	0	0	0	0	-0.01824
Solobacterium_moorei_lac_L	0	-0.2287	0	-0.01212	-0.02052	0	-0.01828	0	-0.0132	0	-0.03932	0	0	-0.01492	0	-0.00404	0	-0.002216	-0.01488	-0.04372	-0.10871	-0.01328	0	-0.00496	-0.44176	0	-0.00596	0	0	-0.0883	-0.0667	0	0	-0.076024	-0.082956	0	0	-0.02764	-0.00768	-0.089304	0	0	-0.03952	-0.0352	0	0	0	0	-0.01824
Solobacterium_moorei_ppa	0	-0.2287	0	-0.01212	-0.02052	0	-0.01828	0	-0.0132	0	-0.03932	0	0	-0.01492	0	-0.00404	0	-0.002216	-0.01488	-0.04372	-0.10871	-0.01328	0	-0.00496	-0.44176	0	-0.00596	0	0	-0.0883	-0.0667	0	0	-0.076024	-0.082956	0	0	-0.02764	-0.00768	-0.089304	0	0	-0.03952	-0.0352	0	0	0	0	-0.01824
Solobacterium_moorei_srtn	0	-0.2287	0	-0.01212	-0.02052	0	-0.01828	0	-0.0132	0	-0.03932	0	0	-0.01492	0	-0.00404	0	-0.002216	-0.01488	-0.04372	-0.10871	-0.01328	0	-0.00496	-0.44176	0	-0.00596	0	0	-0.0883	-0.0667	0	0	-0.076024	-0.082956	0	0	-0.02764	-0.00768	-0.089304	0	0	-0.03952	-0.0352	0	0	0	0	-0.01824
Solobacterium_moorei_succ	0	-0.2287	0	-0.01212	-0.02052	0	-0.01828	0	-0.0132	0	-0.03932	0	0	-0.01492	0	-0.00404	0	-0.002216	-0.01488	-0.04372	-0.10871	-0.01328	0	-0.00496	-0.44176	0	-0.00596	0	0	-0.0883	-0.0667	0	0	-0.076024	-0.082956	0	0	-0.02764	-0.00768	-0.089304	0	0	-0.03952	-0.0352	0	0	0	0	-0.01824
Solobacterium_moorei_trypta	0	-0.22866	0	-0.012118	-0.020517	0	-0.018278	0	-0.013198	0	-0.039315	0	0	-0.014918	0	-0.00404	0	-0.0022157	-0.014878	-0.043714	-0.1087	-0.013278	0	-0.0049593	-0.4417	0	-0.0059592	0	0	-0.088288	-0.066691	0	0	-0.076014	-0.082945	0	0	-0.027636	-0.007679	-0.089292	0	0	-0.039515	-0.035195	0	0	0	0	-0.018238
Solobacterium_moorei_tym	0	-0.22863	0	-0.012117	-0.020514	0	-0.018275	0	-0.013196	0	-0.039309	0	0	-0.014916	0	-0.0040389	0	-0.002216	-0.014876	-0.043708	-0.10868	-0.013276	0	-0.0049586	-0.44164	0	-0.0059583	0	0	-0.088275	-0.066681	0	0	-0.076003	-0.082933	0	0	-0.027632	-0.0076779	-0.089279	0	0	-0.039509	-0.03519	0	0	0	0	-0.018235
Solobacterium_moorei_uri	0	-0.2287	0	-0.01212	-0.02052	0	-0.01828	0	-0.0132	0	-0.03932	0	0	-0.01492	0	-0.00404	0	-0.002216	-0.01488	-0.04372	-0.10871	-0.01328	0	-0.00496	-0.44176	0	-0.00596	0	0	-0.0883	-0.0667	0	0	-0.076024	-0.082956	0	0	-0.02764	-0.00768	-0.089304	0	0	-0.03952	-0.0352	0	0	0	0	-0.01824
Bacteroides_cellulosilyticus_2obut	0	-2.964	0	0	0	-1.028	0	0	0	0	0	0	0	-2.1497	-10.478	-0.56324	0	-0.00464	-0.10444	0	0	0	-0.07966	0	-3.7838	-3.1262	0	-0.041644	-1.1789	0	0	0	0	0	0	0	-0.30938	-0.33294	-0.65888	-0.12901	-2.7153	-0.16414	0	0	0	0	0	0	0
Bacteroides_cellulosilyticus_acgam	0	-2.964	0	0	0	-1.028	0	0	0	0	0	0	0	-2.1497	-10.478	-0.56324	0	-0.00464	-0.10444	0	0	0	-0.07966	0	-3.7838	-3.1262	0	-0.041644	-1.1789	0	0	0	0	0	0	0	-0.30938	-0.33294	-0.65888	-0.12901	-2.7153	-0.16414	0	0	0	0	0	0	0
Bacteroides_cellulosilyticus_adn	0	-2.9583	0	0	0	-1.026	0	0	0	0	0	0	0	-2.1455	-10.4577	-0.56215	0	-0.004631	-0.10424	0	0	0	-0.079506	0	-3.7765	-3.1201	0	-0.041563	-1.1766	0	0	0	0	0	0	0	-0.30878	-0.3323	-0.6576	-0.12876	-2.71	-0.16382	0	0	0	0	0	0	0
Bacteroides_cellulosilyticus_cytd	0	-2.9616	0	0	0	-1.0272	0	0	0	0	0	0	0	-2.1479	-10.4568	-0.56278	0	-0.0046362	-0.10435	0	0	0	-0.079595	0	-3.7807	-3.1236	0	-0.04161	-1.1779	0	0	0	0	0	0	0	-0.30913	-0.33267	-0.65834	-0.12891	-2.7131	-0.16401	0	0	0	0	0	0	0
Bacteroides_cellulosilyticus_dcyt	0	-2.964	0	0	0	-1.028	0	0	0	0	0	0	0	-2.1497	-10.478	-0.56324	0	-0.00464	-0.10444	0	0	0	-0.07966	0	-3.7838	-3.1262	0	-0.041644	-1.1789	0	0	0	0	0	0	0	-0.30938	-0.33294	-0.65888	-0.12901	-2.7153	-0.16414	0	0	0	0	0	0	0
Bacteroides_cellulosilyticus_gam	0	-2.964	0	0	0	-1.028	0	0	0	0	0	0	0	-2.1497	-4	-0.56324	0	-0.00464	-0.10444	0	0	0	-0.07966	0	-3.7838	-1.5883	0	-0.041644	-1.1789	0	0	0	0	0	0	0	-0.30938	-0.33294	-0.65888	-0.12901	-2.7153	-0.16414	0	0	0	0	0	0	0
Bacteroides_cellulosilyticus_glcur	0	-2.964	0	0	0	-1.028	0	0	0	0	0	0	0	-2.1497	-8.6709	-0.56324	0	-0.00464	-0.10444	0	0	0	-0.07966	0	-3.7838	-3.1262	0	-0.041644	-1.1789	0	0	0	0	0	0	0	-0.30938	-0.33294	-0.65888	-0.12901	-2.7153	-0.16414	0	0	0	0	0	0	0
Bacteroides_cellulosilyticus_gsn	0	-2.964	0	0	0	-1.028	0	0	0	0	0	0	0	-2.1497	-10.478	-0.56324	0	-0.00464	-0.10444	0	0	0	-0.07966	0	-3.7838	-3.1262	0	-0.041644	-1.1789	0	0	0	0	0	0	0	-0.30938	-0.33294	-0.65888	-0.12901	-2.7153	-0.16414	0	0	0	0	0	0	0
Bacteroides_cellulosilyticus_ins	0	-1.694	0	0	0	-0.65108	0	0	0	0	0	0	0	-1.2389	-5.7642	-0.34154	0	-0.0029486	-0.064844	0	0	0	-0.049452	0	-2.1519	-1.7303	0	-0.025855	-0.69307	0	0	0	0	0	0	0	-0.19181	-0.20584	-0.39665	-0.080091	-1.5551	-0.1019	0	0	0	0	0	0	0
Bacteroides_cellulosilyticus_isoval	0	-1.482	0	0	0	-0.51402	0	0	0	0	0	0	0	-1.0748	-5.239	-0.28162	0	-0.00232	-0.05222	0	0	0	-0.03983	0	-1.8919	-1.5631	0	-0.020822	-0.58944	0	0	0	0	0	0	0	-0.15469	-0.16647	-0.32944	-0.064506	-1.3576	-0.08207	0	0	0	0	0	0	0
Bacteroides_cellulosilyticus_ppa	0	-2.964	0	0	0	-1.028	0	0	0	0	0	0	0	-2.1497	-10.478	-0.56324	0	-0.00464	-0.10444	0	0	0	-0.07966	0	-3.7838	-3.1262	0	-0.041644	-1.1789	0	0	0	0	0	0	0	-0.30938	-0.33294	-0.65888	-0.12901	-2.7153	-0.16414	0	0	0	0	0	0	0
Bacteroides_cellulosilyticus_succ	0	-2.964	0	0	0	-1.028	0	0	0	0	0	0	0	-2.1497	-10.478	-0.56324	0	-0.00464	-0.10444	0	0	0	-0.07966	0	-3.7838	-3.1262	0	-0.041644	-1.1789	0	0	0	0	0	0	0	-0.30938	-0.33294	-0.65888	-0.12901	-2.7153	-0.16414	0	0	0	0	0	0	0
Bacteroides_cellulosilyticus_urea	0	-2.8552	0	0	0	-1.0275	0	0	0	0	0	0	0	-2.0888	-9.9639	-0.56294	0	-0.0046375	-0.10438	0	0	0	-0.079617	0	-3.627	-2.9855	0	-0.041622	-1.1726	0	0	0	0	0	0	0	-0.30922	-0.33277	-0.65853	-0.12894	-2.621	-0.16405	0	0	0	0	0	0	0
Bacteroides_cellulosilyticus_uri	0	-2.964	0	0	0	-1.028	0	0	0	0	0	0	0	-2.1497	-10.478	-0.56324	0	-0.00464	-0.10444	0	0	0	-0.07966	0	-3.7838	-3.1262	0	-0.041644	-1.1789	0	0	0	0	0	0	0	-0.30938	-0.33294	-0.65888	-0.12901	-2.7153	-0.16414	0	0	0	0	0	0	0
Paraprevotella_xylaniphila_2obut	0	-0.0366	0	-0.081552	0	0	-1.1198	0	0	0	0	0	0	0	0	0	-0.098848	0	0	-0.14339	0	0	0	0	0	0	0	-0.12497	-0.00636	0	0	-0.00916	-0.044712	0	0	0	-0.25014	-5.5428	-0.11174	-0.0837	0	0	0	-0.0334	0	0	0	0	0
Paraprevotella_xylaniphila_adn	0	-0.0366	0	-0.081552	0	0	-1.1198	0	0	0	0	0	0	0	0	0	-0.098848	0	0	-0.14339	0	0	0	0	0	0	0	-0.12497	-0.00636	0	0	-0.00916	-0.044712	0	0	0	-0.25014	-5.5428	-0.11174	-0.0837	0	0	0	-0.0334	0	0	0	0	0
Paraprevotella_xylaniphila_asp_L	0	-0.0366	0	-0.081552	0	0	-1.1198	0	0	0	0	0	0	0	0	0	-0.098848	0	0	-0.14339	0	0	0	0	0	0	0	-0.12497	-0.00636	0	0	-0.00916	-0.044712	0	0	0	-0.25014	-5.5428	-0.11174	-0.0837	0	0	0	-0.0334	0	0	0	0	0
Paraprevotella_xylaniphila_cholate	0	-0.0366	0	-0.081552	0	0	-1.1198	0	0	0	0	0	0	0	0	0	-0.098848	0	0	-0.14339	0	0	0	0	0	0	0	-0.12497	-0.00636	0	0	-0.00916	-0.044712	0	0	0	-0.25014	-5.5428	-0.11174	-0.0837	0	0	0	-0.0334	0	0	0	0	0
Paraprevotella_xylaniphila_cytd	0	-0.036579	0	-0.081506	0	0	-1.1192	0	0	0	0	0	0	0	0	0	-0.098792	0	0	-0.14331	0	0	0	0	0	0	0	-0.1249	-0.0063564	0	0	-0.0091548	-0.044687	0	0	0	-0.25	-5.5397	-0.11167	-0.083653	0	0	0	-0.033381	0	0	0	0	0
Paraprevotella_xylaniphila_dcyt	0	-0.0366	0	-0.081552	0	0	-1.1198	0	0	0	0	0	0	0	0	0	-0.098848	0	0	-0.14339	0	0	0	0	0	0	0	-0.12497	-0.00636	0	0	-0.00916	-0.044712	0	0	0	-0.25014	-5.5428	-0.11174	-0.0837	0	0	0	-0.0334	0	0	0	0	0
Paraprevotella_xylaniphila_glu_L	0	-0.0366	0	-0.081552	0	0	-1.1198	0	0	0	0	0	0	0	0	0	-0.098848	0	0	-0.14339	0	0	0	0	0	0	0	-0.12497	-0.00636	0	0	-0.00916	-0.044712	0	0	0	-0.25014	-5.5428	-0.11174	-0.0837	0	0	0	-0.0334	0	0	0	0	0
Paraprevotella_xylaniphila_gly	0	-0.0366	0	-0.081552	0	0	-1.1198	0	0	0	0	0	0	0	0	0	-0.098848	0	0	-0.14339	0	0	0	0	0	0	0	-0.12497	-0.00636	0	0	-0.00916	-0.044712	0	0	0	-0.25014	-5.5428	-0.11174	-0.0837	0	0	0	-0.0334	0	0	0	0	0
Paraprevotella_xylaniphila_gsn	0	-0.0366	0	-0.081552	0	0	-1.1198	0	0	0	0	0	0	0	0	0	-0.098848	0	0	-0.14339	0	0	0	0	0	0	0	-0.12497	-0.00636	0	0	-0.00916	-0.044712	0	0	0	-0.25014	-5.5428	-0.11174	-0.0837	0	0	0	-0.0334	0	0	0	0	0
Paraprevotella_xylaniphila_gua	0	-0.0366	0	-0.081552	0	0	-1.1198	0	0	0	0	0	0	0	0	0	-0.098848	0	0	-0.14339	0	0	0	0	0	0	0	-0.12497	-0.00636	0	0	-0.00916	-0.044712	0	0	0	-0.25014	-5.5428	-0.11174	-0.0837	0	0	0	-0.0334	0	0	0	0	0
Paraprevotella_xylaniphila_ins	0	-0.023945	0	-0.053354	0	0	-0.73261	0	0	0	0	0	0	0	0	0	-0.064669	0	0	-0.093809	0	0	0	0	0	0	0	-0.081761	-0.0041609	0	0	-0.0059928	-0.029252	0	0	0	-0.16365	-3.5663	-0.073101	-0.054759	0	0	0	-0.021851	0	0	0	0	0
Paraprevotella_xylaniphila_ncam	0	-0.02978	0	-0.066355	0	0	-0.91113	0	0	0	0	0	0	0	0	0	-0.080428	0	0	-0.11667	0	0	0	0	0	0	0	-0.10168	-0.0051748	0	0	-0.0074531	-0.03638	0	0	0	-0.20352	-4.5099	-0.090915	-0.068103	0	0	0	-0.027176	0	0	0	0	0
Paraprevotella_xylaniphila_ppa	0	-0.0366	0	-0.081552	0	0	-1.1198	0	0	0	0	0	0	0	0	0	-0.098848	0	0	-0.14339	0	0	0	0	0	0	0	-0.12497	-0.00636	0	0	-0.00916	-0.044712	0	0	0	-0.25014	-5.5428	-0.11174	-0.0837	0	0	0	-0.0334	0	0	0	0	0
Paraprevotella_xylaniphila_succ	0	-0.0366	0	-0.081552	0	0	-1.1198	0	0	0	0	0	0	0	0	0	-0.098848	0	0	-0.14339	0	0	0	0	0	0	0	-0.12497	-0.00636	0	0	-0.00916	-0.044712	0	0	0	-0.25014	-5.5428	-0.11174	-0.0837	0	0	0	-0.0334	0	0	0	0	0
Paraprevotella_xylaniphila_taur	0	-0.0366	0	-0.081552	0	0	-1.1198	0	0	0	0	0	0	0	0	0	-0.098848	0	0	-0.14339	0	0	0	0	0	0	0	-0.12497	-0.00636	0	0	-0.00916	-0.044712	0	0	0	-0.25014	-5.5428	-0.11174	-0.0837	0	0	0	-0.0334	0	0	0	0	0
Paraprevotella_xylaniphila_uri	0	-0.0366	0	-0.081552	0	0	-1.1198	0	0	0	0	0	0	0	0	0	-0.098848	0	0	-0.14339	0	0	0	0	0	0	0	-0.12497	-0.00636	0	0	-0.00916	-0.044712	0	0	0	-0.25014	-5.5428	-0.11174	-0.0837	0	0	0	-0.0334	0	0	0	0	0
Erysipelatoclostridium_ramosum_asp_L	0	-0.094652	-1.3697	-0.02952	-0.13448	-0.00996	0	0	0	-0.30279	-0.43384	0	-0.38548	-0.0208	0	0	0	-0.01836	0	0	-0.70108	0	0	0	0	0	-1.2864	0	-0.00448	-2.2611	-0.03732	-3.0372	-0.0066	-0.03212	-0.90104	-0.93732	0	0	-0.17779	-0.26992	0	0	-0.52576	-0.99232	0	-0.69872	-2.5103	0	-0.1205
Erysipelatoclostridium_ramosum_cholate	0	-0.094652	-1.3697	-0.02952	-0.13448	-0.00996	0	0	0	-0.30279	-0.43384	0	-0.38548	-0.0208	0	0	0	-0.01836	0	0	-0.70108	0	0	0	0	0	-0.14195	0	-0.00448	-2.2611	-0.03732	-3.0372	-0.0066	-0.03212	-0.90104	-0.93732	0	0	-0.17779	-0.26992	0	0	-0.52576	-0.99232	0	-0.69872	-2.5103	0	-0.1205
Erysipelatoclostridium_ramosum_glu_L	0	-0.094652	-1.3697	-0.02952	-0.13448	-0.00996	0	0	0	-0.30279	-0.43384	0	-0.38548	-0.0208	0	0	0	-0.01836	0	0	-0.70108	0	0	0	0	0	-1.2864	0	-0.00448	-2.2611	-0.03732	-3.0372	-0.0066	-0.03212	-0.90104	-0.93732	0	0	-0.17779	-0.26992	0	0	-0.52576	-0.99232	0	-0.69872	-2.5103	0	-0.1205
Erysipelatoclostridium_ramosum_gly	0	-0.094652	-1.3697	-0.02952	-0.13448	-0.00996	0	0	0	-0.30279	-0.43384	0	-0.38548	-0.0208	0	0	0	-0.01836	0	0	-0.70108	0	0	0	0	0	-1.2864	0	-0.00448	-2.2611	-0.03732	-3.0372	-0.0066	-0.03212	-0.90104	-0.93732	0	0	-0.17779	-0.26992	0	0	-0.52576	-0.99232	0	-0.69872	-2.5103	0	-0.1205
Erysipelatoclostridium_ramosum_lac_L	0	-0.094652	-1.3697	-0.02952	-0.13448	-0.00996	0	0	0	-0.30279	-0.43384	0	-0.38548	-0.0208	0	0	0	-0.01836	0	0	-0.70108	0	0	0	0	0	-1.2864	0	-0.00448	-2.2611	-0.03732	-3.0372	-0.0066	-0.03212	-0.90104	-0.93732	0	0	-0.17779	-0.26992	0	0	-0.52576	-0.99232	0	-0.69872	-2.5103	0	-0.1205
Erysipelatoclostridium_ramosum_pyr	0	-0.094652	-1.3697	-0.02952	-0.13448	-0.00996	0	0	0	-0.30279	-0.43384	0	-0.38548	-0.0208	0	0	0	-0.01836	0	0	-0.70108	0	0	0	0	0	-1.2864	0	-0.00448	-2.2611	-0.03732	-3.0372	-0.0066	-0.03212	-0.90104	-0.93732	0	0	-0.17779	-0.26992	0	0	-0.52576	-0.99232	0	-0.69872	-2.5103	0	-0.1205
Erysipelatoclostridium_ramosum_succ	0	-0.094652	-1.3697	-0.02952	-0.13448	-0.00996	0	0	0	-0.30279	-0.43384	0	-0.38548	-0.0208	0	0	0	-0.01836	0	0	-0.70108	0	0	0	0	0	-1.2864	0	-0.00448	-2.2611	-0.03732	-3.0372	-0.0066	-0.03212	-0.90104	-0.93732	0	0	-0.17779	-0.26992	0	0	-0.52576	-0.99232	0	-0.69872	-2.5103	0	-0.1205
Parabacteroides_merdae_2obut	0	-3.9117	-18.0812	-2.6056	-11.8996	0	-0.98604	-13.4832	0	-0.00412	-0.01488	-19.7068	-5.792	-2.9283	-8.5616	-2.9545	-7.2704	-9.03	-12.778	-4.2432	0	-1.4827	-7.1196	-6.1064	-9.3828	-2.0388	-1.2881	-3.0027	-2.6439	0	-5.0488	-3.1884	0	0	-5.0764	-9.518	-13.9708	-8.7628	-4.3348	0	-4.6136	-11.0196	-0.96084	-2.4174	0	0	0	0	-4.5448
Parabacteroides_merdae_4abut	0	-3.9117	-18.0812	-2.6056	-11.8996	0	-0.98604	-13.4832	0	-0.00412	-0.01488	-19.7068	-5.792	-2.9283	-8.5616	-2.9545	-7.2704	-9.03	-12.778	-4.2432	0	-1.4827	-7.1196	-6.1064	-9.3828	-2.0388	-1.2881	-3.0027	-2.6439	0	-5.0488	-3.1884	0	0	-5.0764	-9.518	-13.9708	-8.7628	-4.3348	0	-4.6136	-11.0196	-0.96084	-2.4174	0	0	0	0	-4.5448
Parabacteroides_merdae_adn	0	-3.9117	-18.0812	-2.6056	-11.8996	0	-0.98604	-13.4832	0	-0.00412	-0.01488	-19.7068	-5.792	-2.9283	-8.5616	-2.9545	-7.2704	-9.03	-12.778	-4.2432	0	-1.4827	-7.1196	-6.1064	-9.3828	-2.0388	-1.2881	-3.0027	-2.6439	0	-5.0488	-3.1884	0	0	-5.0764	-9.518	-13.9708	-8.7628	-4.3348	0	-4.6136	-11.0196	-0.96084	-2.4174	0	0	0	0	-4.5448
Parabacteroides_merdae_cytd	0	-3.9082	-18.0653	-2.6033	-11.8891	0	-0.98517	-13.4713	0	-0.0041164	-0.014867	-19.6895	-5.7869	-2.9257	-8.5541	-2.9519	-7.264	-9.0221	-12.7668	-4.2395	0	-1.4814	-7.1133	-6.101	-9.3745	-2.037	-1.287	-3	-2.6416	0	-5.0444	-3.1856	0	0	-5.0719	-9.5096	-13.9585	-8.7551	-4.331	0	-4.6095	-11.0099	-0.95999	-2.4152	0	0	0	0	-4.5408
Parabacteroides_merdae_gly	0	-3.9117	-18.0812	-2.6056	-11.8996	0	-0.98604	-13.4832	0	-0.00412	-0.01488	-19.7068	-5.792	-2.9283	-8.5616	-2.9545	-7.2704	-9.03	-12.778	-4.2432	0	-1.4827	-7.1196	-6.1064	-9.3828	-2.0388	-1.2881	-3.0027	-2.6439	0	-5.0488	-3.1884	0	0	-5.0764	-9.518	-13.9708	-8.7628	-4.3348	0	-4.6136	-11.0196	-0.96084	-2.4174	0	0	0	0	-4.5448
Parabacteroides_merdae_glyclt	0	-3.9117	-18.0812	-2.6056	-11.8996	0	-0.98604	-13.4832	0	-0.00412	-0.01488	-19.7068	-5.792	-2.9283	-8.5616	-2.9545	-7.2704	-9.03	-12.778	-4.2432	0	-1.4827	-7.1196	-6.1064	-9.3828	-2.0388	-1.2881	-3.0027	-2.6439	0	-5.0488	-3.1884	0	0	-5.0764	-8.9884	-11.4896	-8.7628	-4.3348	0	-4.6136	-11.0196	-0.96084	-2.4174	0	0	0	0	-4.5448
Parabacteroides_merdae_gua	0	-3.9117	-15.7235	-2.6056	-11.8996	0	-0.98604	-13.4832	0	-0.00412	-0.01488	-17.4447	-5.792	-2.9283	-8.5616	-2.9545	-7.2704	-9.03	-12.778	-4.2432	0	-1.4827	-7.1196	-6.1064	-9.3828	-2.0388	-1.2881	-3.0027	-2.6439	0	-5.0488	-3.1884	0	0	-5.0764	-9.518	-12.8982	-8.7628	-4.1631	0	-4.6136	-11.0196	-0.96084	-2.4174	0	0	0	0	-4.5448
Parabacteroides_merdae_ins	0	-3.9117	-18.0812	-2.6056	-11.8996	0	-0.98604	-13.4832	0	-0.00412	-0.01488	-19.7068	-5.792	-2.9283	-8.5616	-2.9545	-7.2704	-9.03	-12.778	-4.2432	0	-1.4827	-7.1196	-6.1064	-9.3828	-2.0388	-1.2881	-3.0027	-2.6439	0	-5.0488	-3.1884	0	0	-5.0764	-9.518	-13.9708	-8.7628	-4.3348	0	-4.6136	-11.0196	-0.96084	-2.4174	0	0	0	0	-4.5448
Parabacteroides_merdae_isoval	0	-1.9558	-9.0406	-1.3028	-5.9498	0	-0.49302	-6.7416	0	-0.00206	-0.00744	-9.8534	-2.896	-1.4642	-4.2808	-1.4773	-3.6352	-4.515	-6.389	-2.1216	0	-0.74134	-3.5598	-3.0532	-4.6914	-1.0194	-0.64406	-1.5013	-1.322	0	-2.5244	-1.5942	0	0	-2.5382	-4.759	-6.9854	-4.3814	-2.1674	0	-2.3068	-5.5098	-0.48042	-1.2087	0	0	0	0	-2.2724
Parabacteroides_merdae_ncam	0	-2.1629	-9.3451	-1.4408	-6.5798	0	-0.54522	-7.4554	0	-0.0022781	-0.0082278	-9.9898	-3.2026	-1.6192	-4.7341	-1.6337	-4.0201	-4.9931	-7.0655	-2.3462	0	-0.81984	-3.9367	-3.3765	-5.1882	-1.1274	-0.71226	-1.6603	-1.4619	0	-2.7917	-1.763	0	0	-2.807	-5.2629	-7.7251	-4.8453	-2.3969	0	-2.5511	-6.0932	-0.53129	-1.3367	0	0	0	0	-2.513
Parabacteroides_merdae_ppa	0	-3.9117	-18.0812	-2.6056	-11.8996	0	-0.98604	-13.4832	0	-0.00412	-0.01488	-19.7068	-5.792	-2.9283	-8.5616	-2.9545	-7.2704	-9.03	-12.778	-4.2432	0	-1.4827	-7.1196	-6.1064	-9.3828	-2.0388	-1.2881	-3.0027	-2.6439	0	-5.0488	-3.1884	0	0	-5.0764	-9.518	-13.9708	-8.7628	-4.3348	0	-4.6136	-11.0196	-0.96084	-2.4174	0	0	0	0	-4.5448
Parabacteroides_merdae_succ	0	-3.9117	-18.0812	-2.6056	-11.8996	0	-0.98604	-13.4832	0	-0.00412	-0.01488	-19.7068	-5.792	-2.9283	-8.5616	-2.9545	-7.2704	-9.03	-12.778	-4.2432	0	-1.4827	-7.1196	-6.1064	-9.3828	-2.0388	-1.2881	-3.0027	-2.6439	0	-5.0488	-3.1884	0	0	-5.0764	-9.518	-13.9708	-8.7628	-4.3348	0	-4.6136	-11.0196	-0.96084	-2.4174	0	0	0	0	-4.5448
Parabacteroides_merdae_urea	0	-3.9117	-18.0812	-2.6056	-11.8996	0	-0.98604	-13.4832	0	-0.00412	-0.01488	-19.7068	-5.792	-2.9283	-8.5616	-2.9545	-7.2704	-9.03	-12.778	-4.2432	0	-1.4827	-7.1196	-6.1064	-9.3828	-2.0388	-1.2881	-3.0027	-2.6439	0	-5.0488	-3.1884	0	0	-5.0764	-9.518	-13.9708	-8.7628	-4.3348	0	-4.6136	-11.0196	-0.96084	-2.4174	0	0	0	0	-4.5448
Parabacteroides_merdae_uri	0	-3.9117	-18.0812	-2.6056	-11.8996	0	-0.98604	-13.4832	0	-0.00412	-0.01488	-19.7068	-5.792	-2.9283	-8.5616	-2.9545	-7.2704	-9.03	-12.778	-4.2432	0	-1.4827	-7.1196	-6.1064	-9.3828	-2.0388	-1.2881	-3.0027	-2.6439	0	-5.0488	-3.1884	0	0	-5.0764	-9.518	-13.9708	-8.7628	-4.3348	0	-4.6136	-11.0196	-0.96084	-2.4174	0	0	0	0	-4.5448
Pseudomonas_aeruginosa_15dap	0	-0.0194	0	0	0	0	0	0	0	0	0	0	0	0	0	0	0	0	0	0	0	0	0	0	0	0	0	0	0	0	0	0	0	0	0	0	0	0	0	0	0	0	0	0	0	0	0	0	0
Pseudomonas_aeruginosa_2hyoxplac	0	-0.00016303	0	0	0	0	0	0	0	0	0	0	0	0	0	0	0	0	0	0	0	0	0	0	0	0	0	0	0	0	0	0	0	0	0	0	0	0	0	0	0	0	0	0	0	0	0	0	0
Pseudomonas_aeruginosa_5mta	0	-0.018734	0	0	0	0	0	0	0	0	0	0	0	0	0	0	0	0	0	0	0	0	0	0	0	0	0	0	0	0	0	0	0	0	0	0	0	0	0	0	0	0	0	0	0	0	0	0	0
Pseudomonas_aeruginosa_asp_L	0	-0.0194	0	0	0	0	0	0	0	0	0	0	0	0	0	0	0	0	0	0	0	0	0	0	0	0	0	0	0	0	0	0	0	0	0	0	0	0	0	0	0	0	0	0	0	0	0	0	0
Pseudomonas_aeruginosa_dgsn	0	-0.019374	0	0	0	0	0	0	0	0	0	0	0	0	0	0	0	0	0	0	0	0	0	0	0	0	0	0	0	0	0	0	0	0	0	0	0	0	0	0	0	0	0	0	0	0	0	0	0
Pseudomonas_aeruginosa_fum	0	-0.0194	0	0	0	0	0	0	0	0	0	0	0	0	0	0	0	0	0	0	0	0	0	0	0	0	0	0	0	0	0	0	0	0	0	0	0	0	0	0	0	0	0	0	0	0	0	0	0
Pseudomonas_aeruginosa_glcn	0	-0.0194	0	0	0	0	0	0	0	0	0	0	0	0	0	0	0	0	0	0	0	0	0	0	0	0	0	0	0	0	0	0	0	0	0	0	0	0	0	0	0	0	0	0	0	0	0	0	0
Pseudomonas_aeruginosa_glu_L	0	-0.0194	0	0	0	0	0	0	0	0	0	0	0	0	0	0	0	0	0	0	0	0	0	0	0	0	0	0	0	0	0	0	0	0	0	0	0	0	0	0	0	0	0	0	0	0	0	0	0
Pseudomonas_aeruginosa_gly	0	-0.0194	0	0	0	0	0	0	0	0	0	0	0	0	0	0	0	0	0	0	0	0	0	0	0	0	0	0	0	0	0	0	0	0	0	0	0	0	0	0	0	0	0	0	0	0	0	0	0
Pseudomonas_aeruginosa_glyc3p	0	-0.0194	0	0	0	0	0	0	0	0	0	0	0	0	0	0	0	0	0	0	0	0	0	0	0	0	0	0	0	0	0	0	0	0	0	0	0	0	0	0	0	0	0	0	0	0	0	0	0
Pseudomonas_aeruginosa_lac_L	0	-0.0194	0	0	0	0	0	0	0	0	0	0	0	0	0	0	0	0	0	0	0	0	0	0	0	0	0	0	0	0	0	0	0	0	0	0	0	0	0	0	0	0	0	0	0	0	0	0	0
Pseudomonas_aeruginosa_ppa	0	-0.0194	0	0	0	0	0	0	0	0	0	0	0	0	0	0	0	0	0	0	0	0	0	0	0	0	0	0	0	0	0	0	0	0	0	0	0	0	0	0	0	0	0	0	0	0	0	0	0
Pseudomonas_aeruginosa_pyr	0	-0.0194	0	0	0	0	0	0	0	0	0	0	0	0	0	0	0	0	0	0	0	0	0	0	0	0	0	0	0	0	0	0	0	0	0	0	0	0	0	0	0	0	0	0	0	0	0	0	0
Pseudomonas_aeruginosa_succ	0	-0.0194	0	0	0	0	0	0	0	0	0	0	0	0	0	0	0	0	0	0	0	0	0	0	0	0	0	0	0	0	0	0	0	0	0	0	0	0	0	0	0	0	0	0	0	0	0	0	0
Pseudomonas_aeruginosa_urea	0	-0.0194	0	0	0	0	0	0	0	0	0	0	0	0	0	0	0	0	0	0	0	0	0	0	0	0	0	0	0	0	0	0	0	0	0	0	0	0	0	0	0	0	0	0	0	0	0	0	0
Streptococcus_lutetiensis_2obut	0	-0.0528	0	0	0	0	0	0	-14.0656	0	0	0	0	0	0	0	0	0	0	0	0	0	0	0	0	0	0	0	0	0	0	0	0	0	0	-0.043172	0	0	0	0	0	0	0	0	0	0	0	0	0
Streptococcus_lutetiensis_5mthf	0	-0.052797	0	0	0	0	0	0	-14.0648	0	0	0	0	0	0	0	0	0	0	0	0	0	0	0	0	0	0	0	0	0	0	0	0	0	0	-0.043169	0	0	0	0	0	0	0	0	0	0	0	0	0
Streptococcus_lutetiensis_adn	0	-0.0528	0	0	0	0	0	0	-14.0656	0	0	0	0	0	0	0	0	0	0	0	0	0	0	0	0	0	0	0	0	0	0	0	0	0	0	-0.043172	0	0	0	0	0	0	0	0	0	0	0	0	0
Streptococcus_lutetiensis_asp_L	0	-0.0528	0	0	0	0	0	0	-14.0656	0	0	0	0	0	0	0	0	0	0	0	0	0	0	0	0	0	0	0	0	0	0	0	0	0	0	-0.043172	0	0	0	0	0	0	0	0	0	0	0	0	0
Streptococcus_lutetiensis_cytd	0	-0.052726	0	0	0	0	0	0	-14.0458	0	0	0	0	0	0	0	0	0	0	0	0	0	0	0	0	0	0	0	0	0	0	0	0	0	0	-0.043111	0	0	0	0	0	0	0	0	0	0	0	0	0
Streptococcus_lutetiensis_dgsn	0	-0.0528	0	0	0	0	0	0	-14.0656	0	0	0	0	0	0	0	0	0	0	0	0	0	0	0	0	0	0	0	0	0	0	0	0	0	0	-0.043172	0	0	0	0	0	0	0	0	0	0	0	0	0
Streptococcus_lutetiensis_dopa	0	-0.0528	0	0	0	0	0	0	-10	0	0	0	0	0	0	0	0	0	0	0	0	0	0	0	0	0	0	0	0	0	0	0	0	0	0	-0.043172	0	0	0	0	0	0	0	0	0	0	0	0	0
Streptococcus_lutetiensis_glu_L	0	-0.0528	0	0	0	0	0	0	-14.0656	0	0	0	0	0	0	0	0	0	0	0	0	0	0	0	0	0	0	0	0	0	0	0	0	0	0	-0.043172	0	0	0	0	0	0	0	0	0	0	0	0	0
Streptococcus_lutetiensis_gly	0	-0.0528	0	0	0	0	0	0	-14.0656	0	0	0	0	0	0	0	0	0	0	0	0	0	0	0	0	0	0	0	0	0	0	0	0	0	0	-0.043172	0	0	0	0	0	0	0	0	0	0	0	0	0
Streptococcus_lutetiensis_gua	0	-0.0528	0	0	0	0	0	0	-14.0656	0	0	0	0	0	0	0	0	0	0	0	0	0	0	0	0	0	0	0	0	0	0	0	0	0	0	-0.043172	0	0	0	0	0	0	0	0	0	0	0	0	0
Streptococcus_lutetiensis_hista	0	-0.0528	0	0	0	0	0	0	-14.0656	0	0	0	0	0	0	0	0	0	0	0	0	0	0	0	0	0	0	0	0	0	0	0	0	0	0	-0.043172	0	0	0	0	0	0	0	0	0	0	0	0	0
Streptococcus_lutetiensis_lac_L	0	-0.026646	0	0	0	0	0	0	-7.0983	0	0	0	0	0	0	0	0	0	0	0	0	0	0	0	0	0	0	0	0	0	0	0	0	0	0	-0.021787	0	0	0	0	0	0	0	0	0	0	0	0	0
Streptococcus_lutetiensis_ppa	0	-0.0528	0	0	0	0	0	0	-14.0656	0	0	0	0	0	0	0	0	0	0	0	0	0	0	0	0	0	0	0	0	0	0	0	0	0	0	-0.043172	0	0	0	0	0	0	0	0	0	0	0	0	0
Streptococcus_lutetiensis_srtn	0	-0.0528	0	0	0	0	0	0	-10	0	0	0	0	0	0	0	0	0	0	0	0	0	0	0	0	0	0	0	0	0	0	0	0	0	0	-0.043172	0	0	0	0	0	0	0	0	0	0	0	0	0
Streptococcus_lutetiensis_succ	0	-0.0528	0	0	0	0	0	0	-14.0656	0	0	0	0	0	0	0	0	0	0	0	0	0	0	0	0	0	0	0	0	0	0	0	0	0	0	-0.043172	0	0	0	0	0	0	0	0	0	0	0	0	0
Streptococcus_lutetiensis_trypta	0	-0.052793	0	0	0	0	0	0	-14.0637	0	0	0	0	0	0	0	0	0	0	0	0	0	0	0	0	0	0	0	0	0	0	0	0	0	0	-0.043166	0	0	0	0	0	0	0	0	0	0	0	0	0
Streptococcus_lutetiensis_tym	0	-0.052785	0	0	0	0	0	0	-14.0617	0	0	0	0	0	0	0	0	0	0	0	0	0	0	0	0	0	0	0	0	0	0	0	0	0	0	-0.04316	0	0	0	0	0	0	0	0	0	0	0	0	0
Streptococcus_lutetiensis_uri	0	-0.0528	0	0	0	0	0	0	-14.0656	0	0	0	0	0	0	0	0	0	0	0	0	0	0	0	0	0	0	0	0	0	0	0	0	0	0	-0.043172	0	0	0	0	0	0	0	0	0	0	0	0	0
Streptococcus_infantarius_5mthf	0	-0.0067969	0	0	0	0	0	0	0	0	0	0	0	0	0	0	0	0	0	0	0	0	0	0	0	0	0	0	0	0	0	0	0	0	0	0	0	0	0	0	0	0	0	0	0	0	0	0	0
Streptococcus_infantarius_asp_L	0	-0.03208	0	0	0	0	0	0	0	0	0	0	0	0	0	0	0	0	0	0	0	0	0	0	0	0	0	0	0	0	0	0	0	0	0	0	0	0	0	0	0	0	0	0	0	0	0	0	0
Streptococcus_infantarius_cholate	0	-0.03208	0	0	0	0	0	0	0	0	0	0	0	0	0	0	0	0	0	0	0	0	0	0	0	0	0	0	0	0	0	0	0	0	0	0	0	0	0	0	0	0	0	0	0	0	0	0	0
Streptococcus_infantarius_gly	0	-0.03208	0	0	0	0	0	0	0	0	0	0	0	0	0	0	0	0	0	0	0	0	0	0	0	0	0	0	0	0	0	0	0	0	0	0	0	0	0	0	0	0	0	0	0	0	0	0	0
Streptococcus_infantarius_lac_L	0	-0.016181	0	0	0	0	0	0	0	0	0	0	0	0	0	0	0	0	0	0	0	0	0	0	0	0	0	0	0	0	0	0	0	0	0	0	0	0	0	0	0	0	0	0	0	0	0	0	0
Streptococcus_infantarius_succ	0	-0.03208	0	0	0	0	0	0	0	0	0	0	0	0	0	0	0	0	0	0	0	0	0	0	0	0	0	0	0	0	0	0	0	0	0	0	0	0	0	0	0	0	0	0	0	0	0	0	0
Streptococcus_infantarius_taur	0	-0.03208	0	0	0	0	0	0	0	0	0	0	0	0	0	0	0	0	0	0	0	0	0	0	0	0	0	0	0	0	0	0	0	0	0	0	0	0	0	0	0	0	0	0	0	0	0	0	0
Streptococcus_infantarius_uri	0	-0.017226	0	0	0	0	0	0	0	0	0	0	0	0	0	0	0	0	0	0	0	0	0	0	0	0	0	0	0	0	0	0	0	0	0	0	0	0	0	0	0	0	0	0	0	0	0	0	0
Streptococcus_constellatus_2obut	0	-0.01136	0	0	-0.015	0	0	0	-0.2455	0	0	0	0	0	0	0	0	0	-0.02236	0	0	0	0	0	0	0	0	-0.00904	0	0	0	0	0	-0.02848	0	0	0	0	0	0	0	0	0	0	0	0	0	-0.01824	-0.003396
Streptococcus_constellatus_acgam	0	-0.01136	0	0	-0.015	0	0	0	-0.2	0	0	0	0	0	0	0	0	0	-0.02236	0	0	0	0	0	0	0	0	-0.00904	0	0	0	0	0	-0.02848	0	0	0	0	0	0	0	0	0	0	0	0	0	-0.01824	-0.003396
Streptococcus_constellatus_asp_L	0	-0.01136	0	0	-0.015	0	0	0	-0.2455	0	0	0	0	0	0	0	0	0	-0.02236	0	0	0	0	0	0	0	0	-0.00904	0	0	0	0	0	-0.02848	0	0	0	0	0	0	0	0	0	0	0	0	0	-0.01824	-0.003396
Streptococcus_constellatus_csn	0	-0.01136	0	0	-0.015	0	0	0	-0.2455	0	0	0	0	0	0	0	0	0	-0.02236	0	0	0	0	0	0	0	0	-0.00904	0	0	0	0	0	-0.02848	0	0	0	0	0	0	0	0	0	0	0	0	0	-0.01824	-0.003396
Streptococcus_constellatus_cytd	0	-0.01136	0	0	-0.015	0	0	0	-0.2455	0	0	0	0	0	0	0	0	0	-0.02236	0	0	0	0	0	0	0	0	-0.00904	0	0	0	0	0	-0.02848	0	0	0	0	0	0	0	0	0	0	0	0	0	-0.01824	-0.003396
Streptococcus_constellatus_dcyt	0	-0.01136	0	0	-0.015	0	0	0	-0.2455	0	0	0	0	0	0	0	0	0	-0.02236	0	0	0	0	0	0	0	0	-0.00904	0	0	0	0	0	-0.02848	0	0	0	0	0	0	0	0	0	0	0	0	0	-0.01824	-0.003396
Streptococcus_constellatus_dgsn	0	-0.01136	0	0	-0.015	0	0	0	-0.2455	0	0	0	0	0	0	0	0	0	-0.02236	0	0	0	0	0	0	0	0	-0.00904	0	0	0	0	0	-0.02848	0	0	0	0	0	0	0	0	0	0	0	0	0	-0.01824	-0.003396
Streptococcus_constellatus_dopa	0	-0.01136	0	0	-0.015	0	0	0	-0.2455	0	0	0	0	0	0	0	0	0	-0.02236	0	0	0	0	0	0	0	0	-0.00904	0	0	0	0	0	-0.02848	0	0	0	0	0	0	0	0	0	0	0	0	0	-0.01824	-0.003396
Streptococcus_constellatus_glu_L	0	-0.01136	0	0	-0.015	0	0	0	-0.2455	0	0	0	0	0	0	0	0	0	-0.02236	0	0	0	0	0	0	0	0	-0.00904	0	0	0	0	0	-0.02848	0	0	0	0	0	0	0	0	0	0	0	0	0	-0.01824	-0.003396
Streptococcus_constellatus_gly	0	-0.01136	0	0	-0.015	0	0	0	-0.2455	0	0	0	0	0	0	0	0	0	-0.02236	0	0	0	0	0	0	0	0	-0.00904	0	0	0	0	0	-0.02848	0	0	0	0	0	0	0	0	0	0	0	0	0	-0.01824	-0.003396
Streptococcus_constellatus_gua	0	-0.01136	0	0	-0.015	0	0	0	-0.2455	0	0	0	0	0	0	0	0	0	-0.02236	0	0	0	0	0	0	0	0	-0.00904	0	0	0	0	0	-0.02848	0	0	0	0	0	0	0	0	0	0	0	0	0	-0.01824	-0.003396
Streptococcus_constellatus_hista	0	-0.011358	0	0	-0.014997	0	0	0	-0.24545	0	0	0	0	0	0	0	0	0	-0.022355	0	0	0	0	0	0	0	0	-0.0090381	0	0	0	0	0	-0.028474	0	0	0	0	0	0	0	0	0	0	0	0	0	-0.018236	-0.0033953
Streptococcus_constellatus_lac_L	0	-0.01136	0	0	-0.015	0	0	0	-0.2455	0	0	0	0	0	0	0	0	0	-0.02236	0	0	0	0	0	0	0	0	-0.00904	0	0	0	0	0	-0.02848	0	0	0	0	0	0	0	0	0	0	0	0	0	-0.01824	-0.003396
Streptococcus_constellatus_ppa	0	-0.01136	0	0	-0.015	0	0	0	-0.2455	0	0	0	0	0	0	0	0	0	-0.02236	0	0	0	0	0	0	0	0	-0.00904	0	0	0	0	0	-0.02848	0	0	0	0	0	0	0	0	0	0	0	0	0	-0.01824	-0.003396
Streptococcus_constellatus_srtn	0	-0.01136	0	0	-0.015	0	0	0	-0.2455	0	0	0	0	0	0	0	0	0	-0.02236	0	0	0	0	0	0	0	0	-0.00904	0	0	0	0	0	-0.02848	0	0	0	0	0	0	0	0	0	0	0	0	0	-0.01824	-0.003396
Streptococcus_constellatus_succ	0	-0.01136	0	0	-0.015	0	0	0	-0.2455	0	0	0	0	0	0	0	0	0	-0.02236	0	0	0	0	0	0	0	0	-0.00904	0	0	0	0	0	-0.02848	0	0	0	0	0	0	0	0	0	0	0	0	0	-0.01824	-0.003396
Streptococcus_constellatus_trypta	0	-0.011358	0	0	-0.014998	0	0	0	-0.24546	0	0	0	0	0	0	0	0	0	-0.022357	0	0	0	0	0	0	0	0	-0.0090388	0	0	0	0	0	-0.028476	0	0	0	0	0	0	0	0	0	0	0	0	0	-0.018238	-0.003396
Streptococcus_constellatus_tym	0	-0.01136	0	0	-0.015	0	0	0	-0.2455	0	0	0	0	0	0	0	0	0	-0.02236	0	0	0	0	0	0	0	0	-0.00904	0	0	0	0	0	-0.02848	0	0	0	0	0	0	0	0	0	0	0	0	0	-0.01824	-0.003396
Streptococcus_constellatus_uri	0	-0.01136	0	0	-0.015	0	0	0	-0.2455	0	0	0	0	0	0	0	0	0	-0.02236	0	0	0	0	0	0	0	0	-0.00904	0	0	0	0	0	-0.02848	0	0	0	0	0	0	0	0	0	0	0	0	0	-0.01824	-0.003396
Hungatella_hathewayi_asp_L	0	-0.09338	0	-0.01496	-0.05272	-0.19416	0	-0.01096	-0.04742	0	-0.7314	-1.4172	0	-0.055264	-0.0376	0	0	-0.01408	0	-0.002612	-0.41404	-0.0084	0	-0.0308	-0.01088	0	-0.095924	0	-0.234	0	0	-0.1081	-0.01436	-0.0316	-0.26917	-0.062412	-0.01672	-0.048612	-0.002084	-0.26432	-0.22057	0	0	-0.0176	0	-0.062976	0	0	-2.1208
Hungatella_hathewayi_cgly	0	1.8533e-06	0	2.9692e-07	1.0463e-06	3.8535e-06	0	2.1753e-07	9.4116e-07	0	1.4516e-05	2.8128e-05	0	1.0968e-06	7.4626e-07	0	0	2.7945e-07	0	5.1841e-08	8.2176e-06	1.6672e-07	0	6.113e-07	2.1594e-07	0	1.9038e-06	0	4.6443e-06	0	0	2.1455e-06	2.8501e-07	6.2717e-07	5.3422e-06	1.2387e-06	3.3185e-07	9.6482e-07	4.1362e-08	5.2459e-06	4.3778e-06	0	0	3.4931e-07	0	1.2499e-06	0	0	4.2092e-05
Hungatella_hathewayi_cholate	0	-0.09338	0	-0.01496	-0.05272	-0.19416	0	-0.01096	-0.04742	0	-0.7314	-1.4172	0	-0.055264	-0.0376	0	0	-0.01408	0	-0.002612	-0.41404	-0.0084	0	-0.0308	-0.01088	0	-0.095924	0	-0.234	0	0	-0.1081	-0.01436	-0.0316	-0.26917	-0.062412	-0.01672	-0.048612	-0.002084	-0.26432	-0.22057	0	0	-0.0176	0	-0.062976	0	0	-2.1208
Hungatella_hathewayi_dcyt	0	-0.09337	0	-0.014958	-0.052715	-0.19414	0	-0.010959	-0.047415	0	-0.73132	-1.4171	0	-0.055258	-0.037596	0	0	-0.014079	0	-0.0026117	-0.414	-0.0084	0	-0.030797	-0.010879	0	-0.095914	0	-0.23398	0	0	-0.10809	-0.014359	-0.031597	-0.26914	-0.062406	-0.016718	-0.048607	-0.0020838	-0.26429	-0.22055	0	0	-0.017598	0	-0.06297	0	0	-2.1206
Hungatella_hathewayi_fum	0	-0.09338	0	-0.01496	-0.05272	-0.19416	0	-0.01096	-0.04742	0	-0.7314	-1.4172	0	-0.055264	-0.0376	0	0	-0.01408	0	-0.002612	-0.41404	-0.0084	0	-0.0308	-0.01088	0	-0.095924	0	-0.234	0	0	-0.1081	-0.01436	-0.0316	-0.26917	-0.062412	-0.01672	-0.048612	-0.002084	-0.26432	-0.22057	0	0	-0.0176	0	-0.062976	0	0	-2.1208
Hungatella_hathewayi_glu_L	0	-0.093256	0	-0.01494	-0.05265	-0.1939	0	-0.010945	-0.047357	0	-0.73043	-1.4154	0	-0.055191	-0.03755	0	0	-0.014061	0	-0.0026085	-0.41349	-0.0083888	0	-0.030759	-0.010866	0	-0.095796	0	-0.23369	0	0	-0.10796	-0.014341	-0.031558	-0.26881	-0.062329	-0.016698	-0.048547	-0.0020812	-0.26396	-0.22028	0	0	-0.017577	0	-0.062892	0	0	-2.118
Hungatella_hathewayi_gly	0	-0.09338	0	-0.01496	-0.05272	-0.19416	0	-0.01096	-0.04742	0	-0.7314	-1.4172	0	-0.055264	-0.0376	0	0	-0.01408	0	-0.002612	-0.41404	-0.0084	0	-0.0308	-0.01088	0	-0.095924	0	-0.234	0	0	-0.1081	-0.01436	-0.0316	-0.26917	-0.062412	-0.01672	-0.048612	-0.002084	-0.26432	-0.22057	0	0	-0.0176	0	-0.062976	0	0	-2.1208
Hungatella_hathewayi_glyc3p	0	-0.09338	0	-0.01496	-0.05272	-0.19416	0	-0.01096	-0.04742	0	-0.7314	-1.4172	0	-0.055264	-0.0376	0	0	-0.01408	0	-0.002612	-0.41404	-0.0084	0	-0.0308	-0.01088	0	-0.095924	0	-0.234	0	0	-0.1081	-0.01436	-0.0316	-0.26917	-0.062412	-0.01672	-0.048612	-0.002084	-0.26432	-0.22057	0	0	-0.0176	0	-0.062976	0	0	-2.1208
Hungatella_hathewayi_succ	0	-0.09338	0	-0.01496	-0.05272	-0.19416	0	-0.01096	-0.04742	0	-0.7314	-1.4172	0	-0.055264	-0.0376	0	0	-0.01408	0	-0.002612	-0.41404	-0.0084	0	-0.0308	-0.01088	0	-0.095924	0	-0.234	0	0	-0.1081	-0.01436	-0.0316	-0.26917	-0.062412	-0.01672	-0.048612	-0.002084	-0.26432	-0.22057	0	0	-0.0176	0	-0.062976	0	0	-2.1208
Coprococcus_comes_Lcystin	0	-0.44172	0	0	0	-1.3529	-0.48164	-1.6339	0	0	0	0	0	-2.8296	-1.9715	-3.4288	-2.3374	0	-2.893	-0.7911	0	0	0	-1.7509	-0.88674	-1.327	0	-0.71864	0	0	-8.2608	-0.025738	0	-3.6658	0	-0.032336	0	-0.13388	0	0	-0.53206	0	0	0	0	0	0	-0.54946	0
Coprococcus_comes_asp_L	0	-0.88344	0	0	0	-2.7059	-0.96328	-3.2678	0	0	0	0	0	-5.6592	-3.9429	-6.8576	-4.6748	0	-5.786	-1.5822	0	0	0	-3.5017	-1.7735	-2.6541	0	-1.4373	0	0	-16.5216	-0.051476	0	-7.3316	0	-0.064672	0	-0.26776	0	0	-1.0641	0	0	0	0	0	0	-1.0989	0
Coprococcus_comes_but	0	-0.88344	0	0	0	-2.7059	-0.96328	-3.2678	0	0	0	0	0	-5.6592	-3.9429	-6.8576	-4.6748	0	-5.786	-1.5822	0	0	0	-3.5017	-1.7735	-2.6541	0	-1.4373	0	0	-16.5216	-0.051476	0	-7.3316	0	-0.064672	0	-0.26776	0	0	-1.0641	0	0	0	0	0	0	-1.0989	0
Coprococcus_comes_cholate	0	-0.88344	0	0	0	-2.7059	-0.96328	-3.2678	0	0	0	0	0	-5.6592	-3.9429	-6.8576	-4.6748	0	-5.786	-1.5822	0	0	0	-3.5017	-1.7735	-2.6541	0	-1.4373	0	0	-16.5216	-0.051476	0	-7.3316	0	-0.064672	0	-0.26776	0	0	-1.0641	0	0	0	0	0	0	-1.0989	0
Coprococcus_comes_gly	0	-0.88344	0	0	0	-2.7059	-0.96328	-3.2678	0	0	0	0	0	-5.6592	-3.9429	-6.8576	-4.6748	0	-5.786	-1.5822	0	0	0	-3.5017	-1.7735	-2.6541	0	-1.4373	0	0	-16.5216	-0.051476	0	-7.3316	0	-0.064672	0	-0.26776	0	0	-1.0641	0	0	0	0	0	0	-1.0989	0
Coprococcus_comes_lac_L	0	-0.88344	0	0	0	-2.7059	-0.96328	-3.2678	0	0	0	0	0	-5.6592	-3.9429	-6.8576	-4.6748	0	-5.786	-1.5822	0	0	0	-3.5017	-1.7735	-2.6541	0	-1.4373	0	0	-16.5216	-0.051476	0	-7.3316	0	-0.064672	0	-0.26776	0	0	-1.0641	0	0	0	0	0	0	-1.0989	0
Coprococcus_comes_ppa	0	-0.88275	0	0	0	-2.7038	-0.96252	-3.2653	0	0	0	0	0	-5.6548	-3.9398	-6.8522	-4.6711	0	-5.7815	-1.581	0	0	0	-3.499	-1.7721	-2.652	0	-1.4362	0	0	-16.5086	-0.051436	0	-7.3258	0	-0.064621	0	-0.26755	0	0	-1.0633	0	0	0	0	0	0	-1.0981	0
Coprococcus_comes_succ	0	-0.88344	0	0	0	-2.7059	-0.96328	-3.2678	0	0	0	0	0	-5.6592	-3.9429	-6.8576	-4.6748	0	-5.786	-1.5822	0	0	0	-3.5017	-1.7735	-2.6541	0	-1.4373	0	0	-16.5216	-0.051476	0	-7.3316	0	-0.064672	0	-0.26776	0	0	-1.0641	0	0	0	0	0	0	-1.0989	0
Coprococcus_comes_taur	0	-0.88344	0	0	0	-2.7059	-0.96328	-3.2678	0	0	0	0	0	-5.6592	-3.9429	-6.8576	-4.6748	0	-5.786	-1.5822	0	0	0	-3.5017	-1.7735	-2.6541	0	-1.4373	0	0	-16.5216	-0.051476	0	-7.3316	0	-0.064672	0	-0.26776	0	0	-1.0641	0	0	0	0	0	0	-1.0989	0
Alistipes_indistinctus_4abut	0	-0.03392	0	-0.078808	0	0	0	-0.85736	0	0	0	0	0	-1.1657	0	0	-0.02368	0	0	-0.17208	0	-2.1901	0	-0.16354	-0.26039	0	0	0	0	0	0	0	0	0	0	-1.0974	0	-3.3177	0	-1.5874	-0.47704	0	0	-0.32213	0	0	-4.748	0	-0.30556
Alistipes_indistinctus_adn	0	-0.03392	0	-0.078808	0	0	0	-0.85736	0	0	0	0	0	-1.1657	0	0	-0.02368	0	0	-0.17208	0	-2.1901	0	-0.16354	-0.26039	0	0	0	0	0	0	0	0	0	0	-1.0974	0	-3.3177	0	-1.5874	-0.47704	0	0	-0.32213	0	0	-4.748	0	-0.30556
Alistipes_indistinctus_asp_L	0	-0.03392	0	-0.078808	0	0	0	-0.85736	0	0	0	0	0	-1.1657	0	0	-0.02368	0	0	-0.17208	0	-2.1901	0	-0.16354	-0.26039	0	0	0	0	0	0	0	0	0	0	-1.0974	0	-3.3177	0	-1.5874	-0.47704	0	0	-0.32213	0	0	-4.748	0	-0.30556
Alistipes_indistinctus_cholate	0	-0.03392	0	-0.078808	0	0	0	-0.85736	0	0	0	0	0	-1.1657	0	0	-0.02368	0	0	-0.17208	0	-2.1901	0	-0.16354	-0.26039	0	0	0	0	0	0	0	0	0	0	-1.0974	0	-3.3177	0	-1.5874	-0.47704	0	0	-0.32213	0	0	-4.748	0	-0.30556
Alistipes_indistinctus_cytd	0	-0.033901	0	-0.078764	0	0	0	-0.85688	0	0	0	0	0	-1.1651	0	0	-0.023667	0	0	-0.17198	0	-2.1889	0	-0.16345	-0.26025	0	0	0	0	0	0	0	0	0	0	-1.0968	0	-3.3158	0	-1.5865	-0.47677	0	0	-0.32195	0	0	-4.7453	0	-0.30538
Alistipes_indistinctus_dcyt	0	-0.033919	0	-0.078805	0	0	0	-0.85732	0	0	0	0	0	-1.1657	0	0	-0.023679	0	0	-0.17207	0	-2.19	0	-0.16354	-0.26038	0	0	0	0	0	0	0	0	0	0	-1.0974	0	-3.3175	0	-1.5874	-0.47702	0	0	-0.32212	0	0	-4.7478	0	-0.30554
Alistipes_indistinctus_glu_L	0	-0.03392	0	-0.078808	0	0	0	-0.85736	0	0	0	0	0	-1.1657	0	0	-0.02368	0	0	-0.17208	0	-2.1901	0	-0.16354	-0.26039	0	0	0	0	0	0	0	0	0	0	-1.0974	0	-3.3177	0	-1.5874	-0.47704	0	0	-0.32213	0	0	-4.748	0	-0.30556
Alistipes_indistinctus_gly	0	-0.03392	0	-0.078808	0	0	0	-0.85736	0	0	0	0	0	-1.1657	0	0	-0.02368	0	0	-0.17208	0	-2.1901	0	-0.16354	-0.26039	0	0	0	0	0	0	0	0	0	0	-1.0974	0	-3.3177	0	-1.5874	-0.47704	0	0	-0.32213	0	0	-4.748	0	-0.30556
Alistipes_indistinctus_glyc3p	0	-0.033851	0	-0.078648	0	0	0	-0.85562	0	0	0	0	0	-1.1634	0	0	-0.023632	0	0	-0.17173	0	-2.1857	0	-0.16321	-0.25986	0	0	0	0	0	0	0	0	0	0	-1.0952	0	-3.3109	0	-1.5842	-0.47607	0	0	-0.32148	0	0	-4.7384	0	-0.30494
Alistipes_indistinctus_gua	0	-0.03392	0	-0.078808	0	0	0	-0.85736	0	0	0	0	0	-1.1657	0	0	-0.02368	0	0	-0.17208	0	-2.1901	0	-0.16354	-0.26039	0	0	0	0	0	0	0	0	0	0	-1.0974	0	-3.3177	0	-1.5874	-0.47704	0	0	-0.32213	0	0	-4.748	0	-0.30556
Alistipes_indistinctus_ins	0	-0.03392	0	-0.078808	0	0	0	-0.85736	0	0	0	0	0	-1.1657	0	0	-0.02368	0	0	-0.17208	0	-2.1901	0	-0.16354	-0.26039	0	0	0	0	0	0	0	0	0	0	-1.0974	0	-3.3177	0	-1.5874	-0.47704	0	0	-0.32213	0	0	-4.748	0	-0.30556
Alistipes_indistinctus_succ	0	-0.03392	0	-0.078808	0	0	0	-0.85736	0	0	0	0	0	-1.1657	0	0	-0.02368	0	0	-0.17208	0	-2.1901	0	-0.16354	-0.26039	0	0	0	0	0	0	0	0	0	0	-1.0974	0	-3.3177	0	-1.5874	-0.47704	0	0	-0.32213	0	0	-4.748	0	-0.30556
Alistipes_indistinctus_taur	0	-0.03392	0	-0.078808	0	0	0	-0.85736	0	0	0	0	0	-1.1657	0	0	-0.02368	0	0	-0.17208	0	-2.1901	0	-0.16354	-0.26039	0	0	0	0	0	0	0	0	0	0	-1.0974	0	-3.3177	0	-1.5874	-0.47704	0	0	-0.32213	0	0	-4.748	0	-0.30556
Alistipes_indistinctus_uri	0	-0.03392	0	-0.078808	0	0	0	-0.85736	0	0	0	0	0	-1.1657	0	0	-0.02368	0	0	-0.17208	0	-2.1901	0	-0.16354	-0.26039	0	0	0	0	0	0	0	0	0	0	-1.0974	0	-3.3177	0	-1.5874	-0.47704	0	0	-0.32213	0	0	-4.748	0	-0.30556
Clostridium_citroniae_asp_L	0	-0.01856	0	-0.00564	-0.14444	-0.02392	0	-0.03496	-0.10172	-0.01088	-0.21224	-0.28511	0	-0.04754	-0.051156	0	-0.000564	-0.048612	-0.088692	-0.00552	-0.051948	-0.01324	-0.096992	-0.00448	-0.041716	0	0	-0.02736	-0.01444	0	-0.049824	-0.018	0	-0.03452	-0.15036	-0.14492	-0.02112	-0.043388	0	-0.20906	0	-0.03784	0	-0.081612	0	-0.10389	0	0	-0.46616
Clostridium_citroniae_cgly	0	3.6837e-07	0	1.1194e-07	2.8667e-06	4.7475e-07	0	6.9386e-07	2.0189e-06	2.1594e-07	4.2125e-06	5.6586e-06	0	9.4354e-07	1.0153e-06	0	1.1194e-08	9.6482e-07	1.7603e-06	1.0956e-07	1.031e-06	2.6278e-07	1.925e-06	8.8916e-08	8.2795e-07	0	0	5.4302e-07	2.8659e-07	0	9.8887e-07	3.5725e-07	0	6.8513e-07	2.9842e-06	2.8763e-06	4.1917e-07	8.6113e-07	0	4.1493e-06	0	7.5102e-07	0	1.6198e-06	0	2.0619e-06	0	0	9.252e-06
Clostridium_citroniae_cholate	0	-0.01856	0	-0.00564	-0.14444	-0.02392	0	-0.03496	-0.10172	-0.01088	-0.21224	-0.28511	0	-0.04754	-0.051156	0	-0.000564	-0.048612	-0.088692	-0.00552	-0.051948	-0.01324	-0.096992	-0.00448	-0.041716	0	0	-0.02736	-0.01444	0	-0.049824	-0.018	0	-0.03452	-0.15036	-0.14492	-0.02112	-0.043388	0	-0.20906	0	-0.03784	0	-0.081612	0	-0.10389	0	0	-0.46616
Clostridium_citroniae_dcyt	0	-0.018558	0	-0.0056394	-0.14443	-0.023918	0	-0.034956	-0.10171	-0.010879	-0.21222	-0.28508	0	-0.047535	-0.051151	0	-0.00056394	-0.048607	-0.088683	-0.0055194	-0.051943	-0.013239	-0.096982	-0.0044795	-0.041712	0	0	-0.027357	-0.014439	0	-0.049819	-0.017998	0	-0.034516	-0.15034	-0.14491	-0.021118	-0.043384	0	-0.20904	0	-0.03784	0	-0.081604	0	-0.10388	0	0	-0.46611
Clostridium_citroniae_fum	0	-0.01856	0	-0.00564	-0.14444	-0.02392	0	-0.03496	-0.10172	-0.01088	-0.21224	-0.28511	0	-0.04754	-0.051156	0	-0.000564	-0.048612	-0.088692	-0.00552	-0.051948	-0.01324	-0.096992	-0.00448	-0.041716	0	0	-0.02736	-0.01444	0	-0.049824	-0.018	0	-0.03452	-0.15036	-0.14492	-0.02112	-0.043388	0	-0.20906	0	-0.03784	0	-0.081612	0	-0.10389	0	0	-0.46616
Clostridium_citroniae_glu_L	0	-0.01856	0	-0.00564	-0.14444	-0.02392	0	-0.03496	-0.10172	-0.01088	-0.21224	-0.28511	0	-0.04754	-0.051156	0	-0.000564	-0.048612	-0.088692	-0.00552	-0.051948	-0.01324	-0.096992	-0.00448	-0.041716	0	0	-0.02736	-0.01444	0	-0.049824	-0.018	0	-0.03452	-0.15036	-0.14492	-0.02112	-0.043388	0	-0.20906	0	-0.03784	0	-0.081612	0	-0.10389	0	0	-0.46616
Clostridium_citroniae_gly	0	-0.01856	0	-0.00564	-0.14444	-0.02392	0	-0.03496	-0.10172	-0.01088	-0.21224	-0.28511	0	-0.04754	-0.051156	0	-0.000564	-0.048612	-0.088692	-0.00552	-0.051948	-0.01324	-0.096992	-0.00448	-0.041716	0	0	-0.02736	-0.01444	0	-0.049824	-0.018	0	-0.03452	-0.15036	-0.14492	-0.02112	-0.043388	0	-0.20906	0	-0.03784	0	-0.081612	0	-0.10389	0	0	-0.46616
Clostridium_citroniae_ppa	0	-0.01856	0	-0.00564	-0.14444	-0.02392	0	-0.03496	-0.10172	-0.01088	-0.21224	-0.28511	0	-0.04754	-0.051156	0	-0.000564	-0.048612	-0.088692	-0.00552	-0.051948	-0.01324	-0.096992	-0.00448	-0.041716	0	0	-0.02736	-0.01444	0	-0.049824	-0.018	0	-0.03452	-0.15036	-0.14492	-0.02112	-0.043388	0	-0.20906	0	-0.03784	0	-0.081612	0	-0.10389	0	0	-0.46616
Clostridium_citroniae_succ	0	-0.01856	0	-0.00564	-0.14444	-0.02392	0	-0.03496	-0.10172	-0.01088	-0.21224	-0.28511	0	-0.04754	-0.051156	0	-0.000564	-0.048612	-0.088692	-0.00552	-0.051948	-0.01324	-0.096992	-0.00448	-0.041716	0	0	-0.02736	-0.01444	0	-0.049824	-0.018	0	-0.03452	-0.15036	-0.14492	-0.02112	-0.043388	0	-0.20906	0	-0.03784	0	-0.081612	0	-0.10389	0	0	-0.46616
Fusobacterium_nucleatum_15dap	0	-0.044449	0	0	0	-0.28947	0	0	0	0	0	-0.010232	0	0	0	0	0	0	-0.061012	0	0	0	0	0	-0.043042	0	-0.04578	0	0	0	0	0	0	-0.19531	0	0	-0.070181	0	-0.077055	-0.029577	0	-0.0040368	-0.033693	0	0	0	0	-0.15357	-0.501
Fusobacterium_nucleatum_2obut	0	-0.044484	0	0	0	-0.2897	0	0	0	0	0	-0.01024	0	0	0	0	0	0	-0.06106	0	0	0	0	0	-0.043076	0	-0.045816	0	0	0	0	0	0	-0.19546	0	0	-0.070236	0	-0.077116	-0.0296	0	-0.00404	-0.03372	0	0	0	0	-0.1537	-0.5014
Fusobacterium_nucleatum_4abut	0	-0.044484	0	0	0	-0.2897	0	0	0	0	0	-0.01024	0	0	0	0	0	0	-0.06106	0	0	0	0	0	-0.043076	0	-0.045816	0	0	0	0	0	0	-0.19546	0	0	-0.070236	0	-0.077116	-0.0296	0	-0.00404	-0.03372	0	0	0	0	-0.1537	-0.5014
Fusobacterium_nucleatum_asp_L	0	-0.044484	0	0	0	-0.2897	0	0	0	0	0	-0.01024	0	0	0	0	0	0	-0.06106	0	0	0	0	0	-0.043076	0	-0.045816	0	0	0	0	0	0	-0.19546	0	0	-0.070236	0	-0.077116	-0.0296	0	-0.00404	-0.03372	0	0	0	0	-0.1537	-0.5014
Fusobacterium_nucleatum_but	0	-0.044484	0	0	0	-0.2897	0	0	0	0	0	-0.01024	0	0	0	0	0	0	-0.06106	0	0	0	0	0	-0.043076	0	-0.045816	0	0	0	0	0	0	-0.19546	0	0	-0.070236	0	-0.077116	-0.0296	0	-0.00404	-0.03372	0	0	0	0	-0.1537	-0.5014
Fusobacterium_nucleatum_cytd	0	-0.044448	0	0	0	-0.28947	0	0	0	0	0	-0.010232	0	0	0	0	0	0	-0.061011	0	0	0	0	0	-0.043041	0	-0.045779	0	0	0	0	0	0	-0.1953	0	0	-0.070179	0	-0.077054	-0.029576	0	-0.0040367	-0.033693	0	0	0	0	-0.15357	-0.50099
Fusobacterium_nucleatum_dgsn	0	-0.044484	0	0	0	-0.2897	0	0	0	0	0	-0.01024	0	0	0	0	0	0	-0.06106	0	0	0	0	0	-0.043076	0	-0.045816	0	0	0	0	0	0	-0.19546	0	0	-0.070236	0	-0.077116	-0.0296	0	-0.00404	-0.03372	0	0	0	0	-0.1537	-0.5014
Fusobacterium_nucleatum_fum	0	-0.044484	0	0	0	-0.2897	0	0	0	0	0	-0.01024	0	0	0	0	0	0	-0.06106	0	0	0	0	0	-0.043076	0	-0.045816	0	0	0	0	0	0	-0.19546	0	0	-0.070236	0	-0.077116	-0.0296	0	-0.00404	-0.03372	0	0	0	0	-0.1537	-0.5014
Fusobacterium_nucleatum_glu_L	0	-0.044484	0	0	0	-0.2897	0	0	0	0	0	-0.01024	0	0	0	0	0	0	-0.06106	0	0	0	0	0	-0.043076	0	-0.045816	0	0	0	0	0	0	-0.19546	0	0	-0.070236	0	-0.077116	-0.0296	0	-0.00404	-0.03372	0	0	0	0	-0.1537	-0.5014
Fusobacterium_nucleatum_gly	0	-0.044484	0	0	0	-0.2897	0	0	0	0	0	-0.01024	0	0	0	0	0	0	-0.06106	0	0	0	0	0	-0.043076	0	-0.045816	0	0	0	0	0	0	-0.19546	0	0	-0.070236	0	-0.077116	-0.0296	0	-0.00404	-0.03372	0	0	0	0	-0.1537	-0.5014
Fusobacterium_nucleatum_gua	0	-0.044484	0	0	0	-0.2897	0	0	0	0	0	-0.01024	0	0	0	0	0	0	-0.06106	0	0	0	0	0	-0.043076	0	-0.045816	0	0	0	0	0	0	-0.19546	0	0	-0.070236	0	-0.077116	-0.0296	0	-0.00404	-0.03372	0	0	0	0	-0.1537	-0.5014
Fusobacterium_nucleatum_lac_L	0	-0.044484	0	0	0	-0.2897	0	0	0	0	0	-0.01024	0	0	0	0	0	0	-0.06106	0	0	0	0	0	-0.043076	0	-0.045816	0	0	0	0	0	0	-0.19546	0	0	-0.070236	0	-0.077116	-0.0296	0	-0.00404	-0.03372	0	0	0	0	-0.1537	-0.5014
Fusobacterium_nucleatum_ppa	0	-0.044484	0	0	0	-0.2897	0	0	0	0	0	-0.01024	0	0	0	0	0	0	-0.06106	0	0	0	0	0	-0.043076	0	-0.045816	0	0	0	0	0	0	-0.19546	0	0	-0.070236	0	-0.077116	-0.0296	0	-0.00404	-0.03372	0	0	0	0	-0.1537	-0.5014
Fusobacterium_nucleatum_pyr	0	-0.044484	0	0	0	-0.2897	0	0	0	0	0	-0.01024	0	0	0	0	0	0	-0.06106	0	0	0	0	0	-0.043076	0	-0.045816	0	0	0	0	0	0	-0.19546	0	0	-0.070236	0	-0.077116	-0.0296	0	-0.00404	-0.03372	0	0	0	0	-0.1537	-0.5014
Fusobacterium_nucleatum_succ	0	-0.044484	0	0	0	-0.2897	0	0	0	0	0	-0.01024	0	0	0	0	0	0	-0.06106	0	0	0	0	0	-0.043076	0	-0.045816	0	0	0	0	0	0	-0.19546	0	0	-0.070236	0	-0.077116	-0.0296	0	-0.00404	-0.03372	0	0	0	0	-0.1537	-0.5014
Fusobacterium_nucleatum_urea	0	-0.044484	0	0	0	-0.2897	0	0	0	0	0	-0.01024	0	0	0	0	0	0	-0.06106	0	0	0	0	0	-0.043076	0	-0.045816	0	0	0	0	0	0	-0.19546	0	0	-0.070236	0	-0.077116	-0.0296	0	-0.00404	-0.03372	0	0	0	0	-0.1537	-0.5014
Fusobacterium_nucleatum_uri	0	-0.044484	0	0	0	-0.2897	0	0	0	0	0	-0.01024	0	0	0	0	0	0	-0.06106	0	0	0	0	0	-0.043076	0	-0.045816	0	0	0	0	0	0	-0.19546	0	0	-0.070236	0	-0.077116	-0.0296	0	-0.00404	-0.03372	0	0	0	0	-0.1537	-0.5014
Peptostreptococcus_stomatis_2obut	0	-0.073344	0	0	0	0	0	0	0	0	0	0	0	0	0	0	0	-0.00936	-0.001764	0	0	0	0	0	-0.078132	0	-0.01704	0	0	0	0	0	0	-0.20549	0	0	0	-0.02648	-0.02148	-0.36324	0	0	0	0	0	0	0	-0.076288	0
Peptostreptococcus_stomatis_asp_L	0	-0.073281	0	0	0	0	0	0	0	0	0	0	0	0	0	0	0	-0.009352	-0.0017625	0	0	0	0	0	-0.078065	0	-0.017025	0	0	0	0	0	0	-0.20531	0	0	0	-0.026457	-0.021462	-0.36293	0	0	0	0	0	0	0	-0.076223	0
Peptostreptococcus_stomatis_but	0	-0.073344	0	0	0	0	0	0	0	0	0	0	0	0	0	0	0	-0.00936	-0.001764	0	0	0	0	0	-0.078132	0	-0.01704	0	0	0	0	0	0	-0.20549	0	0	0	-0.02648	-0.02148	-0.36324	0	0	0	0	0	0	0	-0.076288	0
Peptostreptococcus_stomatis_cgly	0	1.4557e-06	0	0	0	0	0	0	0	0	0	0	0	0	0	0	0	1.8577e-07	3.5011e-08	0	0	0	0	0	1.5507e-06	0	3.382e-07	0	0	0	0	0	0	4.0784e-06	0	0	0	5.2556e-07	4.2632e-07	7.2094e-06	0	0	0	0	0	0	0	1.5141e-06	0
Peptostreptococcus_stomatis_csn	0	-0.073344	0	0	0	0	0	0	0	0	0	0	0	0	0	0	0	-0.00936	-0.001764	0	0	0	0	0	-0.078132	0	-0.01704	0	0	0	0	0	0	-0.20549	0	0	0	-0.02648	-0.02148	-0.36324	0	0	0	0	0	0	0	-0.076288	0
Peptostreptococcus_stomatis_cytd	0	-0.073344	0	0	0	0	0	0	0	0	0	0	0	0	0	0	0	-0.00936	-0.001764	0	0	0	0	0	-0.078132	0	-0.01704	0	0	0	0	0	0	-0.20549	0	0	0	-0.02648	-0.02148	-0.36324	0	0	0	0	0	0	0	-0.076288	0
Peptostreptococcus_stomatis_dcyt	0	-0.073337	0	0	0	0	0	0	0	0	0	0	0	0	0	0	0	-0.00936	-0.0017638	0	0	0	0	0	-0.078125	0	-0.017038	0	0	0	0	0	0	-0.20547	0	0	0	-0.026478	-0.021478	-0.36321	0	0	0	0	0	0	0	-0.076281	0
Peptostreptococcus_stomatis_dgsn	0	-0.073344	0	0	0	0	0	0	0	0	0	0	0	0	0	0	0	-0.00936	-0.001764	0	0	0	0	0	-0.078132	0	-0.01704	0	0	0	0	0	0	-0.20549	0	0	0	-0.02648	-0.02148	-0.36324	0	0	0	0	0	0	0	-0.076288	0
Peptostreptococcus_stomatis_glu_L	0	-0.073344	0	0	0	0	0	0	0	0	0	0	0	0	0	0	0	-0.00936	-0.001764	0	0	0	0	0	-0.078132	0	-0.01704	0	0	0	0	0	0	-0.20549	0	0	0	-0.02648	-0.02148	-0.36324	0	0	0	0	0	0	0	-0.076288	0
Peptostreptococcus_stomatis_gly	0	-0.073344	0	0	0	0	0	0	0	0	0	0	0	0	0	0	0	-0.00936	-0.001764	0	0	0	0	0	-0.078132	0	-0.01704	0	0	0	0	0	0	-0.20549	0	0	0	-0.02648	-0.02148	-0.36324	0	0	0	0	0	0	0	-0.076288	0
Peptostreptococcus_stomatis_gua	0	-0.073344	0	0	0	0	0	0	0	0	0	0	0	0	0	0	0	-0.00936	-0.001764	0	0	0	0	0	-0.078132	0	-0.01704	0	0	0	0	0	0	-0.20549	0	0	0	-0.02648	-0.02148	-0.36324	0	0	0	0	0	0	0	-0.076288	0
Peptostreptococcus_stomatis_isoval	0	-0.036672	0	0	0	0	0	0	0	0	0	0	0	0	0	0	0	-0.00468	-0.000882	0	0	0	0	0	-0.039066	0	-0.00852	0	0	0	0	0	0	-0.10176	0	0	0	-0.01324	-0.01074	-0.15428	0	0	0	0	0	0	0	-0.038144	0
Peptostreptococcus_stomatis_succ	0	-0.073344	0	0	0	0	0	0	0	0	0	0	0	0	0	0	0	-0.00936	-0.001764	0	0	0	0	0	-0.078132	0	-0.01704	0	0	0	0	0	0	-0.20549	0	0	0	-0.02648	-0.02148	-0.36324	0	0	0	0	0	0	0	-0.076288	0
Peptostreptococcus_stomatis_uri	0	-0.073344	0	0	0	0	0	0	0	0	0	0	0	0	0	0	0	-0.00936	-0.001764	0	0	0	0	0	-0.078132	0	-0.01704	0	0	0	0	0	0	-0.20549	0	0	0	-0.02648	-0.02148	-0.36324	0	0	0	0	0	0	0	-0.076288	0
Bacteroides_sp_2_1_22_2obut	0	-10.8128	0	0	0	0	0	0	0	0	0	0	0	0	0	0	0	0	0	0	0	0	0	0	0	0	0	0	0	0	0	0	0	0	-8.048	0	0	0	0	0	0	0	0	0	0	0	0	0	0
Bacteroides_sp_2_1_22_acgam	0	-7.0708	0	0	0	0	0	0	0	0	0	0	0	0	0	0	0	0	0	0	0	0	0	0	0	0	0	0	0	0	0	0	0	0	-5.9237	0	0	0	0	0	0	0	0	0	0	0	0	0	0
Bacteroides_sp_2_1_22_adn	0	-10.8128	0	0	0	0	0	0	0	0	0	0	0	0	0	0	0	0	0	0	0	0	0	0	0	0	0	0	0	0	0	0	0	0	-8.048	0	0	0	0	0	0	0	0	0	0	0	0	0	0
Bacteroides_sp_2_1_22_cholate	0	-10.8128	0	0	0	0	0	0	0	0	0	0	0	0	0	0	0	0	0	0	0	0	0	0	0	0	0	0	0	0	0	0	0	0	-8.048	0	0	0	0	0	0	0	0	0	0	0	0	0	0
Bacteroides_sp_2_1_22_cytd	0	-10.5103	0	0	0	0	0	0	0	0	0	0	0	0	0	0	0	0	0	0	0	0	0	0	0	0	0	0	0	0	0	0	0	0	-7.857	0	0	0	0	0	0	0	0	0	0	0	0	0	0
Bacteroides_sp_2_1_22_dcyt	0	-10.8128	0	0	0	0	0	0	0	0	0	0	0	0	0	0	0	0	0	0	0	0	0	0	0	0	0	0	0	0	0	0	0	0	-8.048	0	0	0	0	0	0	0	0	0	0	0	0	0	0
Bacteroides_sp_2_1_22_gly	0	-10.8128	0	0	0	0	0	0	0	0	0	0	0	0	0	0	0	0	0	0	0	0	0	0	0	0	0	0	0	0	0	0	0	0	-8.048	0	0	0	0	0	0	0	0	0	0	0	0	0	0
Bacteroides_sp_2_1_22_gsn	0	-8.6742	0	0	0	0	0	0	0	0	0	0	0	0	0	0	0	0	0	0	0	0	0	0	0	0	0	0	0	0	0	0	0	0	-8.048	0	0	0	0	0	0	0	0	0	0	0	0	0	0
Bacteroides_sp_2_1_22_ins	0	-4.3091	0	0	0	0	0	0	0	0	0	0	0	0	0	0	0	0	0	0	0	0	0	0	0	0	0	0	0	0	0	0	0	0	-3.2716	0	0	0	0	0	0	0	0	0	0	0	0	0	0
Bacteroides_sp_2_1_22_isoval	0	-5.4064	0	0	0	0	0	0	0	0	0	0	0	0	0	0	0	0	0	0	0	0	0	0	0	0	0	0	0	0	0	0	0	0	-4.024	0	0	0	0	0	0	0	0	0	0	0	0	0	0
Bacteroides_sp_2_1_22_ppa	0	-10.8128	0	0	0	0	0	0	0	0	0	0	0	0	0	0	0	0	0	0	0	0	0	0	0	0	0	0	0	0	0	0	0	0	-8.048	0	0	0	0	0	0	0	0	0	0	0	0	0	0
Bacteroides_sp_2_1_22_succ	0	-10.8128	0	0	0	0	0	0	0	0	0	0	0	0	0	0	0	0	0	0	0	0	0	0	0	0	0	0	0	0	0	0	0	0	-8.048	0	0	0	0	0	0	0	0	0	0	0	0	0	0
Bacteroides_sp_2_1_22_taur	0	-10.8128	0	0	0	0	0	0	0	0	0	0	0	0	0	0	0	0	0	0	0	0	0	0	0	0	0	0	0	0	0	0	0	0	-8.048	0	0	0	0	0	0	0	0	0	0	0	0	0	0
Bacteroides_sp_2_1_22_urea	0	-9.1706	0	0	0	0	0	0	0	0	0	0	0	0	0	0	0	0	0	0	0	0	0	0	0	0	0	0	0	0	0	0	0	0	-6.8784	0	0	0	0	0	0	0	0	0	0	0	0	0	0
Bacteroides_sp_2_1_22_uri	0	-10.8128	0	0	0	0	0	0	0	0	0	0	0	0	0	0	0	0	0	0	0	0	0	0	0	0	0	0	0	0	0	0	0	0	-8.048	0	0	0	0	0	0	0	0	0	0	0	0	0	0
Paraprevotella_clara_2obut	0	-5.2228	0	-0.86468	0	0	0	0	0	0	0	0	0	0	0	0	-0.66744	0	0	-0.91612	0	0	0	-1.3931	0	-0.42132	0	-1.1237	-0.091888	0	0	-1.627	-2.2246	0	0	0	-3.0584	0	-1.2734	-0.4464	-6.2376	0	0	-2.2892	0	0	0	0	0
Paraprevotella_clara_adn	0	-5.2228	0	-0.86468	0	0	0	0	0	0	0	0	0	0	0	0	-0.66744	0	0	-0.91612	0	0	0	-1.3931	0	-0.42132	0	-1.1237	-0.091888	0	0	-1.627	-2.2246	0	0	0	-3.0584	0	-1.2734	-0.4464	-6.2376	0	0	-2.2892	0	0	0	0	0
Paraprevotella_clara_asp_L	0	-5.2228	0	-0.86468	0	0	0	0	0	0	0	0	0	0	0	0	-0.66744	0	0	-0.91612	0	0	0	-1.3931	0	-0.42132	0	-1.1237	-0.091888	0	0	-1.627	-2.2246	0	0	0	-3.0584	0	-1.2734	-0.4464	-6.2376	0	0	-2.2892	0	0	0	0	0
Paraprevotella_clara_cholate	0	-5.2228	0	-0.86468	0	0	0	0	0	0	0	0	0	0	0	0	-0.66744	0	0	-0.91612	0	0	0	-1.3931	0	-0.42132	0	-1.1237	-0.091888	0	0	-1.627	-2.2246	0	0	0	-3.0584	0	-1.2734	-0.4464	-6.2376	0	0	-2.2892	0	0	0	0	0
Paraprevotella_clara_cytd	0	-5.2199	0	-0.86419	0	0	0	0	0	0	0	0	0	0	0	0	-0.66706	0	0	-0.9156	0	0	0	-1.3923	0	-0.42108	0	-1.1231	-0.091836	0	0	-1.6261	-2.2234	0	0	0	-3.0567	0	-1.2727	-0.44615	-6.2341	0	0	-2.288	0	0	0	0	0
Paraprevotella_clara_dcyt	0	-5.2228	0	-0.86468	0	0	0	0	0	0	0	0	0	0	0	0	-0.66744	0	0	-0.91612	0	0	0	-1.3931	0	-0.42132	0	-1.1237	-0.091888	0	0	-1.627	-2.2246	0	0	0	-3.0584	0	-1.2734	-0.4464	-6.2376	0	0	-2.2892	0	0	0	0	0
Paraprevotella_clara_glu_L	0	-5.2228	0	-0.86468	0	0	0	0	0	0	0	0	0	0	0	0	-0.66744	0	0	-0.91612	0	0	0	-1.3931	0	-0.42132	0	-1.1237	-0.091888	0	0	-1.627	-2.2246	0	0	0	-3.0584	0	-1.2734	-0.4464	-6.2376	0	0	-2.2892	0	0	0	0	0
Paraprevotella_clara_gly	0	-5.2228	0	-0.86468	0	0	0	0	0	0	0	0	0	0	0	0	-0.66744	0	0	-0.91612	0	0	0	-1.3931	0	-0.42132	0	-1.1237	-0.091888	0	0	-1.627	-2.2246	0	0	0	-3.0584	0	-1.2734	-0.4464	-6.2376	0	0	-2.2892	0	0	0	0	0
Paraprevotella_clara_gsn	0	-5.2228	0	-0.86468	0	0	0	0	0	0	0	0	0	0	0	0	-0.66744	0	0	-0.91612	0	0	0	-1.3931	0	-0.42132	0	-1.1237	-0.091888	0	0	-1.627	-2.2246	0	0	0	-3.0584	0	-1.2734	-0.4464	-6.2376	0	0	-2.2892	0	0	0	0	0
Paraprevotella_clara_gua	0	-5.2228	0	-0.86468	0	0	0	0	0	0	0	0	0	0	0	0	-0.66744	0	0	-0.91612	0	0	0	-1.3931	0	-0.42132	0	-1.1237	-0.091888	0	0	-1.627	-2.2246	0	0	0	-3.0584	0	-1.2734	-0.4464	-6.2376	0	0	-2.2892	0	0	0	0	0
Paraprevotella_clara_ins	0	-2.8979	0	-0.47978	0	0	0	0	0	0	0	0	0	0	0	0	-0.37034	0	0	-0.50832	0	0	0	-0.77297	0	-0.23378	0	-0.62351	-0.050985	0	0	-0.90279	-1.1837	0	0	0	-1.697	0	-0.70659	-0.24769	-3.461	0	0	-1.2702	0	0	0	0	0
Paraprevotella_clara_ncam	0	-3.3791	0	-0.55943	0	0	0	0	0	0	0	0	0	0	0	0	-0.43182	0	0	-0.59271	0	0	0	-0.9013	0	-0.27259	0	-0.72703	-0.05945	0	0	-1.0527	-1.4393	0	0	0	-1.9788	0	-0.82389	-0.28881	-4.0356	0	0	-1.4811	0	0	0	0	0
Paraprevotella_clara_ppa	0	-5.2228	0	-0.86468	0	0	0	0	0	0	0	0	0	0	0	0	-0.66744	0	0	-0.91612	0	0	0	-1.3931	0	-0.42132	0	-1.1237	-0.091888	0	0	-1.627	-2.2246	0	0	0	-3.0584	0	-1.2734	-0.4464	-6.2376	0	0	-2.2892	0	0	0	0	0
Paraprevotella_clara_succ	0	-5.2228	0	-0.86468	0	0	0	0	0	0	0	0	0	0	0	0	-0.66744	0	0	-0.91612	0	0	0	-1.3931	0	-0.42132	0	-1.1237	-0.091888	0	0	-1.627	-2.2246	0	0	0	-3.0584	0	-1.2734	-0.4464	-6.2376	0	0	-2.2892	0	0	0	0	0
Paraprevotella_clara_taur	0	-5.2228	0	-0.86468	0	0	0	0	0	0	0	0	0	0	0	0	-0.66744	0	0	-0.91612	0	0	0	-1.3931	0	-0.42132	0	-1.1237	-0.091888	0	0	-1.627	-2.2246	0	0	0	-3.0584	0	-1.2734	-0.4464	-6.2376	0	0	-2.2892	0	0	0	0	0
Paraprevotella_clara_uri	0	-5.2228	0	-0.86468	0	0	0	0	0	0	0	0	0	0	0	0	-0.66744	0	0	-0.91612	0	0	0	-1.3931	0	-0.42132	0	-1.1237	-0.091888	0	0	-1.627	-2.2246	0	0	0	-3.0584	0	-1.2734	-0.4464	-6.2376	0	0	-2.2892	0	0	0	0	0
Anaerostipes_hadrus_asp_L	0	-0.019373	-0.18239	-0.1061	-1.0838	0	0	-0.36078	-0.016657	-5.0103	0	-0.0016178	-0.17526	-0.16164	0	-0.17191	-0.052559	-0.0028401	-0.025325	-0.12767	0	0	-0.0040344	-0.21742	-5.8587	0	0	-0.262	-0.044754	0	-6.0468	-0.031956	0	0	0	-2.1335	0	0	0	0	-0.075547	-2.146	-0.12246	0	0	-0.12994	-1.1431	-0.13709	0
Anaerostipes_hadrus_but	0	-0.0194	-0.18264	-0.10624	-1.0853	0	0	-0.36128	-0.01668	-5.0172	0	-0.00162	-0.1755	-0.16187	0	-0.17214	-0.052632	-0.002844	-0.02536	-0.12785	0	0	-0.00404	-0.21772	-5.8668	0	0	-0.26236	-0.044816	0	-6.0552	-0.032	0	0	0	-2.1365	0	0	0	0	-0.075652	-2.149	-0.12263	0	0	-0.13012	-1.1446	-0.13728	0
Anaerostipes_hadrus_cgly	0	3.8504e-07	3.625e-06	2.1087e-06	2.1541e-05	0	0	7.1705e-06	0	9.9578e-05	0	3.2153e-08	3.4833e-06	3.2126e-06	0	3.4166e-06	1.0446e-06	5.6446e-08	5.0333e-07	2.5374e-06	0	0	8.0183e-08	4.3211e-06	0.00011644	0	0	5.2071e-06	8.8948e-07	0	0.00012018	6.3511e-07	0	0	0	4.2403e-05	0	0	0	0	1.5015e-06	4.2651e-05	2.4338e-06	0	0	2.5826e-06	2.2718e-05	2.7246e-06	0
Anaerostipes_hadrus_cholate	0	-0.0194	-0.18264	-0.10624	-1.0853	0	0	-0.36128	-0.01668	-5.0172	0	-0.00162	-0.1755	-0.16187	0	-0.17214	-0.052632	-0.002844	-0.02536	-0.12785	0	0	-0.00404	-0.21772	-5.8668	0	0	-0.26236	-0.044816	0	-6.0552	-0.032	0	0	0	-2.1365	0	0	0	0	-0.075652	-2.149	-0.12263	0	0	-0.13012	-1.1446	-0.13728	0
Anaerostipes_hadrus_glu_L	0	-0.019361	-0.18227	-0.10603	-1.0831	0	0	-0.36055	-0.016646	-5.007	0	-0.0016167	-0.17515	-0.16154	0	-0.17179	-0.052525	-0.0028382	-0.025308	-0.12759	0	0	-0.0040318	-0.21728	-5.8549	0	0	-0.26183	-0.044725	0	-6.0429	-0.031935	0	0	0	-2.1321	0	0	0	0	-0.075498	-2.1446	-0.12238	0	0	-0.12986	-1.1423	-0.137	0
Anaerostipes_hadrus_gly	0	-0.0194	-0.18264	-0.10624	-1.0853	0	0	-0.36128	-0.01668	-5.0172	0	-0.00162	-0.1755	-0.16187	0	-0.17214	-0.052632	-0.002844	-0.02536	-0.12785	0	0	-0.00404	-0.21772	-5.8668	0	0	-0.26236	-0.044816	0	-6.0552	-0.032	0	0	0	-2.1365	0	0	0	0	-0.075652	-2.149	-0.12263	0	0	-0.13012	-1.1446	-0.13728	0
Anaerostipes_hadrus_lac_L	0	-0.0194	-0.18264	-0.10624	-1.0853	0	0	-0.36128	-0.01668	-5.0172	0	-0.00162	-0.1755	-0.16187	0	-0.17214	-0.052632	-0.002844	-0.02536	-0.12785	0	0	-0.00404	-0.21772	-5.8668	0	0	-0.26236	-0.044816	0	-6.0552	-0.032	0	0	0	-2.1365	0	0	0	0	-0.075652	-2.149	-0.12263	0	0	-0.13012	-1.1446	-0.13728	0
Anaerostipes_hadrus_succ	0	-0.0194	-0.18264	-0.10624	-1.0853	0	0	-0.36128	-0.01668	-5.0172	0	-0.00162	-0.1755	-0.16187	0	-0.17214	-0.052632	-0.002844	-0.02536	-0.12785	0	0	-0.00404	-0.21772	-5.8668	0	0	-0.26236	-0.044816	0	-6.0552	-0.032	0	0	0	-2.1365	0	0	0	0	-0.075652	-2.149	-0.12263	0	0	-0.13012	-1.1446	-0.13728	0
Anaerostipes_hadrus_taur	0	-0.0194	-0.18264	-0.10624	-1.0853	0	0	-0.36128	-0.01668	-5.0172	0	-0.00162	-0.1755	-0.16187	0	-0.17214	-0.052632	-0.002844	-0.02536	-0.12785	0	0	-0.00404	-0.21772	-5.8668	0	0	-0.26236	-0.044816	0	-6.0552	-0.032	0	0	0	-2.1365	0	0	0	0	-0.075652	-2.149	-0.12263	0	0	-0.13012	-1.1446	-0.13728	0
Bacteroides_stercoris_2obut	0	-19.4432	0	-5.7956	-58.616	-0.000884	-2.2722	0	-9.2244	0	0	0	-18.2384	-17.414	0	-5.1404	-12.2336	-8.0236	-0.088352	-51.82	-1.841	-100.14	-10.5352	-0.001008	-22.2328	-0.03964	-72.888	-2.5548	0	-0.02592	-4.974	-7.5136	-86.744	0	-38.3844	-9.0904	-5.098	0	-10.0372	-0.66672	-3.3016	-15.264	0	-62.344	0	-56.784	0	-0.077452	-137.576
Bacteroides_stercoris_acgam	0	-19.4432	0	-5.7956	-58.616	-0.000884	-2.2722	0	-9.2244	0	0	0	-18.2384	-17.414	0	-5.1404	-12.2336	-8.0236	-0.088352	-51.82	-1.841	-100.14	-10.5352	-0.001008	-22.2328	-0.03964	-72.888	-2.5548	0	-0.02592	-4.974	-7.5136	-86.744	0	-38.3844	-9.0904	-5.098	0	-10.0372	-0.66672	-3.3016	-15.264	0	-62.344	0	-56.784	0	-0.077452	-137.576
Bacteroides_stercoris_adn	0	-19.4055	0	-5.7844	-58.5025	-0.00088284	-2.2678	0	-9.2065	0	0	0	-18.2031	-17.3803	0	-5.1304	-12.2099	-8.0081	-0.088181	-51.7196	-1.8374	-96.7609	-10.5148	-0.001006	-22.1897	-0.039563	-72.7468	-2.5499	0	-0.02587	-4.9644	-7.499	-86.576	0	-38.31	-9.0728	-5.0881	0	-10.0178	-0.66543	-3.2952	-15.2344	0	-62.2232	0	-56.674	0	-0.077302	-137.31
Bacteroides_stercoris_cytd	0	-19.4272	0	-5.7908	-58.5679	-0.00088327	-2.2704	0	-9.2168	0	0	0	-18.2234	-17.3997	0	-5.1362	-12.2236	-8.017	-0.088279	-51.7775	-1.8394	-100.058	-10.5266	-0.0010072	-22.2146	-0.039607	-72.8282	-2.5527	0	-0.025899	-4.9699	-7.5074	-83.5171	0	-38.3529	-9.0829	-5.0938	0	-10.029	-0.66617	-3.2989	-15.2515	0	-62.2928	0	-56.7374	0	-0.077388	-116.034
Bacteroides_stercoris_dcyt	0	-19.4432	0	-5.7956	-58.616	-0.000884	-2.2722	0	-9.2244	0	0	0	-18.2384	-17.414	0	-5.1404	-12.2336	-8.0236	-0.088352	-51.82	-1.841	-100.14	-10.5352	-0.001008	-22.2328	-0.03964	-72.888	-2.5548	0	-0.02592	-4.974	-7.5136	-86.744	0	-38.3844	-9.0904	-5.098	0	-10.0372	-0.66672	-3.3016	-15.264	0	-62.344	0	-56.784	0	-0.077452	-137.576
Bacteroides_stercoris_gly	0	-19.4432	0	-5.7956	-58.616	-0.000884	-2.2722	0	-9.2244	0	0	0	-18.2384	-17.414	0	-5.1404	-12.2336	-8.0236	-0.088352	-51.82	-1.841	-100.14	-10.5352	-0.001008	-22.2328	-0.03964	-72.888	-2.5548	0	-0.02592	-4.974	-7.5136	-86.744	0	-38.3844	-9.0904	-5.098	0	-10.0372	-0.66672	-3.3016	-15.264	0	-62.344	0	-56.784	0	-0.077452	-137.576
Bacteroides_stercoris_glyc3p	0	-19.3868	0	-5.7788	-49.6698	-0.00088144	-2.2656	0	-9.1976	0	0	0	-18.1855	-17.3635	0	-5.1255	-12.1981	-8.0003	-0.088096	-30.752	-1.8356	-53.7243	-10.5046	-0.0010051	-22.1683	-0.039525	-69.6533	-2.5474	0	-0.025845	-4.9596	-7.4918	-86.4924	0	-38.2731	-9.064	-5.0832	0	-10.0081	-0.66479	-3.292	-15.2197	0	-62.1632	0	-56.6193	0	-0.077227	-74.0946
Bacteroides_stercoris_gsn	0	-12.7417	0	-5.7956	-35.8792	-0.000884	-2.2722	0	-9.2244	0	0	0	-18.2384	-17.414	0	-5.1404	-12.2336	-8.0236	-0.088352	-43.7525	-1.841	-38.7504	-10.5352	-0.001008	-22.2328	-0.03964	-32.5773	-2.5548	0	-0.02592	-4.974	-7.5136	-36.4537	0	-27.3367	-9.0904	-5.098	0	-6.7388	-0.66672	-3.3016	-15.264	0	-50.9781	0	-36.6564	0	-0.077452	-69.4093
Bacteroides_stercoris_ins	0	-9.18	0	-3.0249	-27.8853	-0.00047181	-1.2044	0	-4.9233	0	0	0	-9.6366	-9.2011	0	-2.716	-5.9145	-4.2824	-0.046704	-23.346	-0.97276	-46.6018	-5.3938	-0.00053799	-10.4943	-0.020962	-37.5789	-1.3499	0	-0.013684	-2.6189	-3.9595	-37.4804	0	-19.4885	-4.8033	-2.6936	0	-4.9708	-0.35229	-1.7445	-8.065	0	-32.0047	0	-25.5194	0	-0.040929	-68.4703
Bacteroides_stercoris_isoval	0	-9.7216	0	-2.8978	-29.308	-0.000442	-1.1361	0	-4.6122	0	0	0	-9.1192	-8.707	0	-2.5702	-6.1168	-4.0118	-0.044176	-25.91	-0.92048	-50.07	-5.2676	-0.000504	-11.1164	-0.01982	-36.444	-1.2774	0	-0.01296	-2.487	-3.7568	-43.372	0	-19.1922	-4.5452	-2.549	0	-5.0186	-0.33336	-1.6508	-7.632	0	-31.172	0	-28.392	0	-0.038726	-68.788
Bacteroides_stercoris_ppa	0	-19.4432	0	-5.7956	-58.616	-0.000884	-2.2722	0	-9.2244	0	0	0	-18.2384	-17.414	0	-5.1404	-12.2336	-8.0236	-0.088352	-51.82	-1.841	-100.14	-10.5352	-0.001008	-22.2328	-0.03964	-72.888	-2.5548	0	-0.02592	-4.974	-7.5136	-86.744	0	-38.3844	-9.0904	-5.098	0	-10.0372	-0.66672	-3.3016	-15.264	0	-62.344	0	-56.784	0	-0.077452	-137.576
Bacteroides_stercoris_succ	0	-19.4432	0	-5.7956	-58.616	-0.000884	-2.2722	0	-9.2244	0	0	0	-18.2384	-17.414	0	-5.1404	-12.2336	-8.0236	-0.088352	-51.82	-1.841	-100.14	-10.5352	-0.001008	-22.2328	-0.03964	-72.888	-2.5548	0	-0.02592	-4.974	-7.5136	-86.744	0	-38.3844	-9.0904	-5.098	0	-10.0372	-0.66672	-3.3016	-15.264	0	-62.344	0	-56.784	0	-0.077452	-137.576
Bacteroides_stercoris_urea	0	-19.4014	0	-5.7831	-58.4899	-0.0008821	-2.2674	0	-9.2046	0	0	0	-18.1992	-17.3765	0	-5.1293	-12.2073	-8.0063	-0.088162	-51.7086	-1.837	-99.9246	-10.5125	-0.0010058	-22.185	-0.039555	-72.7312	-2.5493	0	-0.025864	-4.9633	-7.4974	-84.3309	0	-38.3019	-9.0709	-5.087	0	-10.0156	-0.66529	-3.2945	-15.2312	0	-62.2099	0	-56.6619	0	-0.077285	-137.28
Bacteroides_stercoris_uri	0	-19.4432	0	-5.7956	-58.616	-0.000884	-2.2722	0	-9.2244	0	0	0	-18.2384	-17.414	0	-5.1404	-12.2336	-8.0236	-0.088352	-51.82	-1.841	-100.14	-10.5352	-0.001008	-22.2328	-0.03964	-72.888	-2.5548	0	-0.02592	-4.974	-7.5136	-86.744	0	-38.3844	-9.0904	-5.098	0	-10.0372	-0.66672	-3.3016	-15.264	0	-62.344	0	-56.784	0	-0.077452	-137.576
Eubacterium_callanderi_2obut	0	-0.03684	0	0	0	0	0	0	0	0	0	0	0	0	0	0	0	0	0	0	0	-0.82324	0	0	-0.018	0	0	0	0	0	0	0	0	0	0	-0.22495	0	0	0	0	0	0	0	0	0	-0.24552	-0.70812	0	-0.079456
Eubacterium_callanderi_4abut	0	-0.03684	0	0	0	0	0	0	0	0	0	0	0	0	0	0	0	0	0	0	0	-0.82324	0	0	-0.018	0	0	0	0	0	0	0	0	0	0	-0.22495	0	0	0	0	0	0	0	0	0	-0.24552	-0.70812	0	-0.079456
Eubacterium_callanderi_asp_L	0	-0.03684	0	0	0	0	0	0	0	0	0	0	0	0	0	0	0	0	0	0	0	-0.82324	0	0	-0.018	0	0	0	0	0	0	0	0	0	0	-0.22495	0	0	0	0	0	0	0	0	0	-0.24552	-0.70812	0	-0.079456
Eubacterium_callanderi_but	0	-0.03684	0	0	0	0	0	0	0	0	0	0	0	0	0	0	0	0	0	0	0	-0.82324	0	0	-0.018	0	0	0	0	0	0	0	0	0	0	-0.22495	0	0	0	0	0	0	0	0	0	-0.24552	-0.70812	0	-0.079456
Eubacterium_callanderi_cholate	0	-0.03684	0	0	0	0	0	0	0	0	0	0	0	0	0	0	0	0	0	0	0	-0.82324	0	0	-0.018	0	0	0	0	0	0	0	0	0	0	-0.22495	0	0	0	0	0	0	0	0	0	-0.24552	-0.70812	0	-0.079456
Eubacterium_callanderi_csn	0	-0.03684	0	0	0	0	0	0	0	0	0	0	0	0	0	0	0	0	0	0	0	-0.82324	0	0	-0.018	0	0	0	0	0	0	0	0	0	0	-0.22495	0	0	0	0	0	0	0	0	0	-0.24552	-0.70812	0	-0.079456
Eubacterium_callanderi_cytd	0	-0.03684	0	0	0	0	0	0	0	0	0	0	0	0	0	0	0	0	0	0	0	-0.82324	0	0	-0.018	0	0	0	0	0	0	0	0	0	0	-0.22495	0	0	0	0	0	0	0	0	0	-0.24552	-0.70812	0	-0.079456
Eubacterium_callanderi_dgsn	0	-0.036828	0	0	0	0	0	0	0	0	0	0	0	0	0	0	0	0	0	0	0	-0.82297	0	0	-0.017994	0	0	0	0	0	0	0	0	0	0	-0.22487	0	0	0	0	0	0	0	0	0	-0.24544	-0.70788	0	-0.079429
Eubacterium_callanderi_glu_L	0	-0.03684	0	0	0	0	0	0	0	0	0	0	0	0	0	0	0	0	0	0	0	-0.82324	0	0	-0.018	0	0	0	0	0	0	0	0	0	0	-0.22495	0	0	0	0	0	0	0	0	0	-0.24552	-0.70812	0	-0.079456
Eubacterium_callanderi_gly	0	-0.03684	0	0	0	0	0	0	0	0	0	0	0	0	0	0	0	0	0	0	0	-0.82324	0	0	-0.018	0	0	0	0	0	0	0	0	0	0	-0.22495	0	0	0	0	0	0	0	0	0	-0.24552	-0.70812	0	-0.079456
Eubacterium_callanderi_ins	0	-0.036829	0	0	0	0	0	0	0	0	0	0	0	0	0	0	0	0	0	0	0	-0.82299	0	0	-0.017995	0	0	0	0	0	0	0	0	0	0	-0.22488	0	0	0	0	0	0	0	0	0	-0.24545	-0.70791	0	-0.079432
Eubacterium_callanderi_isoval	0	-0.01842	0	0	0	0	0	0	0	0	0	0	0	0	0	0	0	0	0	0	0	-0.30745	0	0	-0.009	0	0	0	0	0	0	0	0	0	0	-0.10824	0	0	0	0	0	0	0	0	0	-0.11509	-0.26912	0	-0.039728
Eubacterium_callanderi_lac_L	0	-0.03684	0	0	0	0	0	0	0	0	0	0	0	0	0	0	0	0	0	0	0	-0.82324	0	0	-0.018	0	0	0	0	0	0	0	0	0	0	-0.22495	0	0	0	0	0	0	0	0	0	-0.24552	-0.70812	0	-0.079456
Eubacterium_callanderi_succ	0	-0.03684	0	0	0	0	0	0	0	0	0	0	0	0	0	0	0	0	0	0	0	-0.82324	0	0	-0.018	0	0	0	0	0	0	0	0	0	0	-0.22495	0	0	0	0	0	0	0	0	0	-0.24552	-0.70812	0	-0.079456
Eubacterium_callanderi_taur	0	-0.03684	0	0	0	0	0	0	0	0	0	0	0	0	0	0	0	0	0	0	0	-0.82324	0	0	-0.018	0	0	0	0	0	0	0	0	0	0	-0.22495	0	0	0	0	0	0	0	0	0	-0.24552	-0.70812	0	-0.079456
Eubacterium_callanderi_uri	0	-0.03684	0	0	0	0	0	0	0	0	0	0	0	0	0	0	0	0	0	0	0	-0.82324	0	0	-0.018	0	0	0	0	0	0	0	0	0	0	-0.22495	0	0	0	0	0	0	0	0	0	-0.24552	-0.70812	0	-0.079456
Fusobacterium_mortiferum_15dap	0	-119.136	0	0	0	-30.2784	0	0	0	0	0	0	0	0	0	0	0	-0.29616	-9.59	0	0	0	-0.97676	0	0	0	-28.8028	0	0	-10.0724	0	0	-50.036	0	0	-1.2935	0	0	-123.616	-2.6106	0	0	-81.944	-22.5648	0	0	0	0	-3.2658
Fusobacterium_mortiferum_adn	0	-119.136	0	0	0	-30.2784	0	0	0	0	0	0	0	0	0	0	0	-0.29616	-9.59	0	0	0	-0.97676	0	0	0	-28.8028	0	0	-10.0724	0	0	-50.036	0	0	-1.2935	0	0	-118.341	-2.6106	0	0	-81.944	-22.5648	0	0	0	0	-3.2658
Fusobacterium_mortiferum_asp_L	0	-119.136	0	0	0	-30.2784	0	0	0	0	0	0	0	0	0	0	0	-0.29616	-9.59	0	0	0	-0.97676	0	0	0	-28.8028	0	0	-10.0724	0	0	-50.036	0	0	-1.2935	0	0	-123.616	-2.6106	0	0	-81.944	-22.5648	0	0	0	0	-3.2658
Fusobacterium_mortiferum_but	0	-119.136	0	0	0	-30.2784	0	0	0	0	0	0	0	0	0	0	0	-0.29616	-9.59	0	0	0	-0.97676	0	0	0	-28.8028	0	0	-10.0724	0	0	-50.036	0	0	-1.2935	0	0	-123.616	-2.6106	0	0	-81.944	-22.5648	0	0	0	0	-3.2658
Fusobacterium_mortiferum_cholate	0	-20	0	0	0	-20	0	0	0	0	0	0	0	0	0	0	0	-0.29616	-9.59	0	0	0	-0.97676	0	0	0	-20	0	0	-10.0724	0	0	-20	0	0	-1.2935	0	0	-20	-2.6106	0	0	-20	-20	0	0	0	0	-3.2658
Fusobacterium_mortiferum_fum	0	-119.136	0	0	0	-30.2784	0	0	0	0	0	0	0	0	0	0	0	-0.29616	-9.59	0	0	0	-0.97676	0	0	0	-28.8028	0	0	-10.0724	0	0	-50.036	0	0	-1.2935	0	0	-123.616	-2.6106	0	0	-81.944	-22.5648	0	0	0	0	-3.2658
Fusobacterium_mortiferum_glu_L	0	-119.136	0	0	0	-30.2784	0	0	0	0	0	0	0	0	0	0	0	-0.29616	-9.59	0	0	0	-0.97676	0	0	0	-28.8028	0	0	-10.0724	0	0	-50.036	0	0	-1.2935	0	0	-123.616	-2.6106	0	0	-81.944	-22.5648	0	0	0	0	-3.2658
Fusobacterium_mortiferum_gly	0	-119.136	0	0	0	-30.2784	0	0	0	0	0	0	0	0	0	0	0	-0.29616	-9.59	0	0	0	-0.97676	0	0	0	-28.8028	0	0	-10.0724	0	0	-50.036	0	0	-1.2935	0	0	-123.616	-2.6106	0	0	-81.944	-22.5648	0	0	0	0	-3.2658
Fusobacterium_mortiferum_ins	0	-119.136	0	0	0	-30.2784	0	0	0	0	0	0	0	0	0	0	0	-0.29616	-9.59	0	0	0	-0.97676	0	0	0	-28.8028	0	0	-10.0724	0	0	-50.036	0	0	-1.2935	0	0	-117.31	-2.6106	0	0	-81.944	-22.5648	0	0	0	0	-3.2658
Fusobacterium_mortiferum_ppa	0	-119.136	0	0	0	-30.2784	0	0	0	0	0	0	0	0	0	0	0	-0.29616	-9.59	0	0	0	-0.97676	0	0	0	-28.8028	0	0	-10.0724	0	0	-50.036	0	0	-1.2935	0	0	-123.616	-2.6106	0	0	-81.944	-22.5648	0	0	0	0	-3.2658
Fusobacterium_mortiferum_pyr	0	-119.136	0	0	0	-30.2784	0	0	0	0	0	0	0	0	0	0	0	-0.29616	-9.59	0	0	0	-0.97676	0	0	0	-28.8028	0	0	-10.0724	0	0	-50.036	0	0	-1.2935	0	0	-123.616	-2.6106	0	0	-81.944	-22.5648	0	0	0	0	-3.2658
Fusobacterium_mortiferum_succ	0	-119.136	0	0	0	-30.2784	0	0	0	0	0	0	0	0	0	0	0	-0.29616	-9.59	0	0	0	-0.97676	0	0	0	-28.8028	0	0	-10.0724	0	0	-50.036	0	0	-1.2935	0	0	-123.616	-2.6106	0	0	-81.944	-22.5648	0	0	0	0	-3.2658
Fusobacterium_mortiferum_taur	0	-20	0	0	0	-20	0	0	0	0	0	0	0	0	0	0	0	-0.29616	-9.59	0	0	0	-0.97676	0	0	0	-20	0	0	-10.0724	0	0	-20	0	0	-1.2935	0	0	-20	-2.6106	0	0	-20	-20	0	0	0	0	-3.2658
Fusobacterium_mortiferum_uri	0	-119.136	0	0	0	-30.2784	0	0	0	0	0	0	0	0	0	0	0	-0.29616	-9.59	0	0	0	-0.97676	0	0	0	-28.8028	0	0	-10.0724	0	0	-50.036	0	0	-1.2935	0	0	-123.616	-2.6106	0	0	-81.944	-22.5648	0	0	0	0	-3.2658
Schaalia_odontolytica_asp_L	0	-0.075172	-0.0214	-0.00592	0	0	-0.00424	0	0	0	-0.02332	0	-0.34851	0	0	-0.00142	0	-0.002024	0	-0.01756	-0.02084	0	-0.03836	-0.01912	-0.12152	0	-0.02656	-0.00668	0	-0.080564	-0.041832	0	0	0	-0.01928	0	0	0	0	-0.078784	0	0	-0.02384	0	0	0	-0.03488	0	-0.0112
Schaalia_odontolytica_cytd	0	-0.066138	-0.018828	-0.0052085	0	0	-0.0037304	0	0	0	-0.020517	0	-0.30112	0	0	-0.0012493	0	-0.0017808	0	-0.01545	-0.018335	0	-0.03375	-0.016822	-0.10692	0	-0.023368	-0.0058772	0	-0.070882	-0.036805	0	0	0	-0.016963	0	0	0	0	-0.069316	0	0	-0.020975	0	0	0	-0.030688	0	-0.009854
Schaalia_odontolytica_glu_L	0	-0.075172	-0.0214	-0.00592	0	0	-0.00424	0	0	0	-0.02332	0	-0.34851	0	0	-0.00142	0	-0.002024	0	-0.01756	-0.02084	0	-0.03836	-0.01912	-0.12152	0	-0.02656	-0.00668	0	-0.080564	-0.041832	0	0	0	-0.01928	0	0	0	0	-0.078784	0	0	-0.02384	0	0	0	-0.03488	0	-0.0112
Schaalia_odontolytica_gly	0	-0.075172	-0.0214	-0.00592	0	0	-0.00424	0	0	0	-0.02332	0	-0.34851	0	0	-0.00142	0	-0.002024	0	-0.01756	-0.02084	0	-0.03836	-0.01912	-0.12152	0	-0.02656	-0.00668	0	-0.080564	-0.041832	0	0	0	-0.01928	0	0	0	0	-0.078784	0	0	-0.02384	0	0	0	-0.03488	0	-0.0112
Schaalia_odontolytica_lac_L	0	-0.075172	-0.0214	-0.00592	0	0	-0.00424	0	0	0	-0.02332	0	-0.34851	0	0	-0.00142	0	-0.002024	0	-0.01756	-0.02084	0	-0.03836	-0.01912	-0.12152	0	-0.02656	-0.00668	0	-0.080564	-0.041832	0	0	0	-0.01928	0	0	0	0	-0.078784	0	0	-0.02384	0	0	0	-0.03488	0	-0.0112
Schaalia_odontolytica_succ	0	-0.075172	-0.0214	-0.00592	0	0	-0.00424	0	0	0	-0.02332	0	-0.34851	0	0	-0.00142	0	-0.002024	0	-0.01756	-0.02084	0	-0.03836	-0.01912	-0.12152	0	-0.02656	-0.00668	0	-0.080564	-0.041832	0	0	0	-0.01928	0	0	0	0	-0.078784	0	0	-0.02384	0	0	0	-0.03488	0	-0.0112
Bacteroides_faecis_2obut	0	-0.18601	0	0	-0.010394	0	-0.029022	0	0	0	0	0	0	0	-0.011113	0	-0.0018988	0	0	0	0	0	-0.001643	0	-0.01691	0	0	-0.0034779	0	0	0	-0.0011833	0	0	0	0	-0.10826	-0.0045972	0	-0.25575	-0.052332	-0.0047971	-0.011753	0	0	0	0	-0.003206	0
Bacteroides_faecis_adn	0	-0.18612	0	0	-0.0104	0	-0.02904	0	0	0	0	0	0	0	-0.01112	0	-0.0019	0	0	0	0	0	-0.001644	0	-0.01692	0	0	-0.00348	0	0	0	-0.001184	0	0	0	0	-0.10833	-0.0046	0	-0.25591	-0.052364	-0.0048	-0.01176	0	0	0	0	-0.003208	0
Bacteroides_faecis_asp_L	0	-0.18612	0	0	-0.0104	0	-0.02904	0	0	0	0	0	0	0	-0.01112	0	-0.0019	0	0	0	0	0	-0.001644	0	-0.01692	0	0	-0.00348	0	0	0	-0.001184	0	0	0	0	-0.10833	-0.0046	0	-0.25591	-0.052364	-0.0048	-0.01176	0	0	0	0	-0.003208	0
Bacteroides_faecis_cytd	0	-0.18602	0	0	-0.010394	0	-0.029024	0	0	0	0	0	0	0	-0.011114	0	-0.0018989	0	0	0	0	0	-0.001644	0	-0.01691	0	0	-0.003478	0	0	0	-0.0011833	0	0	0	0	-0.10827	-0.0045974	0	-0.25576	-0.052335	-0.0047973	-0.011753	0	0	0	0	-0.0032062	0
Bacteroides_faecis_dcyt	0	-0.18612	0	0	-0.0104	0	-0.02904	0	0	0	0	0	0	0	-0.01112	0	-0.0019	0	0	0	0	0	-0.001644	0	-0.01692	0	0	-0.00348	0	0	0	-0.001184	0	0	0	0	-0.10833	-0.0046	0	-0.25591	-0.052364	-0.0048	-0.01176	0	0	0	0	-0.003208	0
Bacteroides_faecis_gsn	0	-0.18612	0	0	-0.0104	0	-0.02904	0	0	0	0	0	0	0	-0.01112	0	-0.0019	0	0	0	0	0	-0.001644	0	-0.01692	0	0	-0.00348	0	0	0	-0.001184	0	0	0	0	-0.10833	-0.0046	0	-0.25591	-0.052364	-0.0048	-0.01176	0	0	0	0	-0.003208	0
Bacteroides_faecis_gua	0	-0.18612	0	0	-0.0104	0	-0.02904	0	0	0	0	0	0	0	-0.01112	0	-0.0019	0	0	0	0	0	-0.001644	0	-0.01692	0	0	-0.00348	0	0	0	-0.001184	0	0	0	0	-0.10833	-0.0046	0	-0.25591	-0.052364	-0.0048	-0.01176	0	0	0	0	-0.003208	0
Bacteroides_faecis_ins	0	-0.18605	0	0	-0.010396	0	-0.029029	0	0	0	0	0	0	0	-0.011116	0	-0.0018993	0	0	0	0	0	-0.0016434	0	-0.016913	0	0	-0.0034787	0	0	0	-0.001184	0	0	0	0	-0.10829	-0.0045982	0	-0.25581	-0.052344	-0.0047982	-0.011755	0	0	0	0	-0.0032068	0
Bacteroides_faecis_ncam	0	-0.18605	0	0	-0.010396	0	-0.029029	0	0	0	0	0	0	0	-0.011116	0	-0.0018993	0	0	0	0	0	-0.0016434	0	-0.016913	0	0	-0.0034787	0	0	0	-0.0011835	0	0	0	0	-0.10829	-0.0045982	0	-0.25581	-0.052344	-0.0047982	-0.011755	0	0	0	0	-0.0032068	0
Bacteroides_faecis_ppa	0	-0.18612	0	0	-0.0104	0	-0.02904	0	0	0	0	0	0	0	-0.01112	0	-0.0019	0	0	0	0	0	-0.001644	0	-0.01692	0	0	-0.00348	0	0	0	-0.001184	0	0	0	0	-0.10833	-0.0046	0	-0.25591	-0.052364	-0.0048	-0.01176	0	0	0	0	-0.003208	0
Bacteroides_faecis_succ	0	-0.18612	0	0	-0.0104	0	-0.02904	0	0	0	0	0	0	0	-0.01112	0	-0.0019	0	0	0	0	0	-0.001644	0	-0.01692	0	0	-0.00348	0	0	0	-0.001184	0	0	0	0	-0.10833	-0.0046	0	-0.25591	-0.052364	-0.0048	-0.01176	0	0	0	0	-0.003208	0
Bacteroides_faecis_urea	0	-0.18612	0	0	-0.0104	0	-0.02904	0	0	0	0	0	0	0	-0.01112	0	-0.0019	0	0	0	0	0	-0.001644	0	-0.01692	0	0	-0.00348	0	0	0	-0.001184	0	0	0	0	-0.10833	-0.0046	0	-0.25591	-0.052364	-0.0048	-0.01176	0	0	0	0	-0.003208	0
Bacteroides_faecis_uri	0	-0.18612	0	0	-0.0104	0	-0.02904	0	0	0	0	0	0	0	-0.01112	0	-0.0019	0	0	0	0	0	-0.001644	0	-0.01692	0	0	-0.00348	0	0	0	-0.001184	0	0	0	0	-0.10833	-0.0046	0	-0.25591	-0.052364	-0.0048	-0.01176	0	0	0	0	-0.003208	0
Streptococcus_thermophilus_4abut	0	-0.02196	-9.0324	-0.00692	-2.35	-0.11257	-0.006	-0.5652	-0.10017	-12.5968	-1.329	0	0	0	0	-4.1716	0	-0.08952	0	0	0	0	0	0	0	0	0	0	-0.13892	-18.9552	-0.11524	-0.78344	0	-2.3556	-4.8252	-1.1583	0	0	0	-0.61192	0	0	0	0	0	0	-0.02196	0	0
Streptococcus_thermophilus_5mthf	0	-0.011477	-2.7404	-0.0036165	-0.75173	-0.058831	-0.0031357	-0.22058	-0.052349	-3.8011	-0.44785	0	0	0	0	-1.2939	0	-0.046784	0	0	0	0	0	0	0	0	0	0	-0.072601	-5.6935	-0.060228	-0.28552	0	-0.75339	-1.4884	-0.39709	0	0	0	-0.23449	0	0	0	0	0	0	-0.011477	0	0
Streptococcus_thermophilus_asp_L	0	-0.02196	-9.0324	-0.00692	-2.35	-0.11257	-0.006	-0.5652	-0.10017	-12.5968	-1.329	0	0	0	0	-4.1716	0	-0.08952	0	0	0	0	0	0	0	0	0	0	-0.13892	-18.9552	-0.11524	-0.78344	0	-2.3556	-4.8252	-1.1583	0	0	0	-0.61192	0	0	0	0	0	0	-0.02196	0	0
Streptococcus_thermophilus_fum	0	-0.02196	-9.0324	-0.00692	-2.35	-0.11257	-0.006	-0.5652	-0.10017	-12.5968	-1.329	0	0	0	0	-4.1716	0	-0.08952	0	0	0	0	0	0	0	0	0	0	-0.13892	-18.9552	-0.11524	-0.78344	0	-2.3556	-4.8252	-1.1583	0	0	0	-0.61192	0	0	0	0	0	0	-0.02196	0	0
Streptococcus_thermophilus_glu_L	0	-0.02196	-9.0324	-0.00692	-2.35	-0.11257	-0.006	-0.5652	-0.10017	-12.5968	-1.329	0	0	0	0	-4.1716	0	-0.08952	0	0	0	0	0	0	0	0	0	0	-0.13892	-18.9552	-0.11524	-0.78344	0	-2.3556	-4.8252	-1.1583	0	0	0	-0.61192	0	0	0	0	0	0	-0.02196	0	0
Streptococcus_thermophilus_gly	0	-0.02196	-4.8448	-0.00692	-2.35	-0.11257	-0.006	-0.5652	-0.10017	-12.5968	-0.96478	0	0	0	0	-4.1716	0	-0.08952	0	0	0	0	0	0	0	0	0	0	-0.13892	-18.9552	-0.11524	-0.78344	0	-2.3556	-4.8252	-1.1583	0	0	0	-0.61192	0	0	0	0	0	0	-0.02196	0	0
Streptococcus_thermophilus_gsn	0	-0.010912	-2.7996	-0.0034384	-0.76994	-0.055935	-0.0029813	-0.22774	-0.049772	-3.8793	-0.45909	0	0	0	0	-1.3233	0	-0.044481	0	0	0	0	0	0	0	0	0	0	-0.069027	-5.814	-0.057263	-0.29375	0	-0.77146	-1.5218	-0.40794	0	0	0	-0.24194	0	0	0	0	0	0	-0.010912	0	0
Streptococcus_thermophilus_lac_L	0	-0.02196	-9.0324	-0.00692	-2.35	-0.11257	-0.006	-0.5652	-0.10017	-12.5968	-1.329	0	0	0	0	-4.1716	0	-0.08952	0	0	0	0	0	0	0	0	0	0	-0.13892	-18.9552	-0.11524	-0.78344	0	-2.3556	-4.8252	-1.1583	0	0	0	-0.61192	0	0	0	0	0	0	-0.02196	0	0
Streptococcus_thermophilus_succ	0	-0.012797	-4.0877	-0.0040326	-1.0816	-0.065601	-0.0034965	-0.27873	-0.058373	-5.69	-0.62206	0	0	0	0	-1.9011	0	-0.052167	0	0	0	0	0	0	0	0	0	0	-0.080955	-8.5516	-0.067158	-0.3768	0	-1.0841	-2.1951	-0.54555	0	0	0	-0.29975	0	0	0	0	0	0	-0.012797	0	0
Streptococcus_thermophilus_urea	0	-0.02196	-9.0324	-0.00692	-2.35	-0.11257	-0.006	-0.5652	-0.10017	-12.5968	-1.329	0	0	0	0	-4.1716	0	-0.08952	0	0	0	0	0	0	0	0	0	0	-0.13892	-18.9552	-0.11524	-0.78344	0	-2.3556	-4.8252	-1.1583	0	0	0	-0.61192	0	0	0	0	0	0	-0.02196	0	0
Actinomyces_graevenitzii_acgam	0	-0.002292	0	0	0	0	0	0	0	-0.00844	0	0	0	0	0	-0.10276	0	0	0	0	0	0	0	0	-0.03292	0	0	0	0	-0.000912	-0.52352	0	-0.02224	0	-0.03828	0	0	0	0	-0.00328	0	0	-0.00744	0	0	0	0	0	0
Actinomyces_graevenitzii_asp_L	0	-0.002292	0	0	0	0	0	0	0	-0.00844	0	0	0	0	0	-0.10276	0	0	0	0	0	0	0	0	-0.03292	0	0	0	0	-0.000912	-0.52352	0	-0.02224	0	-0.03828	0	0	0	0	-0.00328	0	0	-0.00744	0	0	0	0	0	0
Actinomyces_graevenitzii_cgly	0	1.7741e-08	0	0	0	0	0	0	0	6.533e-08	0	0	0	0	0	7.9541e-07	0	0	0	0	0	0	0	0	2.5482e-07	0	0	0	0	0	4.0523e-06	0	1.7215e-07	0	2.9631e-07	0	0	0	0	2.5389e-08	0	0	5.7589e-08	0	0	0	0	0	0
Actinomyces_graevenitzii_glu_L	0	-0.002292	0	0	0	0	0	0	0	-0.00844	0	0	0	0	0	-0.10276	0	0	0	0	0	0	0	0	-0.03292	0	0	0	0	-0.000912	-0.52352	0	-0.02224	0	-0.03828	0	0	0	0	-0.00328	0	0	-0.00744	0	0	0	0	0	0
Actinomyces_graevenitzii_gly	0	-0.002292	0	0	0	0	0	0	0	-0.00844	0	0	0	0	0	-0.10276	0	0	0	0	0	0	0	0	-0.03292	0	0	0	0	-0.000912	-0.52352	0	-0.02224	0	-0.03828	0	0	0	0	-0.00328	0	0	-0.00744	0	0	0	0	0	0
Actinomyces_graevenitzii_lac_L	0	-0.002292	0	0	0	0	0	0	0	-0.00844	0	0	0	0	0	-0.10276	0	0	0	0	0	0	0	0	-0.03292	0	0	0	0	-0.000912	-0.52352	0	-0.02224	0	-0.03828	0	0	0	0	-0.00328	0	0	-0.00744	0	0	0	0	0	0
Actinomyces_graevenitzii_ppa	0	-0.002292	0	0	0	0	0	0	0	-0.00844	0	0	0	0	0	-0.10276	0	0	0	0	0	0	0	0	-0.03292	0	0	0	0	-0.000912	-0.52352	0	-0.02224	0	-0.03828	0	0	0	0	-0.00328	0	0	-0.0074401	0	0	0	0	0	0
Actinomyces_graevenitzii_succ	0	-0.002292	0	0	0	0	0	0	0	-0.00844	0	0	0	0	0	-0.10276	0	0	0	0	0	0	0	0	-0.03292	0	0	0	0	-0.000912	-0.52352	0	-0.02224	0	-0.03828	0	0	0	0	-0.00328	0	0	-0.00744	0	0	0	0	0	0
Bacteroides_vulgatus_2obut	0	-58.4767	-17.5594	-1.7842	-28.2193	-96.5577	-1.0467	-5.4551	-8.4593	-53.4277	-79.416	-77.721	0	-15.5122	-9.9908	-12.2982	-5.5718	-1.6475	-9.2652	-4.363	-7.1053	-0.90773	-9.3807	-21.0281	-29.5849	-1.5304	-28.6439	-4.5161	-24.3589	0	0	-41.439	0	-26.2353	-8.5972	0	-9.2212	-2.0093	-26.9249	-9.7597	-2.42	-11.8125	-2.4807	-7.9548	0	-15.2684	-3.8077	-4.6808	-7.8832
Bacteroides_vulgatus_4abut	0	-58.512	-17.57	-1.7852	-28.2364	-96.616	-1.0474	-5.4584	-8.4644	-53.46	-79.464	-77.768	0	-15.5216	-9.9968	-12.3056	-5.5752	-1.6485	-9.2708	-4.3656	-7.1096	-0.90828	-9.3864	-21.0408	-29.6028	-1.5313	-28.6612	-4.5188	-24.3736	0	0	-41.464	0	-26.2512	-8.6024	0	-9.2268	-2.0106	-26.9412	-9.7656	-2.4215	-11.8196	-2.4822	-7.9596	0	-15.2776	-3.81	-4.6836	-7.888
Bacteroides_vulgatus_acgam	0	-58.512	-17.57	-1.7852	-28.2364	-96.616	-1.0474	-5.4584	-8.4644	-53.46	-79.464	-77.768	0	-15.5216	-9.9968	-12.3056	-5.5752	-1.6485	-9.2708	-4.3656	-7.1096	-0.90828	-9.3864	-21.0408	-29.6028	-1.5313	-28.6612	-4.5188	-24.3736	0	0	-41.464	0	-26.2512	-8.6024	0	-9.2268	-2.0106	-26.9412	-9.7656	-2.4215	-11.8196	-2.4822	-7.9596	0	-15.2776	-3.81	-4.6836	-7.888
Bacteroides_vulgatus_adn	0	-47.1232	-17.57	-1.7852	-28.2364	-96.616	-1.0474	-5.4584	-8.4644	-53.46	-70.1706	-73.4004	0	-15.5216	-9.9968	-12.3056	-5.5752	-1.6485	-9.2708	-4.3656	-7.1096	-0.90828	-9.3864	-21.0408	-29.6028	-1.5313	-28.6612	-4.5188	-24.3736	0	0	-41.464	0	-26.2512	-8.6024	0	-9.2268	-2.0106	-25.9301	-9.7656	-2.4215	-11.8196	-2.4822	-7.9596	0	-15.2776	-3.81	-4.6836	-7.888
Bacteroides_vulgatus_cholate	0	-20	-17.57	-1.7852	-20	-20	-1.0474	-5.4584	-8.4644	-20	-20	-20	0	-15.5216	-9.9968	-12.3056	-5.5752	-1.6485	-9.2708	-4.3656	-7.1096	-0.90828	-9.3864	-20	-20	-1.5313	-20	-4.5188	-20	0	0	-20	0	-20	-8.6024	0	-9.2268	-2.0106	-20	-9.7656	-2.4215	-11.8196	-2.4822	-7.9596	0	-15.2776	-3.81	-4.6836	-7.888
Bacteroides_vulgatus_cytd	0	-58.4791	-17.5601	-1.7842	-28.2205	-96.5617	-1.0468	-5.4553	-8.4596	-53.4299	-79.4193	-77.7243	0	-15.5129	-9.9912	-12.2987	-5.5721	-1.6476	-9.2656	-4.3631	-7.1056	-0.90777	-9.3811	-21.029	-29.5862	-1.5304	-28.6451	-4.5163	-24.3599	0	0	-41.4407	0	-26.2364	-8.5976	0	-9.2216	-2.0094	-26.926	-9.7601	-2.4201	-11.813	-2.4808	-7.9551	0	-15.269	-3.8079	-4.681	-7.8836
Bacteroides_vulgatus_dcyt	0	-58.512	-17.57	-1.7852	-28.2364	-96.616	-1.0474	-5.4584	-8.4644	-53.46	-79.464	-77.768	0	-15.5216	-9.9968	-12.3056	-5.5752	-1.6485	-9.2708	-4.3656	-7.1096	-0.90828	-9.3864	-21.0408	-29.6028	-1.5313	-28.6612	-4.5188	-24.3736	0	0	-41.464	0	-26.2512	-8.6024	0	-9.2268	-2.0106	-26.9412	-9.7656	-2.4215	-11.8196	-2.4822	-7.9596	0	-15.2776	-3.81	-4.6836	-7.888
Bacteroides_vulgatus_glu_L	0	-58.512	-17.57	-1.7852	-28.2364	-96.616	-1.0474	-5.4584	-8.4644	-53.46	-79.464	-77.768	0	-15.5216	-9.9968	-12.3056	-5.5752	-1.6485	-9.2708	-4.3656	-7.1096	-0.90828	-9.3864	-21.0408	-29.6028	-1.5313	-28.6612	-4.5188	-24.3736	0	0	-41.464	0	-26.2512	-8.6024	0	-9.2268	-2.0106	-26.9412	-9.7656	-2.4215	-11.8196	-2.4822	-7.9596	0	-15.2776	-3.81	-4.6836	-7.888
Bacteroides_vulgatus_gly	0	-20	-17.57	-1.7852	-20	-20	-1.0474	-5.4584	-8.4644	-20	-20	-20	0	-15.5216	-9.9968	-12.3056	-5.5752	-1.6485	-9.2708	-4.3656	-7.1096	-0.90828	-9.3864	-20	-20	-1.5313	-20	-4.5188	-20	0	0	-20	0	-20	-8.6024	0	-9.2268	-2.0106	-20	-9.7656	-2.4215	-11.8196	-2.4822	-7.9596	0	-15.2776	-3.81	-4.6836	-7.888
Bacteroides_vulgatus_glyclt	0	-12.5567	-17.57	-1.7852	-28.0771	-19.8421	-1.0474	-5.4584	-8.4646	-29.6017	-79.464	-26.1535	0	-15.5216	-9.9968	-12.3056	-5.5752	-1.6485	-9.2708	-4.3656	-7.1096	-0.90828	-9.3864	-17.3225	-23.1421	-1.5313	-28.6612	-4.5188	-9.1097	0	0	-11.3547	0	-9.5161	-8.6024	0	-9.2268	-2.0106	-14.3123	-9.7656	-2.4215	-11.8196	-2.4822	-7.9596	0	-15.2776	-3.81	-4.6836	-7.888
Bacteroides_vulgatus_gsn	0	-41.0234	-17.57	-1.7852	-28.2364	-96.616	-1.0474	-5.4584	-8.4644	-30.1921	-50.7664	-55.4601	0	-15.5216	-9.9968	-12.3056	-5.5752	-1.6485	-9.2708	-4.3656	-7.1096	-0.90828	-9.3864	-21.0408	-29.6028	-1.5313	-28.6612	-4.5188	-24.3736	0	0	-41.464	0	-26.2512	-8.6024	0	-9.2268	-2.0106	-24.7506	-9.7656	-2.4215	-11.8196	-2.4822	-7.9596	0	-15.2776	-3.81	-4.6836	-7.888
Bacteroides_vulgatus_gua	0	-58.512	-17.57	-1.7852	-28.2364	-96.616	-1.0474	-5.4584	-8.4644	-53.46	-79.464	-77.768	0	-15.5216	-9.9968	-12.3056	-5.5752	-1.6485	-9.2708	-4.3656	-7.1096	-0.90828	-9.3864	-21.0408	-29.6028	-1.5313	-28.6612	-4.5188	-24.3736	0	0	-41.464	0	-26.2512	-8.6024	0	-9.2268	-2.0106	-26.9412	-9.7656	-2.4215	-11.8196	-2.4822	-7.9596	0	-15.2776	-3.81	-4.6836	-7.888
Bacteroides_vulgatus_ins	0	-58.512	-17.57	-1.7852	-28.2364	-96.616	-1.0474	-5.4584	-8.4644	-53.46	-79.464	-77.768	0	-15.5216	-9.9968	-12.3056	-5.5752	-1.6485	-9.2708	-4.3656	-7.1096	-0.90828	-9.3864	-21.0408	-29.6028	-1.5313	-28.6612	-4.5188	-24.3736	0	0	-41.464	0	-26.2512	-8.6024	0	-9.2268	-2.0106	-26.9412	-9.7656	-2.4215	-11.8196	-2.4822	-7.9596	0	-15.2776	-3.81	-4.6836	-7.888
Bacteroides_vulgatus_isoval	0	-29.256	-8.785	-0.89262	-14.1182	-48.308	-0.52368	-2.7292	-4.2322	-26.73	-39.732	-38.884	0	-7.7608	-4.9984	-6.1528	-2.7876	-0.82426	-4.6354	-2.1828	-3.5548	-0.45414	-4.6932	-10.5204	-14.8014	-0.76564	-14.3306	-2.2594	-12.1868	0	0	-20.732	0	-13.1256	-4.3012	0	-4.6134	-1.0053	-13.4706	-4.8828	-1.2107	-5.9098	-1.2411	-3.9798	0	-7.6388	-1.905	-2.3418	-3.944
Bacteroides_vulgatus_lac_L	0	0	-0.01532	0	0	-39.3456	-0.096512	-0.0736	-8.4644	0	0	0	0	0	-1.0046	0	0	-1.6485	0	0	0	0	0	0	0	0	-2.8488	0	0	0	0	0	0	0	0	0	0	0	0	0	0	0	0	0	0	0	0	0	-7.888
Bacteroides_vulgatus_ncam	0	-24.9869	-9.1469	-0.98735	-13.1718	-39.7452	-0.57926	-3.0188	-4.6813	-22.972	-33.0621	-32.4435	0	-8.2518	-5.5289	-6.8058	-3.0834	-0.91173	-5.1273	-2.4145	-3.9321	-0.50234	-5.1913	-10.4083	-13.8082	-0.84689	-13.4449	-2.4992	-11.7438	0	0	-18.4111	0	-12.5108	-4.7577	0	-5.103	-1.112	-12.7727	-5.401	-1.3392	-6.537	-1.3728	-4.4022	0	-8.2717	-2.1072	-2.5903	-4.3626
Bacteroides_vulgatus_ppa	0	-58.512	-17.57	-1.7852	-28.2364	-96.616	-1.0474	-5.4584	-8.4644	-53.46	-79.464	-77.768	0	-15.5216	-9.9968	-12.3056	-5.5752	-1.6485	-9.2708	-4.3656	-7.1096	-0.90828	-9.3864	-21.0408	-29.6028	-1.5313	-28.6612	-4.5188	-24.3736	0	0	-41.464	0	-26.2512	-8.6024	0	-9.2268	-2.0106	-26.9412	-9.7656	-2.4215	-11.8196	-2.4822	-7.9596	0	-15.2776	-3.81	-4.6836	-7.888
Bacteroides_vulgatus_succ	0	-58.512	-17.57	-1.7852	-28.2364	-96.616	-1.0474	-5.4584	-8.4644	-53.46	-79.464	-77.768	0	-15.5216	-9.9968	-12.3056	-5.5752	-1.6485	-9.2708	-4.3656	-7.1096	-0.90828	-9.3864	-21.0408	-29.6028	-1.5313	-28.6612	-4.5188	-24.3736	0	0	-41.464	0	-26.2512	-8.6024	0	-9.2268	-2.0106	-26.9412	-9.7656	-2.4215	-11.8196	-2.4822	-7.9596	0	-15.2776	-3.81	-4.6836	-7.888
Bacteroides_vulgatus_taur	0	-20	-17.57	-1.7852	-20	-20	-1.0474	-5.4584	-8.4644	-20	-20	-20	0	-15.5216	-9.9968	-12.3056	-5.5752	-1.6485	-9.2708	-4.3656	-7.1096	-0.90828	-9.3864	-20	-20	-1.5313	-20	-4.5188	-20	0	0	-20	0	-20	-8.6024	0	-9.2268	-2.0106	-20	-9.7656	-2.4215	-11.8196	-2.4822	-7.9596	0	-15.2776	-3.81	-4.6836	-7.888
Bacteroides_vulgatus_uri	0	-58.512	-17.57	-1.7852	-28.2364	-96.616	-1.0474	-5.4584	-8.4644	-53.46	-79.464	-77.768	0	-15.5216	-9.9968	-12.3056	-5.5752	-1.6485	-9.2708	-4.3656	-7.1096	-0.90828	-9.3864	-21.0408	-29.6028	-1.5313	-28.6612	-4.5188	-24.3736	0	0	-41.464	0	-26.2512	-8.6024	0	-9.2268	-2.0106	-26.9412	-9.7656	-2.4215	-11.8196	-2.4822	-7.9596	0	-15.2776	-3.81	-4.6836	-7.888
Alistipes_finegoldii_2obut	0	-0.47941	0	0	-0.72397	0	0	0	-0.95434	-0.083424	0	-0.48408	0	-0.15044	-0.022182	0	-0.0079537	-0.0089926	0	0	0	-0.20614	0	-0.57253	-0.19333	0	0	-0.26455	0	0	0	-6.6617	0	0	-2.0998	0	0	-0.45267	0	-0.09298	-0.22391	-0.050719	0	0	0	0	-0.043173	0	-0.049663
Alistipes_finegoldii_4abut	0	-0.4798	0	0	-0.72456	0	0	0	-0.95512	-0.083492	0	-0.48448	0	-0.15056	-0.0222	0	-0.00796	-0.009	0	0	0	-0.20631	0	-0.573	-0.19349	0	0	-0.26477	0	0	0	-6.6672	0	0	-2.1015	0	0	-0.45304	0	-0.093056	-0.22409	-0.05076	0	0	0	0	-0.043208	0	-0.049704
Alistipes_finegoldii_adn	0	-0.4798	0	0	-0.72456	0	0	0	-0.95512	-0.083492	0	-0.48448	0	-0.15056	-0.0222	0	-0.00796	-0.009	0	0	0	-0.20631	0	-0.573	-0.19349	0	0	-0.26477	0	0	0	-6.6672	0	0	-2.1015	0	0	-0.45304	0	-0.093056	-0.22409	-0.05076	0	0	0	0	-0.043208	0	-0.049704
Alistipes_finegoldii_asp_L	0	-0.4798	0	0	-0.72456	0	0	0	-0.95512	-0.083492	0	-0.48448	0	-0.15056	-0.0222	0	-0.00796	-0.009	0	0	0	-0.20631	0	-0.573	-0.19349	0	0	-0.26477	0	0	0	-6.6672	0	0	-2.1015	0	0	-0.45304	0	-0.093056	-0.22409	-0.05076	0	0	0	0	-0.043208	0	-0.049704
Alistipes_finegoldii_cgly	0	3.7139e-06	0	0	5.6084e-06	0	0	0	7.3931e-06	6.4627e-07	0	3.7501e-06	0	1.1654e-06	1.7184e-07	0	6.1614e-08	6.9664e-08	0	0	0	1.5969e-06	0	4.4353e-06	1.4977e-06	0	0	2.0494e-06	0	0	0	5.1607e-05	0	0	1.6266e-05	0	0	3.5067e-06	0	7.203e-07	1.7346e-06	3.9291e-07	0	0	0	0	3.3445e-07	0	3.8473e-07
Alistipes_finegoldii_cholate	0	-0.4798	0	0	-0.72456	0	0	0	-0.95512	-0.083492	0	-0.48448	0	-0.15056	-0.0222	0	-0.00796	-0.009	0	0	0	-0.20631	0	-0.573	-0.19349	0	0	-0.26477	0	0	0	-6.6672	0	0	-2.1015	0	0	-0.45304	0	-0.093056	-0.22409	-0.05076	0	0	0	0	-0.043208	0	-0.049704
Alistipes_finegoldii_cytd	0	-0.4798	0	0	-0.72415	0	0	0	-0.95458	-0.083445	0	-0.48421	0	-0.15048	-0.022188	0	-0.0079555	-0.0089949	0	0	0	-0.20619	0	-0.57268	-0.19338	0	0	-0.26462	0	0	0	-6.6635	0	0	-2.1003	0	0	-0.45279	0	-0.093004	-0.22397	-0.050731	0	0	0	0	-0.043184	0	-0.049676
Alistipes_finegoldii_dcyt	0	-0.4798	0	0	-0.72456	0	0	0	-0.95512	-0.083492	0	-0.48448	0	-0.15056	-0.0222	0	-0.00796	-0.009	0	0	0	-0.20631	0	-0.573	-0.19349	0	0	-0.26477	0	0	0	-6.6672	0	0	-2.1015	0	0	-0.45304	0	-0.093056	-0.22409	-0.05076	0	0	0	0	-0.043208	0	-0.049704
Alistipes_finegoldii_glu_L	0	-0.4798	0	0	-0.72456	0	0	0	-0.95512	-0.083492	0	-0.48448	0	-0.15056	-0.0222	0	-0.00796	-0.009	0	0	0	-0.20631	0	-0.573	-0.19349	0	0	-0.26477	0	0	0	-6.6672	0	0	-2.1015	0	0	-0.45304	0	-0.093056	-0.22409	-0.05076	0	0	0	0	-0.043208	0	-0.049704
Alistipes_finegoldii_gly	0	-0.4798	0	0	-0.72456	0	0	0	-0.95512	-0.083492	0	-0.48448	0	-0.15056	-0.0222	0	-0.00796	-0.009	0	0	0	-0.20631	0	-0.573	-0.19349	0	0	-0.26477	0	0	0	-6.6672	0	0	-2.1015	0	0	-0.45304	0	-0.093056	-0.22409	-0.05076	0	0	0	0	-0.043208	0	-0.049704
Alistipes_finegoldii_glyc3p	0	-0.47883	0	0	-0.72309	0	0	0	-0.95318	-0.083322	0	-0.4835	0	-0.15026	-0.022155	0	-0.0079438	-0.0089817	0	0	0	-0.20589	0	-0.57184	-0.1931	0	0	-0.26423	0	0	0	-6.6537	0	0	-2.0972	0	0	-0.45212	0	-0.092867	-0.22364	-0.050657	0	0	0	0	-0.04312	0	-0.049603
Alistipes_finegoldii_gsn	0	-0.4798	0	0	-0.72456	0	0	0	-0.95512	-0.083492	0	-0.48448	0	-0.15056	-0.0222	0	-0.00796	-0.009	0	0	0	-0.20631	0	-0.573	-0.19349	0	0	-0.26477	0	0	0	-6.6672	0	0	-2.1015	0	0	-0.45304	0	-0.093056	-0.22409	-0.05076	0	0	0	0	-0.043208	0	-0.049704
Alistipes_finegoldii_gua	0	-0.4798	0	0	-0.72456	0	0	0	-0.95512	-0.083492	0	-0.48448	0	-0.15056	-0.0222	0	-0.00796	-0.009	0	0	0	-0.20631	0	-0.573	-0.19349	0	0	-0.26477	0	0	0	-6.6672	0	0	-2.1015	0	0	-0.45304	0	-0.093056	-0.22409	-0.05076	0	0	0	0	-0.043208	0	-0.049704
Alistipes_finegoldii_ins	0	-0.37313	0	0	-0.56347	0	0	0	-0.74277	-0.06493	0	-0.37677	0	-0.11709	-0.017264	0	-0.0061903	-0.0069991	0	0	0	-0.16044	0	-0.44561	-0.15047	0	0	-0.2059	0	0	0	-5.1849	0	0	-1.6343	0	0	-0.35232	0	-0.072367	-0.17427	-0.039475	0	0	0	0	-0.033602	0	-0.038654
Alistipes_finegoldii_succ	0	-0.4798	0	0	-0.72456	0	0	0	-0.95512	-0.083492	0	-0.48448	0	-0.15056	-0.0222	0	-0.00796	-0.009	0	0	0	-0.20631	0	-0.573	-0.19349	0	0	-0.26477	0	0	0	-6.6672	0	0	-2.1015	0	0	-0.45304	0	-0.093056	-0.22409	-0.05076	0	0	0	0	-0.043208	0	-0.049704
Alistipes_finegoldii_taur	0	-0.4798	0	0	-0.72456	0	0	0	-0.95512	-0.083492	0	-0.48448	0	-0.15056	-0.0222	0	-0.00796	-0.009	0	0	0	-0.20631	0	-0.573	-0.19349	0	0	-0.26477	0	0	0	-6.6672	0	0	-2.1015	0	0	-0.45304	0	-0.093056	-0.22409	-0.05076	0	0	0	0	-0.043208	0	-0.049704
Alistipes_finegoldii_urea	0	-3.7143e-06	0	0	-5.609e-06	0	0	0	-7.3938e-06	-6.4633e-07	0	-3.7505e-06	0	-1.1656e-06	-1.7186e-07	0	-6.162e-08	-6.9671e-08	0	0	0	-1.5971e-06	0	-4.4357e-06	-1.4979e-06	0	0	-2.0496e-06	0	0	0	-5.1612e-05	0	0	-1.6268e-05	0	0	-3.5071e-06	0	-7.2037e-07	-1.7348e-06	-3.9295e-07	0	0	0	0	-3.3448e-07	0	-3.8477e-07
Alistipes_finegoldii_uri	0	-0.4798	0	0	-0.72456	0	0	0	-0.95512	-0.083492	0	-0.48448	0	-0.15056	-0.0222	0	-0.00796	-0.009	0	0	0	-0.20631	0	-0.573	-0.19349	0	0	-0.26477	0	0	0	-6.6672	0	0	-2.1015	0	0	-0.45304	0	-0.093056	-0.22409	-0.05076	0	0	0	0	-0.043208	0	-0.049704
Sutterella_wadsworthensis_15dap	0	-14.7292	-11.026	0	0	-21.35	-3.1624	0	0	0	0	-23.5392	-16.1588	0	-5.0448	-8.0188	-1.2564	-13.9528	-15.6152	-6.5464	0	0	-0.26702	0	0	0	-0.81388	-3.0277	0	0	-14.3712	-10.2304	0	0	0	-1.4268	-4.268	-0.20921	-9.4476	-6.9676	-4.7232	0	-0.7964	-2.3128	0	0	0	0	-1.7385
Sutterella_wadsworthensis_akg	0	-14.7292	-11.026	0	0	-21.35	-3.1624	0	0	0	0	-23.5392	-16.1588	0	-5.0448	-8.0188	-1.2564	-13.9528	-15.6152	-6.5464	0	0	-0.26702	0	0	0	-0.81388	-3.0277	0	0	-14.3712	-10.2304	0	0	0	-1.4268	-4.268	-0.20921	-9.4476	-6.9676	-4.7232	0	-0.7964	-2.3128	0	0	0	0	-1.7385
Sutterella_wadsworthensis_fum	0	-14.7292	-11.026	0	0	-21.35	-3.1624	0	0	0	0	-23.5392	-16.1588	0	-5.0448	-8.0188	-1.2564	-13.9528	-15.6152	-6.5464	0	0	-0.26702	0	0	0	-0.81388	-3.0277	0	0	-14.3712	-10.2304	0	0	0	-1.4268	-4.268	-0.20921	-9.4476	-6.9676	-4.7232	0	-0.7964	-2.3128	0	0	0	0	-1.7385
Sutterella_wadsworthensis_glu_L	0	-14.7292	-10.6253	0	0	-21.35	-3.1624	0	0	0	0	-23.5392	-16.1588	0	-5.0448	-8.0188	-1.2564	-13.9528	-15.6152	-6.5464	0	0	-0.26702	0	0	0	-0.81388	-3.0277	0	0	-11.8847	-10.2304	0	0	0	-1.4268	-4.2607	-0.20921	-9.4476	-6.9676	-4.7232	0	-0.7964	-2.3128	0	0	0	0	-1.7385
Sutterella_wadsworthensis_gly	0	-14.7292	-11.026	0	0	-21.35	-3.1624	0	0	0	0	-23.5392	-16.1588	0	-5.0448	-8.0188	-1.2564	-13.9528	-15.6152	-6.5464	0	0	-0.26702	0	0	0	-0.81388	-3.0277	0	0	-14.3712	-10.2304	0	0	0	-1.4268	-4.268	-0.20921	-9.4476	-6.9676	-4.7232	0	-0.7964	-2.3128	0	0	0	0	-1.7385
Sutterella_wadsworthensis_succ	0	-14.7292	-11.026	0	0	-21.35	-3.1624	0	0	0	0	-23.5392	-16.1588	0	-5.0448	-8.0188	-1.2564	-13.9528	-15.6152	-6.5464	0	0	-0.26702	0	0	0	-0.81388	-3.0277	0	0	-14.3712	-10.2304	0	0	0	-1.4268	-4.268	-0.20921	-9.4476	-6.9676	-4.7232	0	-0.7964	-2.3128	0	0	0	0	-1.7385
Sutterella_wadsworthensis_tmao	0	0	0	0	0	0	-0.0033	0	0	0	0	0	0	0	-1.9129	0	0	0	-0.00075928	-1.0881	0	0	-0.00011728	0	0	0	0	-0.34481	0	0	-0.00065602	-2.5746	0	0	0	-1.4268	0	-0.20921	0	-0.00089766	0	0	0	-0.00092901	0	0	0	0	0
Alistipes_shahii_2obut	0	-1.9948	0	-0.6328	0	0	-0.5882	-26.9444	-4.522	0	0	-3.0619	0	-5.5544	-14.4256	0	-0.59104	-1.7109	-0.085908	-0.80316	0	-1.3122	0	-6.2184	-3.9411	-0.18951	0	-0.80396	-4.6308	0	0	-9.8916	0	0	-4.9004	-4.5276	-1.9568	-3.4755	-0.0256	-4.3052	-5.8396	-2.5628	0	-3.94	0	0	-4.6284	-0.13178	0
Alistipes_shahii_4abut	0	-1.9948	0	-0.6328	0	0	-0.5882	-26.9444	-4.522	0	0	-3.0619	0	-5.5544	-14.4256	0	-0.59104	-1.7109	-0.085908	-0.80316	0	-1.3122	0	-6.2184	-3.9411	-0.18951	0	-0.80396	-4.6308	0	0	-9.8916	0	0	-4.9004	-4.5276	-1.9568	-3.4755	-0.0256	-4.3052	-5.8396	-2.5628	0	-3.94	0	0	-4.6284	-0.13178	0
Alistipes_shahii_adn	0	-1.9948	0	-0.6328	0	0	-0.5882	-26.9444	-4.522	0	0	-3.0619	0	-5.5544	-14.4256	0	-0.59104	-1.7109	-0.085908	-0.80316	0	-1.3122	0	-6.2184	-3.9411	-0.18951	0	-0.80396	-4.6308	0	0	-9.8916	0	0	-4.9004	-4.5276	-1.9568	-3.4755	-0.0256	-4.3052	-5.8396	-2.5628	0	-3.94	0	0	-4.6284	-0.13178	0
Alistipes_shahii_asp_L	0	-1.9881	0	-0.63113	0	0	-0.5882	-26.9037	-4.522	0	0	-3.0619	0	-5.5368	-14.4256	0	-0.58939	-1.7109	-0.085908	-0.8006	0	-1.3079	0	-6.1992	-3.9286	-0.18917	0	-0.80126	-4.617	0	0	-9.8605	0	0	-4.8834	-4.5149	-1.95	-3.4639	-0.0256	-4.2903	-5.8197	-2.554	0	-3.9264	0	0	-4.6284	-0.13143	0
Alistipes_shahii_cytd	0	-1.9937	0	-0.63244	0	0	-0.58787	-26.9292	-4.5195	0	0	-3.0602	0	-5.5513	-14.4175	0	-0.59071	-1.7099	-0.08586	-0.80271	0	-1.3115	0	-6.2149	-3.9389	-0.18941	0	-0.80351	-4.6282	0	0	-9.886	0	0	-4.8976	-4.5251	-1.9557	-3.4735	-0.025586	-4.3028	-5.8363	-2.5613	0	-3.9377	0	0	-4.6258	-0.13171	0
Alistipes_shahii_dcyt	0	-1.9948	0	-0.6328	0	0	-0.5882	-26.9444	-4.522	0	0	-3.0619	0	-5.5544	-14.4256	0	-0.59104	-1.7109	-0.085908	-0.80316	0	-1.3122	0	-6.2184	-3.9411	-0.18951	0	-0.80396	-4.6308	0	0	-9.8916	0	0	-4.9004	-4.5276	-1.9568	-3.4755	-0.0256	-4.3052	-5.8396	-2.5628	0	-3.94	0	0	-4.6284	-0.13178	0
Alistipes_shahii_glu_L	0	-1.9948	0	-0.6328	0	0	-0.5882	-26.9444	-4.522	0	0	-3.0619	0	-5.5544	-14.4256	0	-0.59104	-1.7109	-0.085908	-0.80316	0	-1.3122	0	-6.2184	-3.9411	-0.18951	0	-0.80396	-4.6308	0	0	-9.8916	0	0	-4.9004	-4.5276	-1.9568	-3.4755	-0.0256	-4.3052	-5.8396	-2.5628	0	-3.94	0	0	-4.6284	-0.13178	0
Alistipes_shahii_glyc3p	0	-1.9908	0	-0.63152	0	0	-0.58701	-26.8897	-4.5128	0	0	-3.0557	0	-5.5431	-14.3963	0	-0.58984	-1.7074	-0.085734	-0.80153	0	-1.3095	0	-6.2058	-3.9331	-0.18913	0	-0.80233	-4.6214	0	0	-9.8715	0	0	-4.8905	-4.5184	-1.9529	-3.4684	-0.025548	-4.2965	-5.8277	-2.5576	0	-3.932	0	0	-4.619	-0.13152	0
Alistipes_shahii_gsn	0	-1.9948	0	-0.6328	0	0	-0.5882	-26.9444	-4.522	0	0	-3.0619	0	-5.5544	-14.4256	0	-0.59104	-1.7109	-0.085908	-0.80316	0	-1.3122	0	-6.2184	-3.9411	-0.18951	0	-0.80396	-4.6308	0	0	-9.8916	0	0	-4.9004	-4.5276	-1.9568	-3.4755	-0.0256	-4.3052	-5.8396	-2.5628	0	-3.94	0	0	-4.6284	-0.13178	0
Alistipes_shahii_gua	0	-1.9948	0	-0.6328	0	0	-0.5882	-26.9444	-4.522	0	0	-3.0619	0	-5.5544	-14.4256	0	-0.59104	-1.7109	-0.085908	-0.80316	0	-1.3122	0	-6.2184	-3.9411	-0.18951	0	-0.80396	-4.6308	0	0	-9.8916	0	0	-4.9004	-4.5276	-1.9568	-3.4755	-0.0256	-4.3052	-5.8396	-2.5628	0	-3.94	0	0	-4.6284	-0.13178	0
Alistipes_shahii_ins	0	-1.5507	0	-0.49191	0	0	-0.45724	-20.9453	-3.5152	0	0	-2.3802	0	-4.3177	-11.2138	0	-0.45945	-1.33	-0.066781	-0.62434	0	-1.02	0	-4.8339	-3.0636	-0.14732	0	-0.62496	-3.5998	0	0	-7.6893	0	0	-3.8093	-3.5195	-1.5212	-2.7017	-0.0199	-3.3467	-4.5394	-1.9922	0	-3.0627	0	0	-3.5979	-0.10244	0
Alistipes_shahii_succ	0	-1.9948	0	-0.6328	0	0	-0.5882	-26.9444	-4.522	0	0	-3.0619	0	-5.5544	-14.4256	0	-0.59104	-1.7109	-0.085908	-0.80316	0	-1.3122	0	-6.2184	-3.9411	-0.18951	0	-0.80396	-4.6308	0	0	-9.8916	0	0	-4.9004	-4.5276	-1.9568	-3.4755	-0.0256	-4.3052	-5.8396	-2.5628	0	-3.94	0	0	-4.6284	-0.13178	0
Alistipes_shahii_uri	0	-1.9948	0	-0.6328	0	0	-0.5882	-26.9444	-4.522	0	0	-3.0619	0	-5.5544	-14.4256	0	-0.59104	-1.7109	-0.085908	-0.80316	0	-1.3122	0	-6.2184	-3.9411	-0.18951	0	-0.80396	-4.6308	0	0	-9.8916	0	0	-4.9004	-4.5276	-1.9568	-3.4755	-0.0256	-4.3052	-5.8396	-2.5628	0	-3.94	0	0	-4.6284	-0.13178	0
Streptococcus_sanguinis_2obut	0	-0.03068	0	-0.02948	-0.25228	0	0	0	-0.01528	-0.0374	-0.052736	0	-0.054604	0	0	-0.049856	-0.2836	-0.054876	-0.0108	0	-0.13095	0	-0.54236	0	0	0	-0.03176	0	-0.0698	-0.713	-1.0597	0	-0.01524	-0.00552	-0.02316	-0.01016	-0.093676	-0.01076	-0.00864	-0.049648	-0.082216	-0.00928	-0.03552	0	0	0	0	0	-0.02232
Streptococcus_sanguinis_acgam	0	-0.03068	0	-0.02948	-0.2	0	0	0	-0.01528	-0.0374	-0.052736	0	-0.054604	0	0	-0.049856	-0.2	-0.054876	-0.0108	0	-0.13095	0	-0.2	0	0	0	-0.03176	0	-0.0698	-0.2	-0.2	0	-0.01524	-0.00552	-0.02316	-0.01016	-0.093676	-0.01076	-0.00864	-0.049648	-0.082216	-0.00928	-0.03552	0	0	0	0	0	-0.02232
Streptococcus_sanguinis_asp_L	0	-0.03068	0	-0.02948	-0.25228	0	0	0	-0.01528	-0.0374	-0.052736	0	-0.054604	0	0	-0.049856	-0.2836	-0.054876	-0.0108	0	-0.13095	0	-0.54236	0	0	0	-0.03176	0	-0.0698	-0.713	-1.0597	0	-0.01524	-0.00552	-0.02316	-0.01016	-0.093676	-0.01076	-0.00864	-0.049648	-0.082216	-0.00928	-0.03552	0	0	0	0	0	-0.02232
Streptococcus_sanguinis_csn	0	-0.03068	0	-0.02948	-0.25228	0	0	0	-0.01528	-0.0374	-0.052736	0	-0.054604	0	0	-0.049856	-0.2836	-0.054876	-0.0108	0	-0.13095	0	-0.54236	0	0	0	-0.03176	0	-0.0698	-0.713	-1.0597	0	-0.01524	-0.00552	-0.02316	-0.01016	-0.093676	-0.01076	-0.00864	-0.049648	-0.082216	-0.00928	-0.03552	0	0	0	0	0	-0.02232
Streptococcus_sanguinis_cytd	0	-0.03068	0	-0.02948	-0.25228	0	0	0	-0.01528	-0.0374	-0.052736	0	-0.054604	0	0	-0.049856	-0.2836	-0.054876	-0.0108	0	-0.13095	0	-0.54236	0	0	0	-0.03176	0	-0.0698	-0.713	-1.0597	0	-0.01524	-0.00552	-0.02316	-0.01016	-0.093676	-0.01076	-0.00864	-0.049648	-0.082216	-0.00928	-0.03552	0	0	0	0	0	-0.02232
Streptococcus_sanguinis_dcyt	0	-0.03068	0	-0.02948	-0.25228	0	0	0	-0.01528	-0.0374	-0.052736	0	-0.054604	0	0	-0.049856	-0.2836	-0.054876	-0.0108	0	-0.13095	0	-0.54236	0	0	0	-0.03176	0	-0.0698	-0.713	-1.0597	0	-0.01524	-0.00552	-0.02316	-0.01016	-0.093676	-0.01076	-0.00864	-0.049648	-0.082216	-0.00928	-0.03552	0	0	0	0	0	-0.02232
Streptococcus_sanguinis_dgsn	0	-0.03068	0	-0.02948	-0.25228	0	0	0	-0.01528	-0.0374	-0.052736	0	-0.054604	0	0	-0.049856	-0.2836	-0.054876	-0.0108	0	-0.13095	0	-0.54236	0	0	0	-0.03176	0	-0.0698	-0.713	-1.0597	0	-0.01524	-0.00552	-0.02316	-0.01016	-0.093676	-0.01076	-0.00864	-0.049648	-0.082216	-0.00928	-0.03552	0	0	0	0	0	-0.02232
Streptococcus_sanguinis_dopa	0	-0.03068	0	-0.02948	-0.25228	0	0	0	-0.01528	-0.0374	-0.052736	0	-0.054604	0	0	-0.049856	-0.2836	-0.054876	-0.0108	0	-0.13095	0	-0.54236	0	0	0	-0.03176	0	-0.0698	-0.713	-1.0597	0	-0.01524	-0.00552	-0.02316	-0.01016	-0.093676	-0.01076	-0.00864	-0.049648	-0.082216	-0.00928	-0.03552	0	0	0	0	0	-0.02232
Streptococcus_sanguinis_glu_L	0	-0.03068	0	-0.02948	-0.25228	0	0	0	-0.01528	-0.0374	-0.052736	0	-0.054604	0	0	-0.049856	-0.2836	-0.054876	-0.0108	0	-0.13095	0	-0.54236	0	0	0	-0.03176	0	-0.0698	-0.713	-1.0597	0	-0.01524	-0.00552	-0.02316	-0.01016	-0.093676	-0.01076	-0.00864	-0.049648	-0.082216	-0.00928	-0.03552	0	0	0	0	0	-0.02232
Streptococcus_sanguinis_gly	0	-0.03068	0	-0.02948	-0.25228	0	0	0	-0.01528	-0.0374	-0.052736	0	-0.054604	0	0	-0.049856	-0.2836	-0.054876	-0.0108	0	-0.13095	0	-0.54236	0	0	0	-0.03176	0	-0.0698	-0.713	-1.0597	0	-0.01524	-0.00552	-0.02316	-0.01016	-0.093676	-0.01076	-0.00864	-0.049648	-0.082216	-0.00928	-0.03552	0	0	0	0	0	-0.02232
Streptococcus_sanguinis_gua	0	-0.03068	0	-0.02948	-0.25228	0	0	0	-0.01528	-0.0374	-0.052736	0	-0.054604	0	0	-0.049856	-0.2836	-0.054876	-0.0108	0	-0.13095	0	-0.54236	0	0	0	-0.03176	0	-0.0698	-0.713	-1.0597	0	-0.01524	-0.00552	-0.02316	-0.01016	-0.093676	-0.01076	-0.00864	-0.049648	-0.082216	-0.00928	-0.03552	0	0	0	0	0	-0.02232
Streptococcus_sanguinis_hista	0	-0.03068	0	-0.02948	-0.25228	0	0	0	-0.01528	-0.0374	-0.052736	0	-0.054604	0	0	-0.049856	-0.2836	-0.054876	-0.0108	0	-0.13095	0	-0.54236	0	0	0	-0.03176	0	-0.0698	-0.713	-1.0597	0	-0.01524	-0.00552	-0.02316	-0.01016	-0.093676	-0.01076	-0.00864	-0.049648	-0.082216	-0.00928	-0.03552	0	0	0	0	0	-0.02232
Streptococcus_sanguinis_ins	0	-0.030672	0	-0.029472	-0.25221	0	0	0	-0.015276	-0.03739	-0.052722	0	-0.05459	0	0	-0.049843	-0.28353	-0.054862	-0.010797	0	-0.13095	0	-0.54222	0	0	0	-0.031752	0	-0.069782	-0.71281	-1.0594	0	-0.015236	-0.0055186	-0.023154	-0.010157	-0.093651	-0.010757	-0.0086377	-0.049635	-0.082194	-0.0092776	-0.035511	0	0	0	0	0	-0.022314
Streptococcus_sanguinis_lac_L	0	-0.03068	0	-0.02948	-0.25228	0	0	0	-0.01528	-0.0374	-0.052736	0	-0.054604	0	0	-0.049856	-0.2836	-0.054876	-0.0108	0	-0.13095	0	-0.54236	0	0	0	-0.03176	0	-0.0698	-0.713	-1.0597	0	-0.01524	-0.00552	-0.02316	-0.01016	-0.093676	-0.01076	-0.00864	-0.049648	-0.082216	-0.00928	-0.03552	0	0	0	0	0	-0.02232
Streptococcus_sanguinis_ppa	0	-0.03068	0	-0.02948	-0.25228	0	0	0	-0.01528	-0.0374	-0.052736	0	-0.054604	0	0	-0.049856	-0.2836	-0.054876	-0.0108	0	-0.13095	0	-0.54236	0	0	0	-0.03176	0	-0.0698	-0.713	-1.0597	0	-0.01524	-0.00552	-0.02316	-0.01016	-0.093676	-0.01076	-0.00864	-0.049648	-0.082216	-0.00928	-0.03552	0	0	0	0	0	-0.02232
Streptococcus_sanguinis_srtn	0	-0.03068	0	-0.02948	-0.25228	0	0	0	-0.01528	-0.0374	-0.052736	0	-0.054604	0	0	-0.049856	-0.2836	-0.054876	-0.0108	0	-0.13095	0	-0.54236	0	0	0	-0.03176	0	-0.0698	-0.713	-1.0597	0	-0.01524	-0.00552	-0.02316	-0.01016	-0.093676	-0.01076	-0.00864	-0.049648	-0.082216	-0.00928	-0.03552	0	0	0	0	0	-0.02232
Streptococcus_sanguinis_succ	0	-0.03068	0	-0.02948	-0.25228	0	0	0	-0.01528	-0.0374	-0.052736	0	-0.054604	0	0	-0.049856	-0.2836	-0.054876	-0.0108	0	-0.13095	0	-0.54236	0	0	0	-0.03176	0	-0.0698	-0.713	-1.0597	0	-0.01524	-0.00552	-0.02316	-0.01016	-0.093676	-0.01076	-0.00864	-0.049648	-0.082216	-0.00928	-0.03552	0	0	0	0	0	-0.02232
Streptococcus_sanguinis_trypta	0	-0.024538	0	-0.023586	-0.19902	0	0	0	-0.012747	-0.02991	-0.042197	0	-0.043662	0	0	-0.039864	-0.22352	-0.045779	-0.0086474	0	-0.10418	0	-0.42584	0	0	0	-0.026495	0	-0.055884	-0.55929	-0.83039	0	-0.012209	-0.0044166	-0.018523	-0.0082353	-0.074889	-0.0086224	-0.0069113	-0.039697	-0.065747	-0.0074261	-0.028397	0	0	0	0	0	-0.01862
Streptococcus_sanguinis_tym	0	-0.03068	0	-0.02948	-0.25228	0	0	0	-0.01528	-0.0374	-0.052736	0	-0.054604	0	0	-0.049856	-0.2836	-0.054876	-0.0108	0	-0.13095	0	-0.54236	0	0	0	-0.03176	0	-0.0698	-0.713	-1.0597	0	-0.01524	-0.00552	-0.02316	-0.01016	-0.093676	-0.01076	-0.00864	-0.049648	-0.082216	-0.00928	-0.03552	0	0	0	0	0	-0.02232
Streptococcus_sanguinis_urea	0	-0.030681	0	-0.02948	-0.25228	0	0	0	-0.01528	-0.037401	-0.052736	0	-0.054604	0	0	-0.049857	-0.2836	-0.054876	-0.0108	0	-0.13095	0	-0.54236	0	0	0	-0.03176	0	-0.0698	-0.713	-1.0597	0	-0.01524	-0.00552	-0.02316	-0.01016	-0.093676	-0.01076	-0.00864	-0.049648	-0.082216	-0.00928	-0.03552	0	0	0	0	0	-0.02232
Streptococcus_sanguinis_uri	0	-0.03068	0	-0.02948	-0.25228	0	0	0	-0.01528	-0.0374	-0.052736	0	-0.054604	0	0	-0.049856	-0.2836	-0.054876	-0.0108	0	-0.13095	0	-0.54236	0	0	0	-0.03176	0	-0.0698	-0.713	-1.0597	0	-0.01524	-0.00552	-0.02316	-0.01016	-0.093676	-0.01076	-0.00864	-0.049648	-0.082216	-0.00928	-0.03552	0	0	0	0	0	-0.02232
Clostridium_symbiosum_4abut	0	-0.15021	0	-0.02184	-0.21351	0	0	-0.093256	-0.076884	0	0	-2.079	0	0	0	0	0	-0.001012	0	0	-0.33195	-0.03224	-0.066728	-0.015	0	0	0	0	-0.53532	0	0	0	0	-0.08376	0	-0.17477	-0.00892	-0.062472	-0.02964	-0.27764	0	-1.6372	-0.08242	-0.80172	0	0	0	0	-0.56304
Clostridium_symbiosum_Lcystin	0	-0.15021	0	-0.02184	-0.21351	0	0	-0.093256	-0.076884	0	0	-2.079	0	0	0	0	0	-0.001012	0	0	-0.33195	-0.03224	-0.066728	-0.015	0	0	0	0	-0.53532	0	0	0	0	-0.08376	0	-0.17477	-0.00892	-0.062472	-0.02964	-0.27764	0	-1.6372	-0.08242	-0.80172	0	0	0	0	-0.56304
Clostridium_symbiosum_asp_L	0	-0.15021	0	-0.02184	-0.21351	0	0	-0.093256	-0.076884	0	0	-2.079	0	0	0	0	0	-0.001012	0	0	-0.33195	-0.03224	-0.066728	-0.015	0	0	0	0	-0.53532	0	0	0	0	-0.08376	0	-0.17477	-0.00892	-0.062472	-0.02964	-0.27764	0	-1.6372	-0.08242	-0.80172	0	0	0	0	-0.56304
Clostridium_symbiosum_but	0	-0.15021	0	-0.02184	-0.21351	0	0	-0.093256	-0.076884	0	0	-2.079	0	0	0	0	0	-0.001012	0	0	-0.33195	-0.03224	-0.066728	-0.015	0	0	0	0	-0.53532	0	0	0	0	-0.08376	0	-0.17477	-0.00892	-0.062472	-0.02964	-0.27764	0	-1.6372	-0.08242	-0.80172	0	0	0	0	-0.56304
Clostridium_symbiosum_cgly	0	9.9378e-07	0	1.4449e-07	1.4125e-06	0	0	6.1697e-07	5.0865e-07	0	0	1.3755e-05	0	0	0	0	0	0	0	0	2.1961e-06	2.1329e-07	4.4146e-07	9.9238e-08	0	0	0	0	3.5416e-06	0	0	0	0	5.5414e-07	0	1.1563e-06	5.9013e-08	4.133e-07	1.9609e-07	1.8368e-06	0	1.0831e-05	5.4528e-07	5.304e-06	0	0	0	0	3.725e-06
Clostridium_symbiosum_cholate	0	-0.15021	0	-0.02184	-0.21351	0	0	-0.093256	-0.076884	0	0	-2.079	0	0	0	0	0	-0.001012	0	0	-0.33195	-0.03224	-0.066728	-0.015	0	0	0	0	-0.53532	0	0	0	0	-0.08376	0	-0.17477	-0.00892	-0.062472	-0.02964	-0.27764	0	-1.6372	-0.08242	-0.80172	0	0	0	0	-0.56304
Clostridium_symbiosum_dcyt	0	-0.14994	0	-0.021801	-0.21312	0	0	-0.093088	-0.076745	0	0	-2.0753	0	0	0	0	0	-0.0010102	0	0	-0.33135	-0.032182	-0.066608	-0.014973	0	0	0	0	-0.53435	0	0	0	0	-0.083609	0	-0.17446	-0.0089039	-0.062359	-0.029586	-0.27714	0	-1.6342	-0.082271	-0.80027	0	0	0	0	-0.56202
Clostridium_symbiosum_fum	0	-0.15021	0	-0.02184	-0.21351	0	0	-0.093256	-0.076884	0	0	-2.079	0	0	0	0	0	-0.001012	0	0	-0.33195	-0.03224	-0.066728	-0.015	0	0	0	0	-0.53532	0	0	0	0	-0.08376	0	-0.17477	-0.00892	-0.062472	-0.02964	-0.27764	0	-1.6372	-0.08242	-0.80172	0	0	0	0	-0.56304
Clostridium_symbiosum_glu_L	0	-0.15021	0	-0.02184	-0.21351	0	0	-0.093256	-0.076884	0	0	-2.079	0	0	0	0	0	-0.001012	0	0	-0.33195	-0.03224	-0.066728	-0.015	0	0	0	0	-0.53532	0	0	0	0	-0.08376	0	-0.17477	-0.00892	-0.062472	-0.02964	-0.27764	0	-1.6372	-0.08242	-0.80172	0	0	0	0	-0.56304
Clostridium_symbiosum_gly	0	-0.15021	0	-0.02184	-0.21351	0	0	-0.093256	-0.076884	0	0	-2.079	0	0	0	0	0	-0.001012	0	0	-0.33195	-0.03224	-0.066728	-0.015	0	0	0	0	-0.53532	0	0	0	0	-0.08376	0	-0.17477	-0.00892	-0.062472	-0.02964	-0.27764	0	-1.6372	-0.08242	-0.80172	0	0	0	0	-0.56304
Clostridium_symbiosum_lac_L	0	-0.15021	0	-0.02184	-0.21351	0	0	-0.093256	-0.076884	0	0	-2.079	0	0	0	0	0	-0.001012	0	0	-0.33195	-0.03224	-0.066728	-0.015	0	0	0	0	-0.53532	0	0	0	0	-0.08376	0	-0.17477	-0.00892	-0.062472	-0.02964	-0.27764	0	-1.6372	-0.08242	-0.80172	0	0	0	0	-0.56304
Clostridium_symbiosum_ppa	0	-0.15021	0	-0.02184	-0.21351	0	0	-0.093256	-0.076884	0	0	-2.079	0	0	0	0	0	-0.001012	0	0	-0.33195	-0.03224	-0.066728	-0.015	0	0	0	0	-0.53532	0	0	0	0	-0.08376	0	-0.17477	-0.00892	-0.062472	-0.02964	-0.27764	0	-1.6372	-0.08242	-0.80172	0	0	0	0	-0.56304
Clostridium_symbiosum_pyr	0	-0.15021	0	-0.02184	-0.21351	0	0	-0.093256	-0.076884	0	0	-2.079	0	0	0	0	0	-0.001012	0	0	-0.33195	-0.03224	-0.066728	-0.015	0	0	0	0	-0.53532	0	0	0	0	-0.08376	0	-0.17477	-0.00892	-0.062472	-0.02964	-0.27764	0	-1.6372	-0.08242	-0.80172	0	0	0	0	-0.56304
Clostridium_symbiosum_succ	0	-0.15021	0	-0.02184	-0.21351	0	0	-0.093256	-0.076884	0	0	-2.079	0	0	0	0	0	-0.001012	0	0	-0.33195	-0.03224	-0.066728	-0.015	0	0	0	0	-0.53532	0	0	0	0	-0.08376	0	-0.17477	-0.00892	-0.062472	-0.02964	-0.27764	0	-1.6372	-0.08242	-0.80172	0	0	0	0	-0.56304
Clostridium_symbiosum_urea	0	-1.9878e-06	0	-2.8901e-07	-2.8254e-06	0	0	-1.2341e-06	-1.0174e-06	0	0	-2.7512e-05	0	0	0	0	0	-1.3392e-08	0	0	-4.3927e-06	-4.2663e-07	-8.8301e-07	-1.9849e-07	0	0	0	0	-7.0839e-06	0	0	0	0	-1.1084e-06	0	-2.3128e-06	-1.1804e-07	-8.2669e-07	-3.9223e-07	-3.674e-06	0	-2.1665e-05	-1.0907e-06	-1.0609e-05	0	0	0	0	-7.4507e-06
Butyricicoccus_pullicaecorum_2obut	0	0	-0.30086	0	0	-0.071448	0	0	0	0	0	0	0	0	0	0	0	0	0	0	0	0	0	0	0	0	0	0	0	0	0	0	0	0	0	-0.0058	0	0	0	0	0	0	0	-0.01596	0	-0.34006	-0.002212	0	0
Butyricicoccus_pullicaecorum_asp_L	0	0	-0.30086	0	0	-0.071448	0	0	0	0	0	0	0	0	0	0	0	0	0	0	0	0	0	0	0	0	0	0	0	0	0	0	0	0	0	-0.0058	0	0	0	0	0	0	0	-0.01596	0	-0.34006	-0.002212	0	0
Butyricicoccus_pullicaecorum_but	0	0	-0.30086	0	0	-0.071448	0	0	0	0	0	0	0	0	0	0	0	0	0	0	0	0	0	0	0	0	0	0	0	0	0	0	0	0	0	-0.0058	0	0	0	0	0	0	0	-0.01596	0	-0.34006	-0.002212	0	0
Butyricicoccus_pullicaecorum_cgly	0	0	5.9712e-06	0	0	1.418e-06	0	0	0	0	0	0	0	0	0	0	0	0	0	0	0	0	0	0	0	0	0	0	0	0	0	0	0	0	0	1.1511e-07	0	0	0	0	0	0	0	3.1676e-07	0	6.7493e-06	4.3902e-08	0	0
Butyricicoccus_pullicaecorum_cytd	0	0	-0.30076	0	0	-0.071425	0	0	0	0	0	0	0	0	0	0	0	0	0	0	0	0	0	0	0	0	0	0	0	0	0	0	0	0	0	-0.0057981	0	0	0	0	0	0	0	-0.015955	0	-0.33995	-0.0022113	0	0
Butyricicoccus_pullicaecorum_dgsn	0	0	-0.30086	0	0	-0.071448	0	0	0	0	0	0	0	0	0	0	0	0	0	0	0	0	0	0	0	0	0	0	0	0	0	0	0	0	0	-0.0058	0	0	0	0	0	0	0	-0.01596	0	-0.34006	-0.002212	0	0
Butyricicoccus_pullicaecorum_fum	0	0	-0.30086	0	0	-0.071448	0	0	0	0	0	0	0	0	0	0	0	0	0	0	0	0	0	0	0	0	0	0	0	0	0	0	0	0	0	-0.0058	0	0	0	0	0	0	0	-0.01596	0	-0.34006	-0.002212	0	0
Butyricicoccus_pullicaecorum_glu_L	0	0	-0.30086	0	0	-0.071448	0	0	0	0	0	0	0	0	0	0	0	0	0	0	0	0	0	0	0	0	0	0	0	0	0	0	0	0	0	-0.0058	0	0	0	0	0	0	0	-0.01596	0	-0.34006	-0.002212	0	0
Butyricicoccus_pullicaecorum_gly	0	0	-0.30086	0	0	-0.071448	0	0	0	0	0	0	0	0	0	0	0	0	0	0	0	0	0	0	0	0	0	0	0	0	0	0	0	0	0	-0.0058	0	0	0	0	0	0	0	-0.01596	0	-0.34006	-0.002212	0	0
Butyricicoccus_pullicaecorum_gua	0	0	-0.30086	0	0	-0.071448	0	0	0	0	0	0	0	0	0	0	0	0	0	0	0	0	0	0	0	0	0	0	0	0	0	0	0	0	0	-0.0058	0	0	0	0	0	0	0	-0.01596	0	-0.34006	-0.002212	0	0
Butyricicoccus_pullicaecorum_ppa	0	0	-0.30086	0	0	-0.071448	0	0	0	0	0	0	0	0	0	0	0	0	0	0	0	0	0	0	0	0	0	0	0	0	0	0	0	0	0	-0.0058	0	0	0	0	0	0	0	-0.01596	0	-0.34006	-0.002212	0	0
Butyricicoccus_pullicaecorum_succ	0	0	-0.30086	0	0	-0.071448	0	0	0	0	0	0	0	0	0	0	0	0	0	0	0	0	0	0	0	0	0	0	0	0	0	0	0	0	0	-0.0058	0	0	0	0	0	0	0	-0.01596	0	-0.34006	-0.002212	0	0
Acidaminococcus_intestini_but	0	0	-0.26266	-0.00528	0	0	0	0	0	0	-0.87072	-0.01056	0	0	-0.043184	0	-0.054996	0	-0.45228	0	0	0	-0.61624	-0.16941	0	-0.37173	0	0	0	-0.0708	0	0	0	0	0	0	0	0	0	-0.052664	0	0	0	0	0	0	0	0	0
Acidaminococcus_intestini_cgly	0	0	2.0331e-06	4.087e-08	0	0	0	0	0	0	6.7398e-06	8.1739e-08	0	0	3.3426e-07	0	4.257e-07	0	3.5009e-06	0	0	0	4.77e-06	1.3113e-06	0	2.8774e-06	0	0	0	5.4803e-07	0	0	0	0	0	0	0	0	0	4.0764e-07	0	0	0	0	0	0	0	0	0
Acidaminococcus_intestini_fum	0	0	-0.26266	-0.00528	0	0	0	0	0	0	-0.87072	-0.01056	0	0	-0.043184	0	-0.054996	0	-0.45228	0	0	0	-0.61624	-0.16941	0	-0.37173	0	0	0	-0.0708	0	0	0	0	0	0	0	0	0	-0.052664	0	0	0	0	0	0	0	0	0
Acidaminococcus_intestini_glu_L	0	0	-0.26266	-0.00528	0	0	0	0	0	0	-0.87072	-0.01056	0	0	-0.043184	0	-0.054996	0	-0.45228	0	0	0	-0.61624	-0.16941	0	-0.37173	0	0	0	-0.0708	0	0	0	0	0	0	0	0	0	-0.052664	0	0	0	0	0	0	0	0	0
Acidaminococcus_intestini_gly	0	0	-0.26266	-0.00528	0	0	0	0	0	0	-0.87072	-0.01056	0	0	-0.043184	0	-0.054996	0	-0.45228	0	0	0	-0.61624	-0.16941	0	-0.37173	0	0	0	-0.0708	0	0	0	0	0	0	0	0	0	-0.052664	0	0	0	0	0	0	0	0	0
Acidaminococcus_intestini_lac_L	0	0	-0.26266	-0.00528	0	0	0	0	0	0	-0.87072	-0.01056	0	0	-0.043184	0	-0.054996	0	-0.45228	0	0	0	-0.61624	-0.16941	0	-0.37173	0	0	0	-0.0708	0	0	0	0	0	0	0	0	0	-0.052664	0	0	0	0	0	0	0	0	0
Acidaminococcus_intestini_succ	0	0	-0.26266	-0.00528	0	0	0	0	0	0	-0.87072	-0.01056	0	0	-0.043184	0	-0.054996	0	-0.45228	0	0	0	-0.61624	-0.16941	0	-0.37173	0	0	0	-0.0708	0	0	0	0	0	0	0	0	0	-0.052664	0	0	0	0	0	0	0	0	0
Bacteroides_plebeius_adn	0	0	-50.1797	-23.3882	0	0	-9.0691	-21.5228	0	0	0	0	-26.2726	-1.1475	-2.9734	-34.2492	-12.0466	0	0	0	0	0	0	-50.2954	-13.1746	-0.08272	0	0	0	-0.001445	-28.9973	-10.5225	0	-59.4564	-32.1324	-7.415	-0.0093805	-4.1071	0	0	0	-23.1016	-62.8813	0	0	0	0	0	0
Bacteroides_plebeius_cholate	0	0	-20	-20	0	0	-9.088	-20	0	0	0	0	-20	-1.1498	-2.9796	-20	-12.0716	0	0	0	0	0	0	-20	-13.202	-0.082892	0	0	0	-0.001448	-20	-10.5444	0	-20	-20	-7.4304	-0.0094	-4.1156	0	0	0	-20	-20	0	0	0	0	0	0
Bacteroides_plebeius_cytd	0	0	-48.4183	-22.6384	0	0	-8.86	-20.8495	0	0	0	0	-25.4139	-1.1489	-2.9771	-33.0893	-11.725	0	0	0	0	0	0	-48.53	-12.8105	-0.082824	0	0	0	-0.0014468	-28.0358	-10.2585	0	-57.3447	-31.0525	-7.2687	-0.0094	-4.0854	0	0	0	-22.3626	-60.6403	0	0	0	0	0	0
Bacteroides_plebeius_dcyt	0	0	-50.284	-23.4368	0	0	-9.088	-21.5676	0	0	0	0	-26.3272	-1.1498	-2.9796	-34.3204	-12.0716	0	0	0	0	0	0	-50.4	-13.202	-0.082892	0	0	0	-0.001448	-29.0576	-10.5444	0	-59.58	-32.1992	-7.4304	-0.0094	-4.1156	0	0	0	-23.1496	-63.012	0	0	0	0	0	0
Bacteroides_plebeius_gly	0	0	-20	-20	0	0	-9.088	-20	0	0	0	0	-20	-1.1498	-2.9796	-20	-12.0716	0	0	0	0	0	0	-20	-13.202	-0.082892	0	0	0	-0.001448	-20	-10.5444	0	-20	-20	-7.4304	-0.0094	-4.1156	0	0	0	-20	-20	0	0	0	0	0	0
Bacteroides_plebeius_gsn	0	0	-3.514	-9.9214	0	0	-9.088	-21.5676	0	0	0	0	-26.3272	-1.1498	-2.9796	-34.3204	-12.0716	0	0	0	0	0	0	-11.4226	-5.3858	-0.082892	0	0	0	-0.001448	-29.0576	-8.2366	0	-17.6948	-13.8907	-7.4304	-0.0094	-4.1156	0	0	0	-23.1496	-13.631	0	0	0	0	0	0
Bacteroides_plebeius_ins	0	0	-1.8983	-1.9908	0	0	-1.9806	-1.9916	0	0	0	0	-1.9897	-1.1487	-1.9988	-1.9866	-1.9839	0	0	0	0	0	0	-1.9803	-1.9948	-0.082807	0	0	0	-0.0014465	-1.9886	-1.9669	0	-1.9766	-1.9874	-1.9971	-0.0093904	-1.9984	0	0	0	-1.8601	-1.9198	0	0	0	0	0	0
Bacteroides_plebeius_isoval	0	0	-25.142	-11.7184	0	0	-4.544	-10.7838	0	0	0	0	-13.1636	-0.57492	-1.4898	-17.1602	-6.0358	0	0	0	0	0	0	-25.2	-6.601	-0.041446	0	0	0	-0.000724	-14.5288	-5.2722	0	-29.79	-16.0996	-3.7152	-0.0047	-2.0578	0	0	0	-11.5748	-31.506	0	0	0	0	0	0
Bacteroides_plebeius_ppa	0	0	-50.284	-23.4368	0	0	-9.088	-21.5676	0	0	0	0	-26.3272	-1.1498	-2.9796	-34.3204	-12.0716	0	0	0	0	0	0	-50.4	-13.202	-0.082892	0	0	0	-0.001448	-29.0576	-10.5444	0	-59.58	-32.1992	-7.4304	-0.0094	-4.1156	0	0	0	-23.1496	-63.012	0	0	0	0	0	0
Bacteroides_plebeius_succ	0	0	-50.284	-23.4368	0	0	-9.088	-21.5676	0	0	0	0	-26.3272	-1.1498	-2.9796	-34.3204	-12.0716	0	0	0	0	0	0	-50.4	-13.202	-0.082892	0	0	0	-0.001448	-29.0576	-10.5444	0	-59.58	-32.1992	-7.4304	-0.0094	-4.1156	0	0	0	-23.1496	-63.012	0	0	0	0	0	0
Bacteroides_plebeius_taur	0	0	-20	-20	0	0	-9.088	-20	0	0	0	0	-20	-1.1498	-2.9796	-20	-12.0716	0	0	0	0	0	0	-20	-13.202	-0.082892	0	0	0	-0.001448	-20	-10.5444	0	-20	-20	-7.4304	-0.0094	-4.1156	0	0	0	-20	-20	0	0	0	0	0	0
Bacteroides_plebeius_urea	0	0	-42.5959	-20.1253	0	0	-7.8938	-18.5695	0	0	0	0	-22.5124	-1.0408	-2.7072	-29.2148	-10.4453	0	0	0	0	0	0	-42.6246	-11.418	-0.078602	0	0	0	-0.0014358	-24.8187	-9.1323	0	-50.3075	-27.4419	-6.4534	-0.0089202	-3.6013	0	0	0	-19.8628	-53.109	0	0	0	0	0	0
Bacteroides_plebeius_uri	0	0	-50.284	-23.4368	0	0	-9.088	-21.5676	0	0	0	0	-26.3272	-1.1498	-2.9796	-34.3204	-12.0716	0	0	0	0	0	0	-50.4	-13.202	-0.082892	0	0	0	-0.001448	-29.0576	-10.5444	0	-59.58	-32.1992	-7.4304	-0.0094	-4.1156	0	0	0	-23.1496	-63.012	0	0	0	0	0	0
Serratia_marcescens_15dap	0	0	-0.545	0	0	0	0	0	0	0	0	0	0	0	0	0	0	0	0	0	0	0	0	0	0	0	0	0	0	0	0	0	0	0	0	0	0	0	0	0	0	0	0	0	0	0	0	0	0
Serratia_marcescens_adn	0	0	-0.545	0	0	0	0	0	0	0	0	0	0	0	0	0	0	0	0	0	0	0	0	0	0	0	0	0	0	0	0	0	0	0	0	0	0	0	0	0	0	0	0	0	0	0	0	0	0
Serratia_marcescens_akg	0	0	-0.545	0	0	0	0	0	0	0	0	0	0	0	0	0	0	0	0	0	0	0	0	0	0	0	0	0	0	0	0	0	0	0	0	0	0	0	0	0	0	0	0	0	0	0	0	0	0
Serratia_marcescens_cytd	0	0	-0.54469	0	0	0	0	0	0	0	0	0	0	0	0	0	0	0	0	0	0	0	0	0	0	0	0	0	0	0	0	0	0	0	0	0	0	0	0	0	0	0	0	0	0	0	0	0	0
Serratia_marcescens_dcyt	0	0	-0.54496	0	0	0	0	0	0	0	0	0	0	0	0	0	0	0	0	0	0	0	0	0	0	0	0	0	0	0	0	0	0	0	0	0	0	0	0	0	0	0	0	0	0	0	0	0	0
Serratia_marcescens_dopa	0	0	-0.545	0	0	0	0	0	0	0	0	0	0	0	0	0	0	0	0	0	0	0	0	0	0	0	0	0	0	0	0	0	0	0	0	0	0	0	0	0	0	0	0	0	0	0	0	0	0
Serratia_marcescens_fum	0	0	-0.545	0	0	0	0	0	0	0	0	0	0	0	0	0	0	0	0	0	0	0	0	0	0	0	0	0	0	0	0	0	0	0	0	0	0	0	0	0	0	0	0	0	0	0	0	0	0
Serratia_marcescens_glcn	0	0	-0.545	0	0	0	0	0	0	0	0	0	0	0	0	0	0	0	0	0	0	0	0	0	0	0	0	0	0	0	0	0	0	0	0	0	0	0	0	0	0	0	0	0	0	0	0	0	0
Serratia_marcescens_glu_L	0	0	-0.545	0	0	0	0	0	0	0	0	0	0	0	0	0	0	0	0	0	0	0	0	0	0	0	0	0	0	0	0	0	0	0	0	0	0	0	0	0	0	0	0	0	0	0	0	0	0
Serratia_marcescens_gly	0	0	-0.545	0	0	0	0	0	0	0	0	0	0	0	0	0	0	0	0	0	0	0	0	0	0	0	0	0	0	0	0	0	0	0	0	0	0	0	0	0	0	0	0	0	0	0	0	0	0
Serratia_marcescens_glyc3p	0	0	-0.545	0	0	0	0	0	0	0	0	0	0	0	0	0	0	0	0	0	0	0	0	0	0	0	0	0	0	0	0	0	0	0	0	0	0	0	0	0	0	0	0	0	0	0	0	0	0
Serratia_marcescens_hista	0	0	-0.545	0	0	0	0	0	0	0	0	0	0	0	0	0	0	0	0	0	0	0	0	0	0	0	0	0	0	0	0	0	0	0	0	0	0	0	0	0	0	0	0	0	0	0	0	0	0
Serratia_marcescens_ins	0	0	-0.545	0	0	0	0	0	0	0	0	0	0	0	0	0	0	0	0	0	0	0	0	0	0	0	0	0	0	0	0	0	0	0	0	0	0	0	0	0	0	0	0	0	0	0	0	0	0
Serratia_marcescens_lac_L	0	0	-0.545	0	0	0	0	0	0	0	0	0	0	0	0	0	0	0	0	0	0	0	0	0	0	0	0	0	0	0	0	0	0	0	0	0	0	0	0	0	0	0	0	0	0	0	0	0	0
Serratia_marcescens_phpyr	0	0	-0.545	0	0	0	0	0	0	0	0	0	0	0	0	0	0	0	0	0	0	0	0	0	0	0	0	0	0	0	0	0	0	0	0	0	0	0	0	0	0	0	0	0	0	0	0	0	0
Serratia_marcescens_ppa	0	0	-0.545	0	0	0	0	0	0	0	0	0	0	0	0	0	0	0	0	0	0	0	0	0	0	0	0	0	0	0	0	0	0	0	0	0	0	0	0	0	0	0	0	0	0	0	0	0	0
Serratia_marcescens_srtn	0	0	-0.545	0	0	0	0	0	0	0	0	0	0	0	0	0	0	0	0	0	0	0	0	0	0	0	0	0	0	0	0	0	0	0	0	0	0	0	0	0	0	0	0	0	0	0	0	0	0
Serratia_marcescens_succ	0	0	-0.545	0	0	0	0	0	0	0	0	0	0	0	0	0	0	0	0	0	0	0	0	0	0	0	0	0	0	0	0	0	0	0	0	0	0	0	0	0	0	0	0	0	0	0	0	0	0
Serratia_marcescens_tmao	0	0	-0.545	0	0	0	0	0	0	0	0	0	0	0	0	0	0	0	0	0	0	0	0	0	0	0	0	0	0	0	0	0	0	0	0	0	0	0	0	0	0	0	0	0	0	0	0	0	0
Serratia_marcescens_trypta	0	0	-0.545	0	0	0	0	0	0	0	0	0	0	0	0	0	0	0	0	0	0	0	0	0	0	0	0	0	0	0	0	0	0	0	0	0	0	0	0	0	0	0	0	0	0	0	0	0	0
Serratia_marcescens_tym	0	0	-0.545	0	0	0	0	0	0	0	0	0	0	0	0	0	0	0	0	0	0	0	0	0	0	0	0	0	0	0	0	0	0	0	0	0	0	0	0	0	0	0	0	0	0	0	0	0	0
Serratia_marcescens_uri	0	0	-0.545	0	0	0	0	0	0	0	0	0	0	0	0	0	0	0	0	0	0	0	0	0	0	0	0	0	0	0	0	0	0	0	0	0	0	0	0	0	0	0	0	0	0	0	0	0	0
Serratia_marcescens_xtsn	0	0	-0.545	0	0	0	0	0	0	0	0	0	0	0	0	0	0	0	0	0	0	0	0	0	0	0	0	0	0	0	0	0	0	0	0	0	0	0	0	0	0	0	0	0	0	0	0	0	0
Citrobacter_freundii_4abut	0	0	-0.01532	0	0	0	0	0	0	0	0	0	0	0	0	0	0	0	0	0	0	0	0	0	0	0	0	0	0	0	0	0	0	0	0	0	0	0	0	0	0	0	0	0	0	0	0	0	0
Citrobacter_freundii_adn	0	0	-0.01532	0	0	0	0	0	0	0	0	0	0	0	0	0	0	0	0	0	0	0	0	0	0	0	0	0	0	0	0	0	0	0	0	0	0	0	0	0	0	0	0	0	0	0	0	0	0
Citrobacter_freundii_akg	0	0	-0.01532	0	0	0	0	0	0	0	0	0	0	0	0	0	0	0	0	0	0	0	0	0	0	0	0	0	0	0	0	0	0	0	0	0	0	0	0	0	0	0	0	0	0	0	0	0	0
Citrobacter_freundii_asp_L	0	0	-0.01532	0	0	0	0	0	0	0	0	0	0	0	0	0	0	0	0	0	0	0	0	0	0	0	0	0	0	0	0	0	0	0	0	0	0	0	0	0	0	0	0	0	0	0	0	0	0
Citrobacter_freundii_cytd	0	0	-0.015311	0	0	0	0	0	0	0	0	0	0	0	0	0	0	0	0	0	0	0	0	0	0	0	0	0	0	0	0	0	0	0	0	0	0	0	0	0	0	0	0	0	0	0	0	0	0
Citrobacter_freundii_dcyt	0	0	-0.015319	0	0	0	0	0	0	0	0	0	0	0	0	0	0	0	0	0	0	0	0	0	0	0	0	0	0	0	0	0	0	0	0	0	0	0	0	0	0	0	0	0	0	0	0	0	0
Citrobacter_freundii_dopa	0	0	-0.01532	0	0	0	0	0	0	0	0	0	0	0	0	0	0	0	0	0	0	0	0	0	0	0	0	0	0	0	0	0	0	0	0	0	0	0	0	0	0	0	0	0	0	0	0	0	0
Citrobacter_freundii_fum	0	0	-0.01532	0	0	0	0	0	0	0	0	0	0	0	0	0	0	0	0	0	0	0	0	0	0	0	0	0	0	0	0	0	0	0	0	0	0	0	0	0	0	0	0	0	0	0	0	0	0
Citrobacter_freundii_g6p	0	0	-0.00766	0	0	0	0	0	0	0	0	0	0	0	0	0	0	0	0	0	0	0	0	0	0	0	0	0	0	0	0	0	0	0	0	0	0	0	0	0	0	0	0	0	0	0	0	0	0
Citrobacter_freundii_glcn	0	0	-0.01532	0	0	0	0	0	0	0	0	0	0	0	0	0	0	0	0	0	0	0	0	0	0	0	0	0	0	0	0	0	0	0	0	0	0	0	0	0	0	0	0	0	0	0	0	0	0
Citrobacter_freundii_glu_L	0	0	-0.01532	0	0	0	0	0	0	0	0	0	0	0	0	0	0	0	0	0	0	0	0	0	0	0	0	0	0	0	0	0	0	0	0	0	0	0	0	0	0	0	0	0	0	0	0	0	0
Citrobacter_freundii_gly	0	0	-0.01532	0	0	0	0	0	0	0	0	0	0	0	0	0	0	0	0	0	0	0	0	0	0	0	0	0	0	0	0	0	0	0	0	0	0	0	0	0	0	0	0	0	0	0	0	0	0
Citrobacter_freundii_glyc3p	0	0	-0.01532	0	0	0	0	0	0	0	0	0	0	0	0	0	0	0	0	0	0	0	0	0	0	0	0	0	0	0	0	0	0	0	0	0	0	0	0	0	0	0	0	0	0	0	0	0	0
Citrobacter_freundii_gsn	0	0	-0.01532	0	0	0	0	0	0	0	0	0	0	0	0	0	0	0	0	0	0	0	0	0	0	0	0	0	0	0	0	0	0	0	0	0	0	0	0	0	0	0	0	0	0	0	0	0	0
Citrobacter_freundii_hista	0	0	-0.01532	0	0	0	0	0	0	0	0	0	0	0	0	0	0	0	0	0	0	0	0	0	0	0	0	0	0	0	0	0	0	0	0	0	0	0	0	0	0	0	0	0	0	0	0	0	0
Citrobacter_freundii_ins	0	0	-0.01532	0	0	0	0	0	0	0	0	0	0	0	0	0	0	0	0	0	0	0	0	0	0	0	0	0	0	0	0	0	0	0	0	0	0	0	0	0	0	0	0	0	0	0	0	0	0
Citrobacter_freundii_lac_L	0	0	-0.01532	0	0	0	0	0	0	0	0	0	0	0	0	0	0	0	0	0	0	0	0	0	0	0	0	0	0	0	0	0	0	0	0	0	0	0	0	0	0	0	0	0	0	0	0	0	0
Citrobacter_freundii_ppa	0	0	-0.01532	0	0	0	0	0	0	0	0	0	0	0	0	0	0	0	0	0	0	0	0	0	0	0	0	0	0	0	0	0	0	0	0	0	0	0	0	0	0	0	0	0	0	0	0	0	0
Citrobacter_freundii_srtn	0	0	-0.01532	0	0	0	0	0	0	0	0	0	0	0	0	0	0	0	0	0	0	0	0	0	0	0	0	0	0	0	0	0	0	0	0	0	0	0	0	0	0	0	0	0	0	0	0	0	0
Citrobacter_freundii_succ	0	0	-0.01532	0	0	0	0	0	0	0	0	0	0	0	0	0	0	0	0	0	0	0	0	0	0	0	0	0	0	0	0	0	0	0	0	0	0	0	0	0	0	0	0	0	0	0	0	0	0
Citrobacter_freundii_trypta	0	0	-0.01532	0	0	0	0	0	0	0	0	0	0	0	0	0	0	0	0	0	0	0	0	0	0	0	0	0	0	0	0	0	0	0	0	0	0	0	0	0	0	0	0	0	0	0	0	0	0
Citrobacter_freundii_tym	0	0	-0.01532	0	0	0	0	0	0	0	0	0	0	0	0	0	0	0	0	0	0	0	0	0	0	0	0	0	0	0	0	0	0	0	0	0	0	0	0	0	0	0	0	0	0	0	0	0	0
Citrobacter_freundii_uri	0	0	-0.01532	0	0	0	0	0	0	0	0	0	0	0	0	0	0	0	0	0	0	0	0	0	0	0	0	0	0	0	0	0	0	0	0	0	0	0	0	0	0	0	0	0	0	0	0	0	0
Citrobacter_freundii_xtsn	0	0	-0.01532	0	0	0	0	0	0	0	0	0	0	0	0	0	0	0	0	0	0	0	0	0	0	0	0	0	0	0	0	0	0	0	0	0	0	0	0	0	0	0	0	0	0	0	0	0	0
Anaerostipes_caccae_acgam	0	0	-0.01476	0	-0.001268	-0.074728	0	0	0	-0.051888	0	0	0	0	0	0	-0.00072	0	0	0	-0.052076	0	0	0	0	0	0	0	0	0	0	0	0	-0.2	0	0	0	0	0	0	0	0	0	-0.2	0	0	0	0	0
Anaerostipes_caccae_asp_L	0	0	-0.014719	0	-0.0012644	-0.074514	0	0	0	-0.051739	0	0	0	0	0	0	-0.00071794	0	0	0	-0.051927	0	0	0	0	0	0	0	0	0	0	0	0	-0.44979	0	0	0	0	0	0	0	0	0	-0.43914	0	0	0	0	0
Anaerostipes_caccae_but	0	0	-0.01476	0	-0.001268	-0.074728	0	0	0	-0.051888	0	0	0	0	0	0	-0.00072	0	0	0	-0.052076	0	0	0	0	0	0	0	0	0	0	0	0	-0.45108	0	0	0	0	0	0	0	0	0	-0.4404	0	0	0	0	0
Anaerostipes_caccae_glu_L	0	0	-0.014727	0	-0.0012652	-0.074561	0	0	0	-0.051772	0	0	0	0	0	0	-0.00071839	0	0	0	-0.05196	0	0	0	0	0	0	0	0	0	0	0	0	-0.45007	0	0	0	0	0	0	0	0	0	-0.43942	0	0	0	0	0
Anaerostipes_caccae_gly	0	0	-0.01476	0	-0.001268	-0.074728	0	0	0	-0.051888	0	0	0	0	0	0	-0.00072	0	0	0	-0.052076	0	0	0	0	0	0	0	0	0	0	0	0	-0.45108	0	0	0	0	0	0	0	0	0	-0.4404	0	0	0	0	0
Anaerostipes_caccae_lac_L	0	0	-0.01476	0	-0.001268	-0.074728	0	0	0	-0.051888	0	0	0	0	0	0	-0.00072	0	0	0	-0.052076	0	0	0	0	0	0	0	0	0	0	0	0	-0.45108	0	0	0	0	0	0	0	0	0	-0.4404	0	0	0	0	0
Anaerostipes_caccae_succ	0	0	-0.01476	0	-0.001268	-0.074728	0	0	0	-0.051888	0	0	0	0	0	0	-0.00072	0	0	0	-0.052076	0	0	0	0	0	0	0	0	0	0	0	0	-0.45108	0	0	0	0	0	0	0	0	0	-0.4404	0	0	0	0	0
Fusobacterium_ulcerans_15dap	0	0	-1.0304	0	0	0	0	0	-3.3064	0	-1.8532	0	0	0	0	0	0	0	0	0	0	0	0	0	0	0	0	0	0	0	0	0	-0.19312	0	0	0	-0.15107	0	0	-0.25083	0	0	0	0	0	-0.20034	0	0	-0.77596
Fusobacterium_ulcerans_asp_L	0	0	-1.0304	0	0	0	0	0	-3.3064	0	-1.8532	0	0	0	0	0	0	0	0	0	0	0	0	0	0	0	0	0	0	0	0	0	-0.19312	0	0	0	-0.15107	0	0	-0.25083	0	0	0	0	0	-0.20034	0	0	-0.77596
Fusobacterium_ulcerans_but	0	0	-1.0304	0	0	0	0	0	-3.3064	0	-1.8532	0	0	0	0	0	0	0	0	0	0	0	0	0	0	0	0	0	0	0	0	0	-0.19312	0	0	0	-0.15107	0	0	-0.25083	0	0	0	0	0	-0.20034	0	0	-0.77596
Fusobacterium_ulcerans_cholate	0	0	-1.0304	0	0	0	0	0	-3.3064	0	-1.8532	0	0	0	0	0	0	0	0	0	0	0	0	0	0	0	0	0	0	0	0	0	-0.19312	0	0	0	-0.15107	0	0	-0.25083	0	0	0	0	0	-0.20034	0	0	-0.77596
Fusobacterium_ulcerans_fum	0	0	-1.0304	0	0	0	0	0	-3.3064	0	-1.8532	0	0	0	0	0	0	0	0	0	0	0	0	0	0	0	0	0	0	0	0	0	-0.19312	0	0	0	-0.15107	0	0	-0.25083	0	0	0	0	0	-0.20034	0	0	-0.77596
Fusobacterium_ulcerans_glu_L	0	0	-1.0304	0	0	0	0	0	-3.3064	0	-1.8532	0	0	0	0	0	0	0	0	0	0	0	0	0	0	0	0	0	0	0	0	0	-0.19312	0	0	0	-0.15107	0	0	-0.25083	0	0	0	0	0	-0.20034	0	0	-0.77596
Fusobacterium_ulcerans_gly	0	0	-1.0304	0	0	0	0	0	-3.3064	0	-1.8532	0	0	0	0	0	0	0	0	0	0	0	0	0	0	0	0	0	0	0	0	0	-0.19312	0	0	0	-0.15107	0	0	-0.25083	0	0	0	0	0	-0.20034	0	0	-0.77596
Fusobacterium_ulcerans_lac_L	0	0	-1.0304	0	0	0	0	0	-3.3064	0	-1.8532	0	0	0	0	0	0	0	0	0	0	0	0	0	0	0	0	0	0	0	0	0	-0.19312	0	0	0	-0.15107	0	0	-0.25083	0	0	0	0	0	-0.20034	0	0	-0.77596
Fusobacterium_ulcerans_ppa	0	0	-1.0304	0	0	0	0	0	-3.3064	0	-1.8532	0	0	0	0	0	0	0	0	0	0	0	0	0	0	0	0	0	0	0	0	0	-0.19312	0	0	0	-0.15107	0	0	-0.25083	0	0	0	0	0	-0.20034	0	0	-0.77596
Fusobacterium_ulcerans_pyr	0	0	-1.0304	0	0	0	0	0	-3.3064	0	-1.8532	0	0	0	0	0	0	0	0	0	0	0	0	0	0	0	0	0	0	0	0	0	-0.19312	0	0	0	-0.15107	0	0	-0.25083	0	0	0	0	0	-0.20034	0	0	-0.77596
Fusobacterium_ulcerans_succ	0	0	-1.0304	0	0	0	0	0	-3.3064	0	-1.8532	0	0	0	0	0	0	0	0	0	0	0	0	0	0	0	0	0	0	0	0	0	-0.19312	0	0	0	-0.15107	0	0	-0.25083	0	0	0	0	0	-0.20034	0	0	-0.77596
Fusobacterium_ulcerans_taur	0	0	-1.0304	0	0	0	0	0	-3.3064	0	-1.8532	0	0	0	0	0	0	0	0	0	0	0	0	0	0	0	0	0	0	0	0	0	-0.19312	0	0	0	-0.15107	0	0	-0.25083	0	0	0	0	0	-0.20034	0	0	-0.77596
Streptococcus_cristatus_2obut	0	0	-0.01192	0	0	0	0	0	-0.13029	0	-0.00512	0	0	0	0	-0.00576	0	0	0	0	-0.00668	0	-0.048336	0	-0.02564	0	-0.00632	-0.00624	0	0	-0.056008	0	0	0	-0.02416	-0.0052	0	0	-0.01476	-0.042616	0	-0.01984	-0.001836	0	0	0	0	0	0
Streptococcus_cristatus_acgam	0	0	-0.01192	0	0	0	0	0	-0.13029	0	-0.00512	0	0	0	0	-0.00576	0	0	0	0	-0.00668	0	-0.048336	0	-0.02564	0	-0.00632	-0.00624	0	0	-0.056008	0	0	0	-0.02416	-0.0052	0	0	-0.01476	-0.042616	0	-0.01984	-0.001836	0	0	0	0	0	0
Streptococcus_cristatus_asp_L	0	0	-0.01192	0	0	0	0	0	-0.13029	0	-0.00512	0	0	0	0	-0.00576	0	0	0	0	-0.00668	0	-0.048336	0	-0.02564	0	-0.00632	-0.00624	0	0	-0.056008	0	0	0	-0.02416	-0.0052	0	0	-0.01476	-0.042616	0	-0.01984	-0.001836	0	0	0	0	0	0
Streptococcus_cristatus_cytd	0	0	-0.01192	0	0	0	0	0	-0.13029	0	-0.00512	0	0	0	0	-0.00576	0	0	0	0	-0.00668	0	-0.048336	0	-0.02564	0	-0.00632	-0.00624	0	0	-0.056008	0	0	0	-0.02416	-0.0052	0	0	-0.01476	-0.042616	0	-0.01984	-0.001836	0	0	0	0	0	0
Streptococcus_cristatus_dcyt	0	0	-0.01192	0	0	0	0	0	-0.13029	0	-0.00512	0	0	0	0	-0.00576	0	0	0	0	-0.00668	0	-0.048336	0	-0.02564	0	-0.00632	-0.00624	0	0	-0.056008	0	0	0	-0.02416	-0.0052	0	0	-0.01476	-0.042616	0	-0.01984	-0.001836	0	0	0	0	0	0
Streptococcus_cristatus_dgsn	0	0	-0.01192	0	0	0	0	0	-0.13029	0	-0.00512	0	0	0	0	-0.00576	0	0	0	0	-0.00668	0	-0.048336	0	-0.02564	0	-0.00632	-0.00624	0	0	-0.056008	0	0	0	-0.02416	-0.0052	0	0	-0.01476	-0.042616	0	-0.01984	-0.001836	0	0	0	0	0	0
Streptococcus_cristatus_dopa	0	0	-0.01192	0	0	0	0	0	-0.13029	0	-0.00512	0	0	0	0	-0.00576	0	0	0	0	-0.00668	0	-0.048336	0	-0.02564	0	-0.00632	-0.00624	0	0	-0.056008	0	0	0	-0.02416	-0.0052	0	0	-0.01476	-0.042616	0	-0.01984	-0.001836	0	0	0	0	0	0
Streptococcus_cristatus_glu_L	0	0	-0.01192	0	0	0	0	0	-0.13029	0	-0.00512	0	0	0	0	-0.00576	0	0	0	0	-0.00668	0	-0.048336	0	-0.02564	0	-0.00632	-0.00624	0	0	-0.056008	0	0	0	-0.02416	-0.0052	0	0	-0.01476	-0.042616	0	-0.01984	-0.001836	0	0	0	0	0	0
Streptococcus_cristatus_gly	0	0	-0.01192	0	0	0	0	0	-0.13029	0	-0.00512	0	0	0	0	-0.00576	0	0	0	0	-0.00668	0	-0.048336	0	-0.02564	0	-0.00632	-0.00624	0	0	-0.056008	0	0	0	-0.02416	-0.0052	0	0	-0.01476	-0.042616	0	-0.01984	-0.001836	0	0	0	0	0	0
Streptococcus_cristatus_gua	0	0	-0.01192	0	0	0	0	0	-0.13029	0	-0.00512	0	0	0	0	-0.00576	0	0	0	0	-0.00668	0	-0.048336	0	-0.02564	0	-0.00632	-0.00624	0	0	-0.056008	0	0	0	-0.02416	-0.0052	0	0	-0.01476	-0.042616	0	-0.01984	-0.001836	0	0	0	0	0	0
Streptococcus_cristatus_hista	0	0	-0.011918	0	0	0	0	0	-0.13026	0	-0.005119	0	0	0	0	-0.0057588	0	0	0	0	-0.0066786	0	-0.048326	0	-0.025635	0	-0.0063187	-0.0062387	0	0	-0.055997	0	0	0	-0.024155	-0.0051989	0	0	-0.014757	-0.042607	0	-0.019836	-0.001836	0	0	0	0	0	0
Streptococcus_cristatus_ins	0	0	-0.011918	0	0	0	0	0	-0.13027	0	-0.00512	0	0	0	0	-0.0057593	0	0	0	0	-0.0066792	0	-0.04833	0	-0.025637	0	-0.0063192	-0.0062392	0	0	-0.056001	0	0	0	-0.024157	-0.0051993	0	0	-0.014758	-0.042611	0	-0.019838	-0.0018358	0	0	0	0	0	0
Streptococcus_cristatus_lac_L	0	0	-0.01192	0	0	0	0	0	-0.13029	0	-0.00512	0	0	0	0	-0.00576	0	0	0	0	-0.00668	0	-0.048336	0	-0.02564	0	-0.00632	-0.00624	0	0	-0.056008	0	0	0	-0.02416	-0.0052	0	0	-0.01476	-0.042616	0	-0.01984	-0.001836	0	0	0	0	0	0
Streptococcus_cristatus_ppa	0	0	-0.01192	0	0	0	0	0	-0.13029	0	-0.00512	0	0	0	0	-0.00576	0	0	0	0	-0.00668	0	-0.048336	0	-0.02564	0	-0.00632	-0.00624	0	0	-0.056008	0	0	0	-0.02416	-0.0052	0	0	-0.01476	-0.042616	0	-0.01984	-0.001836	0	0	0	0	0	0
Streptococcus_cristatus_srtn	0	0	-0.01192	0	0	0	0	0	-0.13029	0	-0.00512	0	0	0	0	-0.00576	0	0	0	0	-0.00668	0	-0.048336	0	-0.02564	0	-0.00632	-0.00624	0	0	-0.056008	0	0	0	-0.02416	-0.0052	0	0	-0.01476	-0.042616	0	-0.01984	-0.001836	0	0	0	0	0	0
Streptococcus_cristatus_succ	0	0	-0.01192	0	0	0	0	0	-0.13029	0	-0.00512	0	0	0	0	-0.00576	0	0	0	0	-0.00668	0	-0.048336	0	-0.02564	0	-0.00632	-0.00624	0	0	-0.056008	0	0	0	-0.02416	-0.0052	0	0	-0.01476	-0.042616	0	-0.01984	-0.001836	0	0	0	0	0	0
Streptococcus_cristatus_trypta	0	0	-0.011918	0	0	0	0	0	-0.13027	0	-0.0051193	0	0	0	0	-0.0057592	0	0	0	0	-0.0066791	0	-0.048329	0	-0.025637	0	-0.00632	-0.0062391	0	0	-0.056	0	0	0	-0.024157	-0.0051993	0	0	-0.014758	-0.04261	0	-0.019837	-0.0018357	0	0	0	0	0	0
Streptococcus_cristatus_tym	0	0	-0.01192	0	0	0	0	0	-0.13029	0	-0.00512	0	0	0	0	-0.00576	0	0	0	0	-0.00668	0	-0.048336	0	-0.02564	0	-0.00632	-0.00624	0	0	-0.056008	0	0	0	-0.02416	-0.0052	0	0	-0.01476	-0.042616	0	-0.01984	-0.001836	0	0	0	0	0	0
Streptococcus_cristatus_uri	0	0	-0.01192	0	0	0	0	0	-0.13029	0	-0.00512	0	0	0	0	-0.00576	0	0	0	0	-0.00668	0	-0.048336	0	-0.02564	0	-0.00632	-0.00624	0	0	-0.056008	0	0	0	-0.02416	-0.0052	0	0	-0.01476	-0.042616	0	-0.01984	-0.001836	0	0	0	0	0	0
Collinsella_intestinalis_asp_L	0	0	-3.2371	0	0	0	0	0	0	0	0	0	0	-0.055832	0	0	0	0	0	0	0	-3.2874	0	0	0	0	-0.5334	0	0	0	0	0	0	0	0	0	0	0	0	0	0	0	0	-2.143	0	0	0	0	0
Collinsella_intestinalis_cholate	0	0	-3.2371	0	0	0	0	0	0	0	0	0	0	-0.055832	0	0	0	0	0	0	0	-1.3063	0	0	0	0	-0.5334	0	0	0	0	0	0	0	0	0	0	0	0	0	0	0	0	-2.143	0	0	0	0	0
Collinsella_intestinalis_glu_L	0	0	-3.2322	0	0	0	0	0	0	0	0	0	0	-0.055748	0	0	0	0	0	0	0	-3.2825	0	0	0	0	-0.53259	0	0	0	0	0	0	0	0	0	0	0	0	0	0	0	0	-2.1398	0	0	0	0	0
Collinsella_intestinalis_gly	0	0	-3.2371	0	0	0	0	0	0	0	0	0	0	-0.055832	0	0	0	0	0	0	0	-3.2874	0	0	0	0	-0.5334	0	0	0	0	0	0	0	0	0	0	0	0	0	0	0	0	-2.143	0	0	0	0	0
Collinsella_intestinalis_lac_L	0	0	-3.2371	0	0	0	0	0	0	0	0	0	0	-0.055832	0	0	0	0	0	0	0	-3.2874	0	0	0	0	-0.5334	0	0	0	0	0	0	0	0	0	0	0	0	0	0	0	0	-2.143	0	0	0	0	0
Bacteroides_clarus_2obut	0	0	-2.0172	0	0	0	0	0	0	0	0	0	0	-0.00824	0	0	0	0	-0.6354	0	0	0	-0.0334	0	0	0	0	-0.32927	0	0	-0.078936	-0.002508	0	0	0	-0.049224	0	0	0	0	0	0	0	-4.052	0	0	0	0	0
Bacteroides_clarus_adn	0	0	-2.0172	0	0	0	0	0	0	0	0	0	0	-0.00824	0	0	0	0	-0.6354	0	0	0	-0.0334	0	0	0	0	-0.32927	0	0	-0.078936	-0.002508	0	0	0	-0.049224	0	0	0	0	0	0	0	-4.052	0	0	0	0	0
Bacteroides_clarus_asp_L	0	0	-2.0172	0	0	0	0	0	0	0	0	0	0	-0.00824	0	0	0	0	-0.6354	0	0	0	-0.0334	0	0	0	0	-0.32927	0	0	-0.078936	-0.002508	0	0	0	-0.049224	0	0	0	0	0	0	0	-4.052	0	0	0	0	0
Bacteroides_clarus_cytd	0	0	-2.0161	0	0	0	0	0	0	0	0	0	0	-0.0082354	0	0	0	0	-0.63504	0	0	0	-0.033381	0	0	0	0	-0.32909	0	0	-0.078892	-0.0025066	0	0	0	-0.049196	0	0	0	0	0	0	0	-4.0497	0	0	0	0	0
Bacteroides_clarus_dcyt	0	0	-2.0172	0	0	0	0	0	0	0	0	0	0	-0.00824	0	0	0	0	-0.6354	0	0	0	-0.0334	0	0	0	0	-0.32927	0	0	-0.078936	-0.002508	0	0	0	-0.049224	0	0	0	0	0	0	0	-4.052	0	0	0	0	0
Bacteroides_clarus_gsn	0	0	-2.0172	0	0	0	0	0	0	0	0	0	0	-0.00824	0	0	0	0	-0.6354	0	0	0	-0.0334	0	0	0	0	-0.32927	0	0	-0.078936	-0.002508	0	0	0	-0.049224	0	0	0	0	0	0	0	-4.052	0	0	0	0	0
Bacteroides_clarus_gua	0	0	-2.0172	0	0	0	0	0	0	0	0	0	0	-0.00824	0	0	0	0	-0.6354	0	0	0	-0.0334	0	0	0	0	-0.32927	0	0	-0.078936	-0.002508	0	0	0	-0.049224	0	0	0	0	0	0	0	-4.052	0	0	0	0	0
Bacteroides_clarus_ins	0	0	-2.0165	0	0	0	0	0	0	0	0	0	0	-0.0082369	0	0	0	0	-0.63516	0	0	0	-0.033387	0	0	0	0	-0.32915	0	0	-0.078906	-0.002508	0	0	0	-0.049205	0	0	0	0	0	0	0	-4.0505	0	0	0	0	0
Bacteroides_clarus_ncam	0	0	-2.0165	0	0	0	0	0	0	0	0	0	0	-0.0082369	0	0	0	0	-0.63516	0	0	0	-0.033387	0	0	0	0	-0.32915	0	0	-0.078906	-0.0025071	0	0	0	-0.049205	0	0	0	0	0	0	0	-4.0505	0	0	0	0	0
Bacteroides_clarus_ppa	0	0	-2.0172	0	0	0	0	0	0	0	0	0	0	-0.00824	0	0	0	0	-0.6354	0	0	0	-0.0334	0	0	0	0	-0.32927	0	0	-0.078936	-0.002508	0	0	0	-0.049224	0	0	0	0	0	0	0	-4.052	0	0	0	0	0
Bacteroides_clarus_succ	0	0	-2.0172	0	0	0	0	0	0	0	0	0	0	-0.00824	0	0	0	0	-0.6354	0	0	0	-0.0334	0	0	0	0	-0.32927	0	0	-0.078936	-0.002508	0	0	0	-0.049224	0	0	0	0	0	0	0	-4.052	0	0	0	0	0
Bacteroides_clarus_uri	0	0	-2.0172	0	0	0	0	0	0	0	0	0	0	-0.00824	0	0	0	0	-0.6354	0	0	0	-0.0334	0	0	0	0	-0.32927	0	0	-0.078936	-0.002508	0	0	0	-0.049224	0	0	0	0	0	0	0	-4.052	0	0	0	0	0
Bifidobacterium_breve_5mthf	0	0	-0.054737	0	0	0	0	0	0	0	0	0	0	0	0	0	0	0	0	0	-0.001032	-0.30502	0	0	-0.064492	0	0	0	-0.60176	0	0	0	0	0	0	0	0	0	0	0	0	0	0	0	0	0	-1.1023	0	0
Bifidobacterium_breve_acgam	0	0	-0.05474	0	0	0	0	0	0	0	0	0	0	0	0	0	0	0	0	0	-0.001032	-0.30504	0	0	-0.064496	0	0	0	-0.6018	0	0	0	0	0	0	0	0	0	0	0	0	0	0	0	0	0	-1.1024	0	0
Bifidobacterium_breve_asp_L	0	0	-0.054675	0	0	0	0	0	0	0	0	0	0	0	0	0	0	0	0	0	-0.0010308	-0.30468	0	0	-0.06442	0	0	0	-0.60109	0	0	0	0	0	0	0	0	0	0	0	0	0	0	0	0	0	-1.1011	0	0
Bifidobacterium_breve_cholate	0	0	-0.05474	0	0	0	0	0	0	0	0	0	0	0	0	0	0	0	0	0	-0.001032	-0.30504	0	0	-0.064496	0	0	0	-0.6018	0	0	0	0	0	0	0	0	0	0	0	0	0	0	0	0	0	-1.1024	0	0
Bifidobacterium_breve_glu_L	0	0	-0.05474	0	0	0	0	0	0	0	0	0	0	0	0	0	0	0	0	0	-0.001032	-0.30504	0	0	-0.064496	0	0	0	-0.6018	0	0	0	0	0	0	0	0	0	0	0	0	0	0	0	0	0	-1.1024	0	0
Bifidobacterium_breve_gly	0	0	-0.05474	0	0	0	0	0	0	0	0	0	0	0	0	0	0	0	0	0	-0.001032	-0.30504	0	0	-0.064496	0	0	0	-0.6018	0	0	0	0	0	0	0	0	0	0	0	0	0	0	0	0	0	-1.1024	0	0
Bifidobacterium_breve_lac_L	0	0	-0.05474	0	0	0	0	0	0	0	0	0	0	0	0	0	0	0	0	0	-0.001032	-0.30504	0	0	-0.064496	0	0	0	-0.6018	0	0	0	0	0	0	0	0	0	0	0	0	0	0	0	0	0	-1.1024	0	0
Bifidobacterium_breve_succ	0	0	-0.05474	0	0	0	0	0	0	0	0	0	0	0	0	0	0	0	0	0	-0.001032	-0.30504	0	0	-0.064496	0	0	0	-0.6018	0	0	0	0	0	0	0	0	0	0	0	0	0	0	0	0	0	-1.1024	0	0
Bifidobacterium_breve_taur	0	0	-0.05474	0	0	0	0	0	0	0	0	0	0	0	0	0	0	0	0	0	-0.001032	-0.30504	0	0	-0.064496	0	0	0	-0.6018	0	0	0	0	0	0	0	0	0	0	0	0	0	0	0	0	0	-1.1024	0	0
Bifidobacterium_breve_uri	0	0	-0.03534	0	0	0	0	0	0	0	0	0	0	0	0	0	0	0	0	0	-0.00061173	-0.14041	0	0	-0.031306	0	0	0	-0.27401	0	0	0	0	0	0	0	0	0	0	0	0	0	0	0	0	0	-0.51658	0	0
Eubacterium_dolichum_asp_L	0	0	-0.1579	0	-0.095928	0	0	0	0	0	0	0	0	-0.00572	0	0	0	0	0	0	0	0	0	0	0	0	-0.13566	0	0	0	-0.26596	0	0	0	0	0	0	0	0	0	0	0	0	0	0	0	0	0	0
Eubacterium_dolichum_but	0	0	-0.1579	0	-0.095928	0	0	0	0	0	0	0	0	-0.00572	0	0	0	0	0	0	0	0	0	0	0	0	-0.13566	0	0	0	-0.26596	0	0	0	0	0	0	0	0	0	0	0	0	0	0	0	0	0	0
Eubacterium_dolichum_csn	0	0	-0.15776	0	-0.095841	0	0	0	0	0	0	0	0	-0.0057148	0	0	0	0	0	0	0	0	0	0	0	0	-0.13554	0	0	0	-0.26571	0	0	0	0	0	0	0	0	0	0	0	0	0	0	0	0	0	0
Eubacterium_dolichum_glu_L	0	0	-0.1579	0	-0.095928	0	0	0	0	0	0	0	0	-0.00572	0	0	0	0	0	0	0	0	0	0	0	0	-0.13566	0	0	0	-0.26596	0	0	0	0	0	0	0	0	0	0	0	0	0	0	0	0	0	0
Eubacterium_dolichum_gly	0	0	-0.1579	0	-0.095928	0	0	0	0	0	0	0	0	-0.00572	0	0	0	0	0	0	0	0	0	0	0	0	-0.13566	0	0	0	-0.26596	0	0	0	0	0	0	0	0	0	0	0	0	0	0	0	0	0	0
Eubacterium_dolichum_lac_L	0	0	-0.1579	0	-0.095928	0	0	0	0	0	0	0	0	-0.00572	0	0	0	0	0	0	0	0	0	0	0	0	-0.13566	0	0	0	-0.26596	0	0	0	0	0	0	0	0	0	0	0	0	0	0	0	0	0	0
Ruminococcus_sp_5_1_39BFAA_asp_L	0	0	-14.8737	-24.8717	-10.8414	0	-1.4667	-1.8935	-2.0816	0	0	-2.4323	0	-2.4211	0	-14.6814	-6.7094	0	0	-14.1632	0	0	-9.5376	-1.6861	-25.5899	-4.3954	0	-4.7409	0	0	-25.856	0	0	-25.151	-28.4396	-8.612	-1.8842	0	0	-31.3784	-3.8713	-2.9273	-4.8689	0	0	0	0	-12.3631	0
Ruminococcus_sp_5_1_39BFAA_cholate	0	0	-14.9124	-20	-10.8696	0	-1.4706	-1.8984	-2.087	0	0	-2.4386	0	-2.4274	0	-14.7196	-6.7268	0	0	-14.2	0	0	-9.5624	-1.6905	-20	-4.4068	0	-4.7532	0	0	-20	0	0	-20	-20	-8.6344	-1.8891	0	0	-20	-3.8814	-2.935	-4.8816	0	0	0	0	-12.3952	0
Ruminococcus_sp_5_1_39BFAA_glu_L	0	0	-14.8791	-24.8807	-10.8453	0	-1.4673	-1.8942	-2.0824	0	0	-2.4332	0	-2.422	0	-14.6867	-6.7118	0	0	-14.1683	0	0	-9.5411	-1.6867	-25.5991	-4.397	0	-4.7426	0	0	-25.8653	0	0	-25.1601	-28.45	-8.6151	-1.8849	0	0	-31.3898	-3.8727	-2.9284	-4.8707	0	0	0	0	-12.3675	0
Ruminococcus_sp_5_1_39BFAA_gly	0	0	-14.9124	-24.9364	-10.8696	0	-1.4706	-1.8984	-2.087	0	0	-2.4386	0	-2.4274	0	-14.7196	-6.7268	0	0	-14.2	0	0	-9.5624	-1.6905	-25.6564	-4.4068	0	-4.7532	0	0	-25.9232	0	0	-25.2164	-28.5136	-8.6344	-1.8891	0	0	-31.46	-3.8814	-2.935	-4.8816	0	0	0	0	-12.3952	0
Ruminococcus_sp_5_1_39BFAA_lac_L	0	0	-14.9124	-24.9364	-10.8696	0	-1.4706	-1.8984	-2.087	0	0	-2.4386	0	-2.4274	0	-14.7196	-6.7268	0	0	-14.2	0	0	-9.5624	-1.6905	-25.6564	-4.4068	0	-4.7532	0	0	-25.9232	0	0	-25.2164	-28.5136	-8.6344	-1.8891	0	0	-31.46	-3.8814	-2.935	-4.8816	0	0	0	0	-12.3952	0
Ruminococcus_sp_5_1_39BFAA_succ	0	0	-14.9124	-24.9364	-10.8696	0	-1.4706	-1.8984	-2.087	0	0	-2.4386	0	-2.4274	0	-14.7196	-6.7268	0	0	-14.2	0	0	-9.5624	-1.6905	-25.6564	-4.4068	0	-4.7532	0	0	-25.9232	0	0	-25.2164	-28.5136	-8.6344	-1.8891	0	0	-31.46	-3.8814	-2.935	-4.8816	0	0	0	0	-12.3952	0
Ruminococcus_sp_5_1_39BFAA_taur	0	0	-14.9124	-20	-10.8696	0	-1.4706	-1.8984	-2.087	0	0	-2.4386	0	-2.4274	0	-14.7196	-6.7268	0	0	-14.2	0	0	-9.5624	-1.6905	-20	-4.4068	0	-4.7532	0	0	-20	0	0	-20	-20	-8.6344	-1.8891	0	0	-20	-3.8814	-2.935	-4.8816	0	0	0	0	-12.3952	0
Ruminococcus_lactaris_cholate	0	0	-11.9852	-15.688	-10.6832	0	-1.8111	0	0	0	0	0	-7.2764	0	0	-15.7952	0	-12.8244	0	0	0	0	0	0	-17.7696	0	0	0	0	0	0	0	0	0	0	-3.6384	0	0	0	0	-3.8264	-3.364	0	0	0	0	0	-1.336	0
Ruminococcus_lactaris_glu_L	0	0	-11.9585	-15.653	-10.6594	0	-1.8071	0	0	0	0	0	-7.2602	0	0	-15.7599	0	-12.7958	0	0	0	0	0	0	-17.7299	0	0	0	0	0	0	0	0	0	0	-3.6302	0	0	0	0	-3.8179	-3.3565	0	0	0	0	0	-1.333	0
Ruminococcus_lactaris_gly	0	0	-11.9852	-15.688	-10.6832	0	-1.8111	0	0	0	0	0	-7.2764	0	0	-15.7952	0	-12.8244	0	0	0	0	0	0	-17.7696	0	0	0	0	0	0	0	0	0	0	-3.6384	0	0	0	0	-3.8264	-3.364	0	0	0	0	0	-1.336	0
Ruminococcus_lactaris_lac_L	0	0	-11.9852	-15.688	-10.6832	0	-1.8111	0	0	0	0	0	-7.2764	0	0	-15.7952	0	-12.8244	0	0	0	0	0	0	-17.7696	0	0	0	0	0	0	0	0	0	0	-3.6384	0	0	0	0	-3.8264	-3.364	0	0	0	0	0	-1.336	0
Ruminococcus_lactaris_succ	0	0	-11.9707	-15.669	-10.6702	0	-1.8089	0	0	0	0	0	-7.2676	0	0	-15.776	0	-12.8089	0	0	0	0	0	0	-17.7481	0	0	0	0	0	0	0	0	0	0	-3.6339	0	0	0	0	-3.8218	-3.3599	0	0	0	0	0	-1.3344	0
Ruminococcus_lactaris_taur	0	0	-11.9852	-15.688	-10.6832	0	-1.8111	0	0	0	0	0	-7.2764	0	0	-15.7952	0	-12.8244	0	0	0	0	0	0	-17.7696	0	0	0	0	0	0	0	0	0	0	-3.6384	0	0	0	0	-3.8264	-3.364	0	0	0	0	0	-1.336	0
Bilophila_wadsworthia_asp_L	0	0	-0.011	-0.043088	-0.084336	0	-0.0274	-0.16534	-0.25521	-1.0738	-0.13494	-0.01128	0	-0.64388	-1.1502	0	-0.054996	-0.33485	-0.38598	-0.00516	0	-0.01228	-0.01756	-0.30137	-0.555	0	0	-0.07916	-0.10321	0	-0.03068	0	-0.02308	0	0	-0.052208	-0.059292	-0.050856	0	-0.29615	-0.1308	-0.03276	0	-0.02916	0	-0.003768	0	0	-0.30127
Bilophila_wadsworthia_fum	0	0	-0.011	-0.043088	-0.084336	0	-0.0274	-0.16534	-0.25521	-1.0738	-0.13494	-0.01128	0	-0.64388	-1.1502	0	-0.054996	-0.33485	-0.38598	-0.00516	0	-0.01228	-0.01756	-0.30137	-0.555	0	0	-0.07916	-0.10321	0	-0.03068	0	-0.02308	0	0	-0.052208	-0.059292	-0.050856	0	-0.29615	-0.1308	-0.03276	0	-0.02916	0	-0.003768	0	0	-0.30127
Bilophila_wadsworthia_glu_L	0	0	-0.011	-0.043088	-0.084336	0	-0.0274	-0.16534	-0.25521	-1.0738	-0.13494	-0.01128	0	-0.64388	-1.1502	0	-0.054996	-0.33485	-0.38598	-0.00516	0	-0.01228	-0.01756	-0.30137	-0.555	0	0	-0.07916	-0.10321	0	-0.03068	0	-0.02308	0	0	-0.052208	-0.059292	-0.050856	0	-0.29615	-0.1308	-0.03276	0	-0.02916	0	-0.003768	0	0	-0.30127
Bilophila_wadsworthia_gly	0	0	-0.011	-0.043088	-0.084336	0	-0.0274	-0.16534	-0.25521	-1.0738	-0.13494	-0.01128	0	-0.64388	-1.1502	0	-0.054996	-0.33485	-0.38598	-0.00516	0	-0.01228	-0.01756	-0.30137	-0.555	0	0	-0.07916	-0.10321	0	-0.03068	0	-0.02308	0	0	-0.052208	-0.059292	-0.050856	0	-0.29615	-0.1308	-0.03276	0	-0.02916	0	-0.003768	0	0	-0.30127
Bilophila_wadsworthia_pyr	0	0	-0.011	-0.043088	-0.084336	0	-0.0274	-0.16534	-0.25521	-1.0738	-0.13494	-0.01128	0	-0.64388	-1.1502	0	-0.054996	-0.33485	-0.38598	-0.00516	0	-0.01228	-0.01756	-0.30137	-0.555	0	0	-0.07916	-0.10321	0	-0.03068	0	-0.02308	0	0	-0.052208	-0.059292	-0.050856	0	-0.29615	-0.1308	-0.03276	0	-0.02916	0	-0.003768	0	0	-0.30127
Bilophila_wadsworthia_succ	0	0	-0.011	-0.043088	-0.084336	0	-0.0274	-0.16534	-0.25521	-1.0738	-0.13494	-0.01128	0	-0.64388	-1.1502	0	-0.054996	-0.33485	-0.38598	-0.00516	0	-0.01228	-0.01756	-0.30137	-0.555	0	0	-0.07916	-0.10321	0	-0.03068	0	-0.02308	0	0	-0.052208	-0.059292	-0.050856	0	-0.29615	-0.1308	-0.03276	0	-0.02916	0	-0.003768	0	0	-0.30127
Bilophila_wadsworthia_tmao	0	0	-0.011	-0.043088	-0.084336	0	-0.0274	-0.16534	-0.25521	-1.0738	-0.13494	-0.01128	0	-0.64388	-1.1502	0	-0.054996	-0.33485	-0.38598	-0.00516	0	-0.01228	-0.01756	-0.30137	-0.555	0	0	-0.07916	-0.10321	0	-0.03068	0	-0.02308	0	0	-0.052208	-0.059292	-0.050856	0	-0.29615	-0.1308	-0.03276	0	-0.02916	0	-0.003768	0	0	-0.30127
Bacteroides_coprocola_2obut	0	0	-83.496	0	0	0	-16.162	0	0	-0.008	0	0	0	0	0	0	-11.6172	-63.952	0	0	0	0	0	0	0	0	0	-6.3724	0	0	0	-29.504	0	-0.051004	0	0	0	0	0	-0.00804	0	-133.204	-56.5	0	0	0	-43.9	0	0
Bacteroides_coprocola_adn	0	0	-0.82819	0	0	0	-0.96674	0	0	-0.0028174	0	0	0	0	0	0	-0.9761	-0.8684	0	0	0	0	0	0	0	0	0	-0.98689	0	0	0	-0.93929	0	-0.017962	0	0	0	0	0	-0.0028315	0	-0.7259	-0.88374	0	0	0	-0.90967	0	0
Bacteroides_coprocola_cholate	0	0	-20	0	0	0	-16.162	0	0	-0.008	0	0	0	0	0	0	-11.6172	-20	0	0	0	0	0	0	0	0	0	-6.3724	0	0	0	-20	0	-0.051004	0	0	0	0	0	-0.00804	0	-20	-20	0	0	0	-20	0	0
Bacteroides_coprocola_cytd	0	0	-83.4275	0	0	0	-16.1487	0	0	-0.0079934	0	0	0	0	0	0	-11.6077	-63.8995	0	0	0	0	0	0	0	0	0	-6.3672	0	0	0	-29.4798	0	-0.050962	0	0	0	0	0	-0.0080334	0	-133.095	-56.4536	0	0	0	-43.864	0	0
Bacteroides_coprocola_dcyt	0	0	-83.496	0	0	0	-16.162	0	0	-0.008	0	0	0	0	0	0	-11.6172	-63.952	0	0	0	0	0	0	0	0	0	-6.3724	0	0	0	-29.504	0	-0.051004	0	0	0	0	0	-0.00804	0	-133.204	-56.5	0	0	0	-43.9	0	0
Bacteroides_coprocola_gly	0	0	-20	0	0	0	-16.162	0	0	-0.008	0	0	0	0	0	0	-11.6172	-20	0	0	0	0	0	0	0	0	0	-6.3724	0	0	0	-20	0	-0.051004	0	0	0	0	0	-0.00804	0	-20	-20	0	0	0	-20	0	0
Bacteroides_coprocola_gsn	0	0	-2.6291	0	0	0	-16.162	0	0	-0.008	0	0	0	0	0	0	-11.6172	-9.5336	0	0	0	0	0	0	0	0	0	-6.3724	0	0	0	-7.2607	0	-0.051004	0	0	0	0	0	-0.00804	0	-75.663	-12.7752	0	0	0	-5.564	0	0
Bacteroides_coprocola_ins	0	0	-0.91796	0	0	0	-0.98412	0	0	-0.0079882	0	0	0	0	0	0	-0.98858	-0.93716	0	0	0	0	0	0	0	0	0	-0.99374	0	0	0	-0.97101	0	-0.050929	0	0	0	0	0	-0.0080281	0	-0.86911	-0.94448	0	0	0	-0.95686	0	0
Bacteroides_coprocola_isoval	0	0	-41.748	0	0	0	-8.081	0	0	-0.004	0	0	0	0	0	0	-5.8086	-31.976	0	0	0	0	0	0	0	0	0	-3.1862	0	0	0	-14.752	0	-0.025502	0	0	0	0	0	-0.00402	0	-66.602	-28.25	0	0	0	-21.95	0	0
Bacteroides_coprocola_ppa	0	0	-83.496	0	0	0	-16.162	0	0	-0.008	0	0	0	0	0	0	-11.6172	-63.952	0	0	0	0	0	0	0	0	0	-6.3724	0	0	0	-29.504	0	-0.051004	0	0	0	0	0	-0.00804	0	-133.204	-56.5	0	0	0	-43.9	0	0
Bacteroides_coprocola_succ	0	0	-83.496	0	0	0	-16.162	0	0	-0.008	0	0	0	0	0	0	-11.6172	-63.952	0	0	0	0	0	0	0	0	0	-6.3724	0	0	0	-29.504	0	-0.051004	0	0	0	0	0	-0.00804	0	-133.204	-56.5	0	0	0	-43.9	0	0
Bacteroides_coprocola_taur	0	0	-20	0	0	0	-16.162	0	0	-0.008	0	0	0	0	0	0	-11.6172	-20	0	0	0	0	0	0	0	0	0	-6.3724	0	0	0	-20	0	-0.051004	0	0	0	0	0	-0.00804	0	-20	-20	0	0	0	-20	0	0
Bacteroides_coprocola_urea	0	0	-71.2998	0	0	0	-14.2779	0	0	-0.0071102	0	0	0	0	0	0	-10.2525	-55.7341	0	0	0	0	0	0	0	0	0	-5.6238	0	0	0	-25.6213	0	-0.045038	0	0	0	0	0	-0.0071312	0	-113.246	-48.1087	0	0	0	-37.8	0	0
Bacteroides_coprocola_uri	0	0	-83.496	0	0	0	-16.162	0	0	-0.008	0	0	0	0	0	0	-11.6172	-63.952	0	0	0	0	0	0	0	0	0	-6.3724	0	0	0	-29.504	0	-0.051004	0	0	0	0	0	-0.00804	0	-133.204	-56.5	0	0	0	-43.9	0	0
Blautia_hydrogenotrophica_asp_L	0	0	0	-0.0136	-0.05136	0	0	-0.053144	0	0	0	-0.19017	0	0	0	-0.057824	0	0	0	-0.03636	0	-0.6744	0	-0.058944	-0.1135	0	0	0	-0.26201	0	-0.76448	0	0	0	0	0	0	0	0	0	0	0	0	-0.18266	0	0	0	0	0
Blautia_hydrogenotrophica_fum	0	0	0	-0.0136	-0.05136	0	0	-0.053144	0	0	0	-0.19017	0	0	0	-0.057824	0	0	0	-0.03636	0	-0.6744	0	-0.058944	-0.1135	0	0	0	-0.26201	0	-0.76448	0	0	0	0	0	0	0	0	0	0	0	0	-0.18266	0	0	0	0	0
Blautia_hydrogenotrophica_glu_L	0	0	0	-0.0136	-0.05136	0	0	-0.053144	0	0	0	-0.19017	0	0	0	-0.057824	0	0	0	-0.03636	0	-0.6744	0	-0.058944	-0.1135	0	0	0	-0.26201	0	-0.76448	0	0	0	0	0	0	0	0	0	0	0	0	-0.18266	0	0	0	0	0
Blautia_hydrogenotrophica_gly	0	0	0	-0.0136	-0.05136	0	0	-0.053144	0	0	0	-0.19017	0	0	0	-0.057824	0	0	0	-0.03636	0	-0.6744	0	-0.058944	-0.1135	0	0	0	-0.26201	0	-0.76448	0	0	0	0	0	0	0	0	0	0	0	0	-0.18266	0	0	0	0	0
Blautia_hydrogenotrophica_isoval	0	0	0	-0.0068	-0.02568	0	0	-0.026572	0	0	0	-0.095084	0	0	0	-0.028912	0	0	0	-0.01818	0	-0.3372	0	-0.029472	-0.056752	0	0	0	-0.131	0	-0.38224	0	0	0	0	0	0	0	0	0	0	0	0	-0.09133	0	0	0	0	0
Blautia_hydrogenotrophica_lac_L	0	0	0	-0.0136	-0.05136	0	0	-0.053144	0	0	0	-0.19017	0	0	0	-0.057824	0	0	0	-0.03636	0	-0.6744	0	-0.058944	-0.1135	0	0	0	-0.26201	0	-0.76448	0	0	0	0	0	0	0	0	0	0	0	0	-0.18266	0	0	0	0	0
Blautia_hydrogenotrophica_succ	0	0	0	-0.0136	-0.05136	0	0	-0.053144	0	0	0	-0.19017	0	0	0	-0.057824	0	0	0	-0.03636	0	-0.6744	0	-0.058944	-0.1135	0	0	0	-0.26201	0	-0.76448	0	0	0	0	0	0	0	0	0	0	0	0	-0.18266	0	0	0	0	0
Eubacterium_siraeum_asp_L	0	0	0	-0.02032	0	0	-0.0066	-72.26	0	0	0	0	0	-0.02708	-3.8257	0	0	0	0	-2.1761	0	0	0	0	-0.043256	-21.7576	0	-17.6844	0	0	0	-13.512	0	0	0	-4.7932	0	-18.22	0	0	0	0	0	0	0	0	0	0	0
Eubacterium_siraeum_but	0	0	0	-0.02032	0	0	-0.0066	-72.26	0	0	0	0	0	-0.02708	-3.8257	0	0	0	0	-2.1761	0	0	0	0	-0.043256	-21.7576	0	-17.6844	0	0	0	-13.512	0	0	0	-4.7932	0	-18.22	0	0	0	0	0	0	0	0	0	0	0
Eubacterium_siraeum_cholate	0	0	0	-0.02032	0	0	-0.0066	-20	0	0	0	0	0	-0.02708	-3.8257	0	0	0	0	-2.1761	0	0	0	0	-0.043256	-20	0	-17.6844	0	0	0	-13.512	0	0	0	-4.7932	0	-18.22	0	0	0	0	0	0	0	0	0	0	0
Eubacterium_siraeum_gly	0	0	0	-0.02032	0	0	-0.0066	-50.7641	0	0	0	0	0	-0.02708	-3.8257	0	0	0	0	-2.1761	0	0	0	0	-0.043256	-21.7576	0	-17.6844	0	0	0	-13.512	0	0	0	-4.7932	0	-18.22	0	0	0	0	0	0	0	0	0	0	0
Eubacterium_siraeum_lac_L	0	0	0	-0.02032	0	0	-0.0066	-72.26	0	0	0	0	0	-0.02708	-3.8257	0	0	0	0	-2.1761	0	0	0	0	-0.043256	-21.7576	0	-17.6844	0	0	0	-13.512	0	0	0	-4.7932	0	-18.22	0	0	0	0	0	0	0	0	0	0	0
Eubacterium_siraeum_succ	0	0	0	-0.02032	0	0	-0.0066	-72.26	0	0	0	0	0	-0.02708	-3.8257	0	0	0	0	-2.1761	0	0	0	0	-0.043256	-21.7576	0	-17.6844	0	0	0	-13.512	0	0	0	-4.7932	0	-18.22	0	0	0	0	0	0	0	0	0	0	0
Eubacterium_siraeum_taur	0	0	0	-0.02032	0	0	-0.0066	-20	0	0	0	0	0	-0.02708	-3.8257	0	0	0	0	-2.1761	0	0	0	0	-0.043256	-20	0	-17.6844	0	0	0	-13.512	0	0	0	-4.7932	0	-18.22	0	0	0	0	0	0	0	0	0	0	0
Anaerotruncus_colihominis_acgam	0	0	0	-0.002044	-0.086056	0	-0.03124	-0.087696	-0.15603	0	0	-0.03696	0	-0.13886	-0.00608	0	0	-0.029	0	0	0	-0.2	0	-0.01124	-0.15359	0	0	0	-0.2	0	0	-0.2	0	-0.17368	-0.02532	-0.2	-0.14288	-0.099772	0	-0.19214	0	0	0	-0.2	0	0	-0.2	0	0
Anaerotruncus_colihominis_asp_L	0	0	0	-0.002044	-0.086056	0	-0.03124	-0.087696	-0.15603	0	0	-0.03696	0	-0.13886	-0.00608	0	0	-0.029	0	0	0	-0.42184	0	-0.01124	-0.15359	0	0	0	-0.85584	0	0	-0.2789	0	-0.17368	-0.02532	-0.71204	-0.14288	-0.099772	0	-0.19214	0	0	0	-3.348	0	0	-0.57544	0	0
Anaerotruncus_colihominis_but	0	0	0	-0.002044	-0.086056	0	-0.03124	-0.087696	-0.15603	0	0	-0.03696	0	-0.13886	-0.00608	0	0	-0.029	0	0	0	-0.42184	0	-0.01124	-0.15359	0	0	0	-0.85584	0	0	-0.2789	0	-0.17368	-0.02532	-0.71204	-0.14288	-0.099772	0	-0.19214	0	0	0	-3.348	0	0	-0.57544	0	0
[truncated: 10,425 more rows]
[truncated: 567 more columns]

## Sheet: Supplementary Table 2
Supplementary Table 2: Computed sample taxon-based (KL_Sample), reference taxon-based (KL_Reference), abundance-based (KL_Abundance) measures of functional redundancy, interdependency indices (KLI_) and their VMH* classifier across 612 samples and 45 metabolites of the colorectal cancer study.
[truncated: 615 more rows]
[truncated: 131 more columns]

[truncated: 9 more sheets: Supplementary Table 3, Supplementary Table 4, Supplementary Table 5, Supplementary Table 6, Supplementary Table 7, Supplementary Table 8, Supplementary Table 9, Supplementary Table 10, Supplementary Table 11]
